# Supplementary material for: Transcriptome analysis reveals self-incompatibility in the tea plant (Camellia sinensis) might be under gametophytic control
Source: BMC Genomics. 2016 May 17;17:359. doi: 10.1186/s12864-016-2703-5 (PMC4869358; doi:10.1186/s12864-016-2703-5)
Supplement: Additional file 3: — Differentially expressed genes between cross- and self-pollination samples. (XLSX 1339 kb) [file 12864_2016_2703_MOESM3_ESM.xlsx]

## Sheet: CP24 vs. SP24
id	log2FoldChange	pval	up_down	NR.id.and.Des	swiss.id	swiss.Des	KOG.id	KOG.Des	kegg.id	kegg.term	GO.id	GO.term
CL10052Contig1	Inf	0.00933877	Up	--	--	--	--	--	--	--	--	--
CL10074Contig1	Inf	0.0204829	Up	--	--	--	--	--	--	--	--	--
CL10162Contig1	2.58496	0.0234578	Up	--	--	--	--	--	--	--	--	--
CL10236Contig1	Inf	0.00273521	Up	--	--	--	--	--	--	--	--	--
CL10293Contig1	Inf	0.0204829	Up	--	--	--	--	--	--	--	--	--
CL10351Contig1	Inf	0.0460179	Up	--	--	--	--	--	--	--	--	--
CL10409Contig1	Inf	0.012091	Up	--	--	--	--	--	--	--	--	--
CL10433Contig1	Inf	0.012091	Up	--	--	--	--	--	--	--	--	--
CL10463Contig1	2.20568	0.00821178	Up	--	--	--	--	--	--	--	--	--
CL10626Contig1	Inf	0.0460179	Up	--	--	--	--	--	--	--	--	--
CL10655Contig1	Inf	0.00273521	Up	gi|460400562|ref|XP_004245803.1|PREDICTED: nudix hydrolase 8-like [Solanum lycopersicum]	sp|Q8L7W2|NUDT8_ARATH	Nudix hydrolase 8 OS=Arabidopsis thaliana GN=NUDT8 PE=2 SV=2	KOG0648	Predicted NUDIX hydrolase FGF-2 and related proteins	--	--	GO:0009611;GO:0000210;GO:0005829	response to wounding|NAD+ diphosphatase activity|cytosol
CL1072Contig1	4.2854	0.00139251	Up	--	--	--	--	--	--	--	--	--
CL10891Contig1	Inf	0.00724146	Up	--	--	--	--	--	--	--	--	--
CL10928Contig1	2.9386	0.0411052	Up	--	--	--	--	--	--	--	--	--
CL1092Contig1	Inf	0.0350901	Up	--	--	--	--	--	--	--	--	--
CL10982Contig1	Inf	0.00173066	Up	--	--	--	--	--	--	--	--	--
CL10999Contig1	Inf	0.0460179	Up	--	--	--	--	--	--	--	--	--
CL11066Contig1	Inf	0.0460179	Up	--	--	--	--	--	--	--	--	--
CL11087Contig1	2.64386	0.048064	Up	--	--	--	--	--	--	--	--	--
CL11117Contig1	Inf	0.0157114	Up	--	--	--	--	--	--	--	--	--
CL11139Contig1	Inf	0.0267795	Up	--	sp|Q39836|GBLP_SOYBN	Guanine nucleotide-binding protein subunit beta-like protein OS=Glycine max PE=1 SV=1	KOG0279	G protein beta subunit-like protein	--	--	--	--
CL11204Contig1	3.08746	0.0122673	Up	--	--	--	--	--	--	--	--	--
CL11236Contig1	3.22239	0.0178345	Up	--	--	--	--	--	--	--	--	--
CL11324Contig1	Inf	0.00563869	Up	--	--	--	--	--	--	--	--	--
CL1138Contig1	2.20945	0.041976	Up	gi|255559173|ref|XP_002520608.1|sugar transporter, putative [Ricinus communis] >gi|223540207|gb|EEF41781.1| sugar transporter, putative [Ricinus communis]	sp|Q8LPQ8|MSSP2_ARATH	Monosaccharide-sensing protein 2 OS=Arabidopsis thaliana GN=MSSP2 PE=2 SV=2	KOG0254	Predicted transporter (major facilitator superfamily)	--	--	GO:0005337;GO:0034219;GO:0016021;GO:0055114;GO:0009705;GO:0005351;GO:0032440;GO:0009624;GO:0005794;GO:0005886	nucleoside transmembrane transporter activity|carbohydrate transmembrane transport|integral component of membrane|oxidation-reduction process|plant-type vacuole membrane|sugar:proton symporter activity|2-alkenal reductase [NAD(P)] activity|response to nematode|Golgi apparatus|plasma membrane
CL11571Contig1	2.80735	0.0302796	Up	--	--	--	--	--	--	--	--	--
CL11572Contig1	2.61891	0.0148539	Up	--	--	--	--	--	--	--	--	--
CL11692Contig1	2.61143	0.0090284	Up	--	--	--	--	--	--	--	--	--
CL116Contig3	2.16993	0.0470784	Up	--	--	--	--	--	--	--	--	--
CL1172Contig1	Inf	0.0157114	Up	--	--	--	--	--	--	--	--	--
CL11837Contig1	3.39232	0.032846	Up	--	--	--	--	--	--	--	--	--
CL11879Contig1	3.85798	2.63595e-05	Up	gi|462395714|gb|EMJ01513.1|hypothetical protein PRUPE_ppa001251mg [Prunus persica]	--	--	--	--	--	--	--	--
CL11936Contig1	2.28857	0.00586305	Up	--	--	--	--	--	--	--	--	--
CL11959Contig1	Inf	0.000473718	Up	--	--	--	--	--	--	--	--	--
CL11962Contig1	Inf	0.012091	Up	--	--	--	--	--	--	--	--	--
CL11974Contig1	Inf	5.06375e-07	Up	--	--	--	--	--	--	--	--	--
CL11993Contig1	4.08746	0.0362737	Up	gi|462399882|gb|EMJ05550.1|hypothetical protein PRUPE_ppa005715mg [Prunus persica]	sp|Q9SND9|Y3028_ARATH	Uncharacterized acetyltransferase At3g50280 OS=Arabidopsis thaliana GN=At3g50280 PE=1 SV=1	--	--	--	--	GO:0047672	anthranilate N-benzoyltransferase activity
CL12086Contig1	1.79141	0.0269836	Up	--	--	--	--	--	--	--	--	--
CL12167Contig1	Inf	0.0460179	Up	--	--	--	--	--	--	--	--	--
CL12181Contig1	Inf	0.0157114	Up	--	--	--	--	--	--	--	--	--
CL12185Contig1	1.89308	0.0248382	Up	--	--	--	--	--	--	--	--	--
CL12205Contig1	2.28011	0.0434353	Up	--	--	--	--	--	--	--	--	--
CL12230Contig1	3.27302	0.0151272	Up	--	--	--	--	--	--	--	--	--
CL12329Contig1	Inf	0.00724146	Up	--	--	--	--	--	--	--	--	--
CL12551Contig1	1.91427	0.0186774	Up	gi|462409746|gb|EMJ15080.1|hypothetical protein PRUPE_ppa006853mg [Prunus persica]	sp|Q9FE20|PBS1_ARATH	Serine/threonine-protein kinase PBS1 OS=Arabidopsis thaliana GN=PBS1 PE=1 SV=1	KOG1187	Serine/threonine protein kinase	ko04064;ko04210;ko04620;ko04722;ko05133;ko05140;ko05142;ko05145;ko05152;ko05162;ko05164	NF-kappa B signaling pathway |Apoptosis |Toll-like receptor signaling pathway |Neurotrophin signaling pathway |Pertussis |Leishmaniasis |Chagas disease (American trypanosomiasis) |Toxoplasmosis |Tuberculosis |Measles |Influenza A	GO:0004715;GO:0006468;GO:0005524;GO:0004674	non-membrane spanning protein tyrosine kinase activity|protein phosphorylation|ATP binding|protein serine/threonine kinase activity
CL12635Contig1	2.33258	0.00568296	Up	--	--	--	--	--	--	--	--	--
CL12678Contig1	2.96083	0.00102599	Up	gi|224076777|ref|XP_002304995.1|predicted protein [Populus trichocarpa] >gi|222847959|gb|EEE85506.1| hypothetical protein POPTR_0004s03330g [Populus trichocarpa]	--	--	--	--	--	--	GO:0009570	chloroplast stroma
CL12709Contig1	Inf	0.00724146	Up	--	--	--	--	--	--	--	--	--
CL12750Contig1	2.152	0.00883849	Up	--	--	--	--	--	--	--	--	--
CL12821Contig1	Inf	0.0460179	Up	--	--	--	--	--	--	--	--	--
CL12845Contig1	Inf	0.00273521	Up	gi|550320925|gb|EEF05088.2|DC1 domain-containing family protein [Populus trichocarpa]	--	--	--	--	--	--	GO:0055114;GO:0008270;GO:0047134;GO:0035556	oxidation-reduction process|zinc ion binding|protein-disulfide reductase activity|intracellular signal transduction
CL12983Contig1	Inf	0.0267795	Up	--	--	--	--	--	--	--	--	--
CL13042Contig1	3.3505	0.0022767	Up	--	--	--	--	--	--	--	--	--
CL13046Contig1	1.79647	0.045666	Up	--	--	--	--	--	--	--	--	--
CL13055Contig1	Inf	0.0460179	Up	--	--	--	--	--	--	--	--	--
CL13189Contig1	4.01495	1.33099e-05	Up	gi|550316855|gb|ERP48981.1|hypothetical protein POPTR_0019s05430g [Populus trichocarpa]	sp|Q42662|METE_PLESU	5-methyltetrahydropteroyltriglutamate--homocysteine methyltransferase OS=Plectranthus scutellarioides GN=MET PE=1 SV=2	KOG2263	Methionine synthase II (cobalamin-independent)	ko00270;ko00450;ko01230	Cysteine and methionine metabolism |Selenocompound metabolism |Biosynthesis of amino acids	--	--
CL13191Contig1	Inf	0.00346487	Up	--	--	--	--	--	--	--	--	--
CL13218Contig1	Inf	0.0350901	Up	--	--	--	--	--	--	--	--	--
CL1321Contig1	5.08746	0.00116822	Up	gi|332322201|emb|CCA66222.1|hypothetical protein [Beta vulgaris subsp. vulgaris]	--	--	--	--	--	--	GO:0004523;GO:0003964;GO:0003677;GO:0005622;GO:0006278;GO:0003723;GO:0006281	RNA-DNA hybrid ribonuclease activity|RNA-directed DNA polymerase activity|DNA binding|intracellular|RNA-dependent DNA replication|RNA binding|DNA repair
CL13254Contig1	Inf	0.012091	Up	--	--	--	--	--	--	--	--	--
CL13261Contig1	3.82782	0.000284426	Up	--	--	--	--	--	--	--	--	--
CL13287Contig1	2.80735	0.0302796	Up	--	--	--	--	--	--	--	--	--
CL13289Contig1	Inf	0.00724146	Up	--	sp|Q02500|NU6M_WHEAT	NADH-ubiquinone oxidoreductase chain 6 OS=Triticum aestivum GN=ND6 PE=3 SV=1	--	--	--	--	--	--
CL13295Contig1	2.03562	0.048497	Up	--	--	--	--	--	--	--	--	--
CL13415Contig1	1.72247	0.0404078	Up	--	--	--	--	--	--	--	--	--
CL1352Contig1	Inf	0.00217006	Up	gi|508719127|gb|EOY11024.1|Uncharacterized protein TCM_026293 [Theobroma cacao]	--	--	KOG1075	FOG: Reverse transcriptase	--	--	GO:0004252;GO:0004523;GO:0003964;GO:0003677;GO:0005622;GO:0006278;GO:0003723;GO:0006508;GO:0006281	serine-type endopeptidase activity|RNA-DNA hybrid ribonuclease activity|RNA-directed DNA polymerase activity|DNA binding|intracellular|RNA-dependent DNA replication|RNA binding|proteolysis|DNA repair
CL1352Contig2	Inf	5.57172e-05	Up	gi|356515310|ref|XP_003526344.1|PREDICTED: uncharacterized protein LOC100799415 [Glycine max]	sp|P08548|LIN1_NYCCO	LINE-1 reverse transcriptase homolog OS=Nycticebus coucang PE=1 SV=1	KOG1075	FOG: Reverse transcriptase	--	--	GO:0006468;GO:0003723;GO:0006281;GO:0004674;GO:0006278;GO:0005622;GO:0003964;GO:0004523;GO:0003677;GO:0005524	protein phosphorylation|RNA binding|DNA repair|protein serine/threonine kinase activity|RNA-dependent DNA replication|intracellular|RNA-directed DNA polymerase activity|RNA-DNA hybrid ribonuclease activity|DNA binding|ATP binding
CL13680Contig1	Inf	0.0157114	Up	--	--	--	--	--	--	--	--	--
CL13681Contig1	Inf	0.0267795	Up	--	--	--	--	--	--	--	--	--
CL13723Contig1	Inf	0.0267795	Up	--	--	--	--	--	--	--	--	--
CL13780Contig1	2.58496	0.0234578	Up	gi|225445170|ref|XP_002284107.1|PREDICTED: DNA-directed RNA polymerases I, II, and III subunit RPABC1 isoform 1 [Vitis vinifera] >gi|225445172|ref|XP_002284110.1| PREDICTED: DNA-directed RNA polymerases I, II, and III subunit RPABC1 isoform 2 [Vitis vinifera]	sp|O81098|RPB5A_ARATH	DNA-directed RNA polymerases II and IV subunit 5A OS=Arabidopsis thaliana GN=NRPB5A PE=1 SV=1	KOG3218	RNA polymerase, 25-kDa subunit (common to polymerases I, II and III)	ko00230;ko00240;ko03020;ko04623;ko05016;ko05169	Purine metabolism |Pyrimidine metabolism |RNA polymerase |Cytosolic DNA-sensing pathway |Huntington's disease |Epstein-Barr virus infection	GO:0003899;GO:0000418;GO:0006626;GO:0005665;GO:0051604;GO:0003677;GO:0006351	DNA-directed RNA polymerase activity|DNA-directed RNA polymerase IV complex|protein targeting to mitochondrion|DNA-directed RNA polymerase II, core complex|protein maturation|DNA binding|transcription, DNA-templated
CL13799Contig1	Inf	0.00346487	Up	gi|508710281|gb|EOY02178.1|Membrane lipoprotein, putative [Theobroma cacao]	sp|Q8LAD7|IDA_ARATH	Protein IDA OS=Arabidopsis thaliana GN=IDA PE=2 SV=1	--	--	--	--	--	--
CL13833Contig1	3.1964	0.00251031	Up	--	--	--	--	--	--	--	--	--
CL13919Contig1	Inf	0.0350901	Up	--	--	--	--	--	--	--	--	--
CL13921Contig1	Inf	0.00724146	Up	gi|225446579|ref|XP_002280094.1|PREDICTED: ketol-acid reductoisomerase, chloroplastic [Vitis vinifera] >gi|147767264|emb|CAN69003.1| hypothetical protein VITISV_005408 [Vitis vinifera]	sp|O82043|ILV5_PEA	Ketol-acid reductoisomerase, chloroplastic OS=Pisum sativum GN=PGAAIR PE=1 SV=1	--	--	ko00290;ko00770;ko01210;ko01230	Valine, leucine and isoleucine biosynthesis |Pantothenate and CoA biosynthesis |2-Oxocarboxylic acid metabolism |Biosynthesis of amino acids	GO:0005507;GO:0005618;GO:0055114;GO:0006164;GO:0005739;GO:0009651;GO:0009941;GO:0004455;GO:0000166;GO:0009570;GO:0016853;GO:0006094;GO:0009082;GO:0050662;GO:0046686;GO:0006096;GO:0048046	copper ion binding|cell wall|oxidation-reduction process|purine nucleotide biosynthetic process|mitochondrion|response to salt stress|chloroplast envelope|ketol-acid reductoisomerase activity|nucleotide binding|chloroplast stroma|isomerase activity|gluconeogenesis|branched-chain amino acid biosynthetic process|coenzyme binding|response to cadmium ion|glycolytic process|apoplast
CL1395Contig1	2.05889	0.0349653	Up	gi|255571497|ref|XP_002526696.1|protein phosphatase-2c, putative [Ricinus communis] >gi|223533996|gb|EEF35718.1| protein phosphatase-2c, putative [Ricinus communis]	sp|Q6NKS1|P2C65_ARATH	Probable protein phosphatase 2C 65 OS=Arabidopsis thaliana GN=At5g01700 PE=2 SV=1	KOG0698	Serine/threonine protein phosphatase	--	--	GO:0008152;GO:0004721	metabolic process|phosphoprotein phosphatase activity
CL13964Contig1	Inf	0.00933877	Up	--	--	--	--	--	--	--	--	--
CL13996Contig1	Inf	0.0350901	Up	--	--	--	--	--	--	--	--	--
CL14060Contig1	Inf	2.77647e-05	Up	--	--	--	--	--	--	--	--	--
CL14099Contig1	Inf	0.0460179	Up	--	--	--	--	--	--	--	--	--
CL14144Contig1	Inf	0.0267795	Up	--	--	--	--	--	--	--	--	--
CL14159Contig1	3.64386	0.0156502	Up	--	--	--	--	--	--	--	--	--
CL1415Contig1	Inf	0.012091	Up	--	--	--	--	--	--	--	--	--
CL1418Contig1	Inf	0.0204829	Up	--	--	--	--	--	--	--	--	--
CL14191Contig1	2.80735	0.0110481	Up	--	--	--	--	--	--	--	--	--
CL14237Contig1	Inf	0.0350901	Up	--	--	--	--	--	--	--	--	--
CL14249Contig1	3.36923	0.0109176	Up	--	--	--	--	--	--	--	--	--
CL14251Contig1	Inf	0.00138672	Up	--	--	--	--	--	--	--	--	--
CL14263Contig1	3.39232	0.032846	Up	--	--	--	--	--	--	--	--	--
CL14382Contig1	2.87447	0.0486588	Up	--	--	--	--	--	--	--	--	--
CL14492Contig1	2.77529	0.00247296	Up	gi|550340401|gb|ERP61860.1|hypothetical protein POPTR_0004s05680g [Populus trichocarpa]	sp|C0LGQ4|MRH1_ARATH	Probable LRR receptor-like serine/threonine-protein kinase MRH1 OS=Arabidopsis thaliana GN=MRH1 PE=2 SV=1	KOG1187	Serine/threonine protein kinase	--	--	GO:0006468;GO:0016021;GO:0004672;GO:0016023;GO:0005524;GO:0048765	protein phosphorylation|integral component of membrane|protein kinase activity|cytoplasmic membrane-bounded vesicle|ATP binding|root hair cell differentiation
CL14528Contig1	1.85316	0.026467	Up	gi|255571253|ref|XP_002526576.1|Cell division control protein, putative [Ricinus communis] >gi|223534070|gb|EEF35788.1| Cell division control protein, putative [Ricinus communis]	sp|Q9LTW0|ALIS1_ARATH	ALA-interacting subunit 1 OS=Arabidopsis thaliana GN=ALIS1 PE=1 SV=1	KOG2952	Cell cycle control protein	--	--	GO:0005794;GO:0005886;GO:0051301;GO:0015914	Golgi apparatus|plasma membrane|cell division|phospholipid transport
CL14563Contig1	Inf	0.000473718	Up	--	--	--	--	--	--	--	--	--
CL14604Contig1	Inf	0.0204829	Up	--	--	--	--	--	--	--	--	--
CL14655Contig1	Inf	0.0350901	Up	--	--	--	--	--	--	--	--	--
CL14681Contig1	Inf	0.00933877	Up	--	--	--	--	--	--	--	--	--
CL14733Contig1	Inf	0.0350901	Up	--	--	--	--	--	--	--	--	--
CL14752Contig1	Inf	0.0267795	Up	--	--	--	--	--	--	--	--	--
CL14772Contig1	Inf	0.0350901	Up	--	--	--	--	--	--	--	--	--
CL14836Contig1	Inf	0.00441	Up	--	--	--	--	--	--	--	--	--
CL14899Contig1	Inf	0.00441	Up	gi|557546138|gb|ESR57116.1|hypothetical protein CICLE_v10022892mg [Citrus clementina] >gi|557546140|gb|ESR57118.1| hypothetical protein CICLE_v10022892mg [Citrus clementina]	sp|Q9M2J9|BET11_ARATH	Bet1-like SNARE 1-1 OS=Arabidopsis thaliana GN=BET11 PE=1 SV=1	KOG3385	V-SNARE	ko04130	SNARE interactions in vesicular transport	GO:0005634;GO:0005886;GO:0005484	nucleus|plasma membrane|SNAP receptor activity
CL14956Contig1	Inf	0.00441	Up	--	--	--	--	--	--	--	--	--
CL14978Contig1	Inf	0.0350901	Up	--	--	--	--	--	--	--	--	--
CL15035Contig1	Inf	0.00933877	Up	--	--	--	--	--	--	--	--	--
CL15050Contig1	2.36923	0.0450424	Up	--	--	--	--	--	--	--	--	--
CL15062Contig1	Inf	0.00724146	Up	--	--	--	--	--	--	--	--	--
CL15133Contig1	Inf	0.0350901	Up	--	--	--	--	--	--	--	--	--
CL15199Contig1	3.04439	0.00222469	Up	--	--	--	--	--	--	--	--	--
CL15221Contig1	Inf	0.0204829	Up	--	--	--	--	--	--	--	--	--
CL15267Contig1	Inf	5.89331e-06	Up	--	--	--	--	--	--	--	--	--
CL15280Contig1	Inf	0.00441	Up	gi|508714812|gb|EOY06709.1|Adenine nucleotide alpha hydrolases-like superfamily protein [Theobroma cacao]	--	--	--	--	--	--	GO:0006623;GO:0005737;GO:0009409;GO:0005886;GO:0002238	protein targeting to vacuole|cytoplasm|response to cold|plasma membrane|response to molecule of fungal origin
CL15643Contig1	6.67948	7.68638e-09	Up	gi|224165222|ref|XP_002338788.1|predicted protein [Populus trichocarpa]	--	--	--	--	--	--	--	--
CL1578Contig1	Inf	0.0460179	Up	--	--	--	--	--	--	--	--	--
CL15837Contig1	1.77761	0.0314983	Up	--	--	--	--	--	--	--	--	--
CL15890Contig1	2.90689	0.0223238	Up	--	--	--	--	--	--	--	--	--
CL15959Contig1	Inf	0.0267795	Up	--	--	--	--	--	--	--	--	--
CL15973Contig1	Inf	0.0157114	Up	--	--	--	--	--	--	--	--	--
CL15993Contig1	Inf	0.0157114	Up	--	--	--	--	--	--	--	--	--
CL16046Contig1	Inf	0.0350901	Up	--	--	--	--	--	--	--	--	--
CL16100Contig1	Inf	0.00563869	Up	--	--	--	--	--	--	--	--	--
CL16153Contig1	Inf	0.00217006	Up	--	--	--	--	--	--	--	--	--
CL161Contig1	Inf	0.012091	Up	--	--	--	--	--	--	--	--	--
CL161Contig2	4.39232	0.0151194	Up	gi|147826431|emb|CAN66510.1|hypothetical protein VITISV_003620 [Vitis vinifera]	--	--	--	--	--	--	--	--
CL1626Contig1	3.64386	0.0156502	Up	--	--	--	--	--	--	--	--	--
CL16297Contig1	Inf	1.99265e-05	Up	gi|359497677|ref|XP_003635604.1|PREDICTED: uncharacterized protein LOC100852669, partial [Vitis vinifera]	--	--	--	--	--	--	--	--
CL1634Contig2	2.85798	0.00463595	Up	--	--	--	--	--	--	--	--	--
CL163Contig2	3.08746	0.00186681	Up	gi|400131576|emb|CCH50976.1|T4.15 [Malus x robusta]	--	--	--	--	--	--	GO:0003964;GO:0003677;GO:0006278;GO:0003723	RNA-directed DNA polymerase activity|DNA binding|RNA-dependent DNA replication|RNA binding
CL16437Contig1	2.26303	0.0243355	Up	--	--	--	--	--	--	--	--	--
CL16518Contig1	2.53605	0.0404767	Up	gi|147775218|emb|CAN68112.1|hypothetical protein VITISV_040983 [Vitis vinifera]	--	--	KOG1075	FOG: Reverse transcriptase	--	--	GO:0003723;GO:0006281;GO:0006278;GO:0006457;GO:0005622;GO:0003964;GO:0035091;GO:0004523;GO:0003677;GO:0005524;GO:0051082;GO:0007154;GO:0015074	RNA binding|DNA repair|RNA-dependent DNA replication|protein folding|intracellular|RNA-directed DNA polymerase activity|phosphatidylinositol binding|RNA-DNA hybrid ribonuclease activity|DNA binding|ATP binding|unfolded protein binding|cell communication|DNA integration
CL1656Contig2	Inf	0.0157114	Up	--	--	--	--	--	--	--	--	--
CL16659Contig1	Inf	0.0267795	Up	--	--	--	--	--	--	--	--	--
CL16683Contig1	Inf	0.0157114	Up	--	--	--	--	--	--	--	--	--
CL16693Contig1	2.00799	0.0141229	Up	gi|398363563|gb|AFO84076.1|beta-amylase [Actinidia chinensis]	sp|O23553|BAM3_ARATH	Beta-amylase 3, chloroplastic OS=Arabidopsis thaliana GN=BAM3 PE=1 SV=3	--	--	ko00500	Starch and sucrose metabolism	GO:0043169;GO:0016161;GO:0000024;GO:0009409;GO:0005983;GO:0009570	cation binding|beta-amylase activity|maltose biosynthetic process|response to cold|starch catabolic process|chloroplast stroma
CL16717Contig1	Inf	0.00441	Up	--	--	--	--	--	--	--	--	--
CL16872Contig1	Inf	0.00441	Up	gi|356498377|ref|XP_003518029.1|PREDICTED: uncharacterized protein LOC100803756 [Glycine max]	--	--	KOG4585	Predicted transposase	--	--	GO:0030001;GO:0016020;GO:0046873;GO:0005739;GO:0055085	metal ion transport|membrane|metal ion transmembrane transporter activity|mitochondrion|transmembrane transport
CL168Contig1	Inf	0.00933877	Up	--	--	--	--	--	--	--	--	--
CL16977Contig1	Inf	0.0350901	Up	--	--	--	--	--	--	--	--	--
CL1718Contig1	4.10154	9.17401e-06	Up	gi|147852781|emb|CAN81672.1|hypothetical protein VITISV_000588 [Vitis vinifera]	sp|Q9LNG5|PPP7L_ARATH	Serine/threonine-protein phosphatase 7 long form homolog OS=Arabidopsis thaliana GN=At1g48120 PE=2 SV=1	--	--	--	--	GO:0008270;GO:0005634	zinc ion binding|nucleus
CL1738Contig1	Inf	0.0157114	Up	--	--	--	--	--	--	--	--	--
CL17573Contig1	Inf	0.012091	Up	--	--	--	--	--	--	--	--	--
CL1758Contig1	Inf	3.29092e-05	Up	--	--	--	--	--	--	--	--	--
CL1779Contig2	1.74169	0.0312232	Up	gi|147778952|emb|CAN71403.1|hypothetical protein VITISV_006285 [Vitis vinifera]	--	--	--	--	--	--	--	--
CL17942Contig1	Inf	0.0267795	Up	gi|225432726|ref|XP_002278991.1|PREDICTED: uncharacterized protein LOC100252722 [Vitis vinifera]	--	--	--	--	--	--	--	--
CL17988Contig1	Inf	0.0350901	Up	--	--	--	--	--	--	--	--	--
CL18100Contig1	Inf	0.0157114	Up	--	--	--	--	--	--	--	--	--
CL18135Contig1	Inf	0.000116856	Up	--	--	--	--	--	--	--	--	--
CL18144Contig1	Inf	0.0350901	Up	--	--	--	--	--	--	--	--	--
CL18157Contig1	Inf	0.00173066	Up	--	--	--	--	--	--	--	--	--
CL1819Contig2	Inf	0.0460179	Up	--	--	--	--	--	--	--	--	--
CL18276Contig1	Inf	0.0204829	Up	--	--	--	--	--	--	--	--	--
CL18294Contig1	Inf	0.0350901	Up	--	--	--	--	--	--	--	--	--
CL18301Contig1	4.52356	0.00993631	Up	gi|557532052|gb|ESR43235.1|hypothetical protein CICLE_v10011710mg [Citrus clementina]	sp|Q9SZA4|CDC21_ARATH	Cell division cycle 20.1, cofactor of APC complex OS=Arabidopsis thaliana GN=CDC20-1 PE=1 SV=1	KOG0305	Anaphase promoting complex, Cdc20, Cdh1, and Ama1 subunits	ko04110;ko04111;ko04113;ko04114;ko04120;ko05166;ko05203	Cell cycle |Cell cycle - yeast |Meiosis - yeast |Oocyte meiosis |Ubiquitin mediated proteolysis |HTLV-I infection |Viral carcinogenesis	GO:0051301	cell division
CL18329Contig1	4.16993	0.0290373	Up	gi|359492092|ref|XP_002282085.2|PREDICTED: cytochrome P450 82A3-like [Vitis vinifera]	sp|Q43068|C82A1_PEA	Cytochrome P450 82A1 (Fragment) OS=Pisum sativum GN=CYP82A1 PE=2 SV=2	KOG0156	Cytochrome P450 CYP2 subfamily	--	--	GO:0020037;GO:0016705;GO:0004497;GO:0005506;GO:0009055;GO:0055114;GO:0019825	heme binding|oxidoreductase activity, acting on paired donors, with incorporation or reduction of molecular oxygen|monooxygenase activity|iron ion binding|electron carrier activity|oxidation-reduction process|oxygen binding
CL18436Contig1	Inf	0.0267795	Up	--	--	--	--	--	--	--	--	--
CL18452Contig1	Inf	0.0350901	Up	--	--	--	--	--	--	--	--	--
CL18512Contig1	Inf	0.0204829	Up	--	--	--	--	--	--	--	--	--
CL18522Contig1	Inf	0.0204829	Up	--	--	--	--	--	--	--	--	--
CL18580Contig1	Inf	0.0204829	Up	--	--	--	--	--	--	--	--	--
CL18622Contig1	Inf	0.0157114	Up	--	--	--	--	--	--	--	--	--
CL1867Contig2	2.01495	0.0187733	Up	gi|359474779|ref|XP_002280183.2|PREDICTED: probable receptor-like protein kinase At4g39110-like [Vitis vinifera]	sp|Q9T020|Y4391_ARATH	Probable receptor-like protein kinase At4g39110 OS=Arabidopsis thaliana GN=At4g39110 PE=1 SV=1	KOG1187	Serine/threonine protein kinase	--	--	GO:0051510;GO:0006468;GO:0004674;GO:0005524;GO:0009507;GO:0004715;GO:0030048	regulation of unidimensional cell growth|protein phosphorylation|protein serine/threonine kinase activity|ATP binding|chloroplast|non-membrane spanning protein tyrosine kinase activity|actin filament-based movement
CL18874Contig1	Inf	0.0267795	Up	--	--	--	--	--	--	--	--	--
CL18979Contig1	Inf	0.00346487	Up	--	--	--	--	--	--	--	--	--
CL18983Contig1	Inf	0.0460179	Up	--	--	--	--	--	--	--	--	--
CL19117Contig1	Inf	0.0204829	Up	--	--	--	--	--	--	--	--	--
CL19264Contig1	Inf	0.0204829	Up	--	--	--	--	--	--	--	--	--
CL19329Contig1	Inf	0.000209563	Up	--	--	--	--	--	--	--	--	--
CL19344Contig1	Inf	0.0460179	Up	--	--	--	--	--	--	--	--	--
CL19509Contig1	Inf	0.00346487	Up	gi|225445292|ref|XP_002281258.1|PREDICTED: probable sulfate transporter 3.5 [Vitis vinifera]	sp|Q94LW6|SUT35_ARATH	Probable sulfate transporter 3.5 OS=Arabidopsis thaliana GN=SULTR3;5 PE=2 SV=1	KOG0236	Sulfate/bicarbonate/oxalate exchanger SAT-1 and related transporters (SLC26 family)	--	--	GO:0016021;GO:0008271;GO:0008272;GO:0055085	integral component of membrane|secondary active sulfate transmembrane transporter activity|sulfate transport|transmembrane transport
CL1956Contig1	2.05585	0.0203817	Up	gi|557556487|gb|ESR66501.1|hypothetical protein CICLE_v10010653mg [Citrus clementina]	sp|Q9LVD8|CAP7_ARATH	Putative clathrin assembly protein At5g57200 OS=Arabidopsis thaliana GN=At5g57200 PE=3 SV=1	KOG0251	Clathrin assembly protein AP180 and related proteins, contain ENTH domain	--	--	GO:0005545;GO:0030118;GO:0030276;GO:0048268;GO:0032440;GO:0005634;GO:0055114	1-phosphatidylinositol binding|clathrin coat|clathrin binding|clathrin coat assembly|2-alkenal reductase [NAD(P)] activity|nucleus|oxidation-reduction process
CL19606Contig1	4.90689	0.00248122	Up	--	--	--	--	--	--	--	--	--
CL19613Contig1	Inf	0.0267795	Up	--	--	--	--	--	--	--	--	--
CL19678Contig1	2.9386	0.0411052	Up	--	--	--	--	--	--	--	--	--
CL19688Contig1	Inf	0.00217006	Up	--	--	--	--	--	--	--	--	--
CL19789Contig1	Inf	0.0267795	Up	--	--	--	--	--	--	--	--	--
CL19816Contig1	Inf	0.00441	Up	--	--	--	--	--	--	--	--	--
CL19823Contig1	2.9542	0.0191919	Up	gi|398806206|gb|AFP19451.1|transport inhibitor response 1 [Camellia sinensis]	sp|Q570C0|TIR1_ARATH	Protein TRANSPORT INHIBITOR RESPONSE 1 OS=Arabidopsis thaliana GN=TIR1 PE=1 SV=2	KOG1947	Leucine rich repeat proteins, some proteins contain F-box	ko04075	Plant hormone signal transduction	GO:0000822;GO:0009734	inositol hexakisphosphate binding|auxin-activated signaling pathway
CL1Contig10	6.45549	1.28534e-09	Up	--	--	--	--	--	--	--	--	--
CL1Contig1004	6.24031	2.2738e-09	Up	--	--	--	--	--	--	--	--	--
CL1Contig1014	3.23266	0.000212226	Up	gi|224087451|ref|XP_002308172.1|predicted protein [Populus trichocarpa]	--	--	KOG1075	FOG: Reverse transcriptase	--	--	GO:0006468;GO:0003723;GO:0006281;GO:0004674;GO:0006278;GO:0005622;GO:0003964;GO:0004523;GO:0003677;GO:0005524;GO:0015074	protein phosphorylation|RNA binding|DNA repair|protein serine/threonine kinase activity|RNA-dependent DNA replication|intracellular|RNA-directed DNA polymerase activity|RNA-DNA hybrid ribonuclease activity|DNA binding|ATP binding|DNA integration
CL1Contig102	2.25846	0.00655683	Up	--	--	--	--	--	--	--	--	--
CL1Contig1028	1.66351	0.0480247	Up	gi|225438053|ref|XP_002271867.1|PREDICTED: uncharacterized protein LOC100263451 [Vitis vinifera]	sp|P93295|M310_ARATH	Uncharacterized mitochondrial protein AtMg00310 OS=Arabidopsis thaliana GN=AtMg00310 PE=4 SV=1	KOG1267	Mitochondrial transcription termination factor, mTERF	--	--	GO:0016020	membrane
CL1Contig1033	2.30378	0.0106837	Up	--	--	--	--	--	--	--	--	--
CL1Contig1035	3.62449	0.00423244	Up	gi|255568078|ref|XP_002525015.1|conserved hypothetical protein [Ricinus communis] >gi|223535677|gb|EEF37342.1| conserved hypothetical protein [Ricinus communis]	--	--	--	--	--	--	--	--
CL1Contig1037	5.89239	1.73713e-08	Up	--	--	--	--	--	--	--	--	--
CL1Contig104	3.14975	0.00032028	Up	--	--	--	--	--	--	--	--	--
CL1Contig1040	6.34228	3.38849e-09	Up	--	--	--	--	--	--	--	--	--
CL1Contig1045	2.10188	0.0105828	Up	gi|378405612|gb|AFB82645.1|quinone oxidoreductase [Camellia sinensis]	sp|Q8H0M1|QORH_SPIOL	Quinone-oxidoreductase homolog, chloroplastic OS=Spinacia oleracea GN=QOR PE=1 SV=1	KOG1198	Zinc-binding oxidoreductase	--	--	GO:0003960;GO:0005773;GO:0005886;GO:0008270;GO:0009706;GO:0009535;GO:0055114	NADPH:quinone reductase activity|vacuole|plasma membrane|zinc ion binding|chloroplast inner membrane|chloroplast thylakoid membrane|oxidation-reduction process
CL1Contig1047	7.38802	4.71896e-11	Up	gi|225434496|ref|XP_002278283.1|PREDICTED: uncharacterized protein LOC100265705 [Vitis vinifera]	sp|Q9LMK2|LSH6_ARATH	--	--	--	--	--	--	--
CL1Contig1050	4.90154	3.91773e-07	Up	--	--	--	--	--	--	--	--	--
CL1Contig1054	6.40372	6.60406e-09	Up	gi|565351791|ref|XP_006342835.1|PREDICTED: cullin-1-like [Solanum tuberosum]	sp|Q94AH6|CUL1_ARATH	Cullin-1 OS=Arabidopsis thaliana GN=CUL1 PE=1 SV=1	KOG2166	Cullins	ko04110;ko04111;ko04114;ko04120;ko04141;ko04310;ko04350;ko04710;ko05168	Cell cycle |Cell cycle - yeast |Oocyte meiosis |Ubiquitin mediated proteolysis |Protein processing in endoplasmic reticulum |Wnt signaling pathway |TGF-beta signaling pathway |Circadian rhythm |Herpes simplex infection	GO:0009733;GO:0006511;GO:0009753;GO:0042752;GO:0000794;GO:0010265;GO:0031461;GO:0009941;GO:0031625;GO:0005819;GO:0009524;GO:0009793	response to auxin|ubiquitin-dependent protein catabolic process|response to jasmonic acid|regulation of circadian rhythm|condensed nuclear chromosome|SCF complex assembly|cullin-RING ubiquitin ligase complex|chloroplast envelope|ubiquitin protein ligase binding|spindle|phragmoplast|embryo development ending in seed dormancy
CL1Contig1057	9.89128	2.52106e-14	Up	--	--	--	--	--	--	--	--	--
CL1Contig106	Inf	2.16437e-14	Up	--	--	--	--	--	--	--	--	--
CL1Contig107	2.33684	0.00506965	Up	--	--	--	--	--	--	--	--	--
CL1Contig1084	2.1964	0.0227484	Up	gi|147827447|emb|CAN75283.1|hypothetical protein VITISV_029602 [Vitis vinifera]	--	--	--	--	--	--	--	--
CL1Contig110	7.91995	8.19615e-12	Up	--	--	--	--	--	--	--	--	--
CL1Contig1114	6.1964	2.87916e-09	Up	--	--	--	--	--	--	--	--	--
CL1Contig1117	2	0.0204498	Up	--	--	--	--	--	--	--	--	--
CL1Contig1118	3.89482	5.04776e-05	Up	gi|147769830|emb|CAN61277.1|hypothetical protein VITISV_002607 [Vitis vinifera]	--	--	--	--	--	--	GO:0003723;GO:0016226;GO:0019288;GO:0010027;GO:0010228;GO:0048481;GO:0009579;GO:0000166;GO:0009570;GO:0009793	RNA binding|iron-sulfur cluster assembly|isopentenyl diphosphate biosynthetic process, methylerythritol 4-phosphate pathway|thylakoid membrane organization|vegetative to reproductive phase transition of meristem|ovule development|thylakoid|nucleotide binding|chloroplast stroma|embryo development ending in seed dormancy
CL1Contig1124	4.46352	1.79287e-06	Up	gi|357503457|ref|XP_003622017.1|hypothetical protein MTR_7g026210 [Medicago truncatula] >gi|355497032|gb|AES78235.1| hypothetical protein MTR_7g026210 [Medicago truncatula]	--	--	--	--	--	--	--	--
CL1Contig1129	6.14839	2.83509e-09	Up	--	--	--	--	--	--	--	--	--
CL1Contig1140	5.20945	2.21745e-06	Up	--	--	--	--	--	--	--	--	--
CL1Contig1141	3.88583	1.75843e-05	Up	gi|470126928|ref|XP_004299432.1|PREDICTED: auxin-induced protein 5NG4-like [Fragaria vesca subsp. vesca]	sp|Q9FGL0|WTR44_ARATH	WAT1-related protein At5g47470 OS=Arabidopsis thaliana GN=At5g47470 PE=3 SV=1	--	--	--	--	GO:0016020;GO:0003700;GO:0003676;GO:0005622;GO:0006355;GO:0008270	membrane|sequence-specific DNA binding transcription factor activity|nucleic acid binding|intracellular|regulation of transcription, DNA-templated|zinc ion binding
CL1Contig1142	2.95067	0.00110253	Up	gi|225437529|ref|XP_002275599.1|PREDICTED: uncharacterized protein LOC100264117 [Vitis vinifera] >gi|297743964|emb|CBI36934.3| unnamed protein product [Vitis vinifera]	--	--	KOG0550	Molecular chaperone (DnaJ superfamily)	--	--	GO:0006950;GO:0005773	response to stress|vacuole
CL1Contig1144	3.11042	0.000371547	Up	--	--	--	--	--	--	--	--	--
CL1Contig1147	3.7425	3.9153e-05	Up	--	--	--	--	--	--	--	--	--
CL1Contig1148	3.24648	0.000278028	Up	gi|225436920|ref|XP_002275003.1|PREDICTED: RAN GTPase-activating protein 1 isoform 2 [Vitis vinifera] >gi|225436922|ref|XP_002274973.1| PREDICTED: RAN GTPase-activating protein 1 isoform 1 [Vitis vinifera]	sp|Q9M651|RAGP2_ARATH	RAN GTPase-activating protein 2 OS=Arabidopsis thaliana GN=RANGAP2 PE=1 SV=2	KOG1909	Ran GTPase-activating protein	ko03013	RNA transport	GO:0005635;GO:0005783;GO:0009651;GO:0009507;GO:0005886	nuclear envelope|endoplasmic reticulum|response to salt stress|chloroplast|plasma membrane
CL1Contig115	4.22882	4.47258e-06	Up	--	--	--	--	--	--	--	--	--
CL1Contig116	4.60056	1.05723e-06	Up	--	--	--	--	--	--	--	--	--
CL1Contig117	2.09686	0.0188496	Up	--	--	--	--	--	--	--	--	--
CL1Contig1172	1.94486	0.027705	Up	gi|449463344|ref|XP_004149394.1|PREDICTED: uncharacterized protein LOC101213065 isoform 1 [Cucumis sativus] >gi|449463346|ref|XP_004149395.1| PREDICTED: uncharacterized protein LOC101213065 isoform 2 [Cucumis sativus] >gi|449463348|ref|XP_004149396.1| PREDICTED: uncharacterized protein LOC101213065 isoform 3 [Cucumis sativus] >gi|449510545|ref|XP_004163695.1| PREDICTED: uncharacterized LOC1012130…	--	--	--	--	--	--	GO:0005739;GO:0016020	mitochondrion|membrane
CL1Contig1174	1.90182	0.0332629	Up	gi|508707010|gb|EOX98906.1|Glutamate receptor 2 isoform 1 [Theobroma cacao]	--	--	--	--	--	--	--	--
CL1Contig119	4.8392	6.56954e-07	Up	--	--	--	--	--	--	--	--	--
CL1Contig1190	1.77213	0.0288385	Up	gi|462415865|gb|EMJ20602.1|hypothetical protein PRUPE_ppa020457mg, partial [Prunus persica]	--	--	--	--	--	--	GO:0003676;GO:0000166	nucleic acid binding|nucleotide binding
CL1Contig1195	5.46224	4.57879e-08	Up	--	--	--	--	--	--	--	--	--
CL1Contig1198	5.56521	1.24439e-07	Up	gi|557522717|gb|ESR34084.1|hypothetical protein CICLE_v10004479mg [Citrus clementina]	sp|Q9FMF5|RPT3_ARATH	Root phototropism protein 3 OS=Arabidopsis thaliana GN=RPT3 PE=1 SV=2	--	--	--	--	GO:0009825;GO:0046777;GO:0009785;GO:0048767;GO:0004871;GO:0000271;GO:0009638;GO:0009932;GO:0016567;GO:0010155;GO:0043481;GO:0010817;GO:0009664;GO:0009832	multidimensional cell growth|protein autophosphorylation|blue light signaling pathway|root hair elongation|signal transducer activity|polysaccharide biosynthetic process|phototropism|cell tip growth|protein ubiquitination|regulation of proton transport|anthocyanin accumulation in tissues in response to UV light|regulation of hormone levels|plant-type cell wall organization|plant-type cell wall bi…
CL1Contig1204	4.26518	3.92638e-06	Up	--	--	--	--	--	--	--	--	--
CL1Contig1214	1.926	0.0293985	Up	gi|225437529|ref|XP_002275599.1|PREDICTED: uncharacterized protein LOC100264117 [Vitis vinifera] >gi|297743964|emb|CBI36934.3| unnamed protein product [Vitis vinifera]	--	--	--	--	--	--	GO:0006457;GO:0005773;GO:0005634	protein folding|vacuole|nucleus
CL1Contig122	5.06609	1.39013e-06	Up	gi|502156464|ref|XP_004510487.1|PREDICTED: LOB domain-containing protein 22-like [Cicer arietinum]	sp|Q9LRW1|LBD22_ARATH	LOB domain-containing protein 22 OS=Arabidopsis thaliana GN=LBD22 PE=2 SV=1	--	--	--	--	--	--
CL1Contig1224	2.65257	0.00194758	Up	gi|462397807|gb|EMJ03475.1|hypothetical protein PRUPE_ppa008963mg [Prunus persica]	--	--	--	--	--	--	GO:0009507	chloroplast
CL1Contig1226	4.44405	4.06868e-06	Up	--	--	--	--	--	--	--	--	--
CL1Contig123	2.71425	0.00228815	Up	--	--	--	--	--	--	--	--	--
CL1Contig1231	2.39982	0.00451678	Up	--	--	--	--	--	--	--	--	--
CL1Contig1252	2.16439	0.0093755	Up	gi|508786773|gb|EOY34029.1|Methyl-CPG-binding domain protein 5, putative isoform 2 [Theobroma cacao]	sp|Q9SNC0|MBD5_ARATH	Methyl-CpG-binding domain-containing protein 5 OS=Arabidopsis thaliana GN=MBD5 PE=1 SV=1	KOG4161	Methyl-CpG binding transcription regulators	--	--	GO:0008327;GO:0005720;GO:0010370;GO:0043621;GO:0005731;GO:0019899;GO:0051747	methyl-CpG binding|nuclear heterochromatin|perinucleolar chromocenter|protein self-association|nucleolus organizer region|enzyme binding|cytosine C-5 DNA demethylase activity
CL1Contig1254	3.70479	3.56691e-05	Up	--	--	--	--	--	--	--	--	--
CL1Contig126	3.96963	0.000991248	Up	--	--	--	--	--	--	--	--	--
CL1Contig1263	7.66959	1.61989e-11	Up	--	--	--	--	--	--	--	--	--
CL1Contig127	7.47573	4.22297e-11	Up	--	--	--	--	--	--	--	--	--
CL1Contig129	6.187	2.73115e-09	Up	gi|557556201|gb|ESR66215.1|hypothetical protein CICLE_v10009014mg [Citrus clementina]	--	--	KOG1454	Predicted hydrolase/acyltransferase (alpha/beta hydrolase superfamily)	--	--	--	--
CL1Contig1303	1.654	0.0401969	Up	--	--	--	--	--	--	--	--	--
CL1Contig1305	3.50855	7.265e-05	Up	--	--	--	--	--	--	--	--	--
CL1Contig1312	5.66432	1.96073e-08	Up	--	--	--	--	--	--	--	--	--
CL1Contig1316	2.44846	0.00405535	Up	--	--	--	--	--	--	--	--	--
CL1Contig1319	2.32193	0.0201221	Up	gi|460386428|ref|XP_004238900.1|PREDICTED: probable serine/threonine-protein kinase At1g18390-like isoform 1 [Solanum lycopersicum]	--	--	--	--	--	--	GO:0006468;GO:0005524;GO:0004674	protein phosphorylation|ATP binding|protein serine/threonine kinase activity
CL1Contig1320	1.78958	0.0303583	Up	gi|296084644|emb|CBI25767.3|unnamed protein product [Vitis vinifera]	--	--	--	--	ko00280	Valine, leucine and isoleucine degradation	--	--
CL1Contig1321	3.7761	2.48747e-05	Up	gi|225452394|ref|XP_002273718.1|PREDICTED: cysteine-rich receptor-like protein kinase 42 [Vitis vinifera]	sp|Q9FNE1|CRK42_ARATH	Cysteine-rich receptor-like protein kinase 42 OS=Arabidopsis thaliana GN=CRK42 PE=2 SV=1	--	--	--	--	GO:0006468;GO:0005524;GO:0004674	protein phosphorylation|ATP binding|protein serine/threonine kinase activity
CL1Contig1322	3.71869	8.42759e-05	Up	gi|508785550|gb|EOY32806.1|Scarecrow-like 3 [Theobroma cacao]	sp|Q9LPR8|SCL3_ARATH	Scarecrow-like protein 3 OS=Arabidopsis thaliana GN=SCL3 PE=2 SV=1	--	--	--	--	GO:0006355;GO:0003700;GO:0006351;GO:0009739;GO:0005634	regulation of transcription, DNA-templated|sequence-specific DNA binding transcription factor activity|transcription, DNA-templated|response to gibberellin|nucleus
CL1Contig1324	3.05889	0.0293769	Up	--	--	--	--	--	--	--	--	--
CL1Contig1325	1.80735	0.0422427	Up	gi|225445804|ref|XP_002274695.1|PREDICTED: hydroxycinnamoyl-Coenzyme A shikimate/quinate hydroxycinnamoyltransferase-like [Vitis vinifera]	sp|O64470|SHT_ARATH	Spermidine hydroxycinnamoyl transferase OS=Arabidopsis thaliana GN=SHT PE=1 SV=1	--	--	ko00940;ko00941;ko00945	Phenylpropanoid biosynthesis |Flavonoid biosynthesis |Stilbenoid, diarylheptanoid and gingerol biosynthesis	GO:0080072;GO:0080074;GO:0080073;GO:0080075;GO:0080088;GO:0010584;GO:0050734;GO:0047672	spermidine:sinapoyl CoA N-acyltransferase activity|spermidine:caffeoyl CoA N-acyltransferase activity|spermidine:coumaroyl CoA N-acyltransferase activity|spermidine:feruloyl CoA N-acyltransferase activity|spermidine hydroxycinnamate conjugate biosynthetic process|pollen exine formation|hydroxycinnamoyltransferase activity|anthranilate N-benzoyltransferase activity
CL1Contig133	3.25424	0.000182397	Up	--	--	--	--	--	--	--	--	--
CL1Contig134	2.75489	0.0353023	Up	gi|359490251|ref|XP_002267774.2|PREDICTED: probable receptor-like protein kinase At5g39020-like [Vitis vinifera]	sp|P0CH01|AT21A_ARATH	Putative RING-H2 finger protein ATL21A OS=Arabidopsis thaliana GN=ATL21A PE=3 SV=1	KOG1187	Serine/threonine protein kinase	--	--	GO:0006468;GO:0005524;GO:0004674	protein phosphorylation|ATP binding|protein serine/threonine kinase activity
CL1Contig1378	1.88452	0.0269213	Up	gi|502124607|ref|XP_004498599.1|PREDICTED: ribosomal RNA small subunit methyltransferase H-like [Cicer arietinum]	--	--	KOG2782	Putative SAM dependent methyltransferases	--	--	GO:0032259;GO:0008168	methylation|methyltransferase activity
CL1Contig14	5.70782	1.48436e-08	Up	--	--	--	--	--	--	--	--	--
CL1Contig1418	2.34941	0.00458029	Up	gi|462416831|gb|EMJ21568.1|hypothetical protein PRUPE_ppa017744mg [Prunus persica]	sp|Q09809|YAB9_SCHPO	Uncharacterized membrane protein C2G11.09 OS=Schizosaccharomyces pombe (strain 972 / ATCC 24843) GN=SPAC2G11.09 PE=3 SV=2	KOG1134	Uncharacterized conserved protein	--	--	GO:0009686;GO:0009740;GO:0009507;GO:0016020	gibberellin biosynthetic process|gibberellic acid mediated signaling pathway|chloroplast|membrane
CL1Contig142	4.40372	9.65326e-06	Up	--	--	--	--	--	--	--	--	--
CL1Contig1420	Inf	6.9602e-13	Up	gi|462396957|gb|EMJ02756.1|hypothetical protein PRUPE_ppa017815mg [Prunus persica]	--	--	--	--	--	--	--	--
CL1Contig1426	2.45688	0.00444418	Up	gi|359488002|ref|XP_002263591.2|PREDICTED: myosin-H heavy chain-like [Vitis vinifera]	sp|F4HWY6|MYO11_ARATH	Myosin-11 OS=Arabidopsis thaliana GN=XI-E PE=3 SV=1	KOG0160	Myosin class V heavy chain	--	--	--	--
CL1Contig145	2.97982	0.00221054	Up	--	--	--	--	--	--	--	--	--
CL1Contig1454	8.21626	3.29367e-12	Up	--	--	--	--	--	--	--	--	--
CL1Contig1458	5.68101	1.68484e-08	Up	gi|297734619|emb|CBI16670.3|unnamed protein product [Vitis vinifera]	sp|Q9QZR0|RNF25_MOUSE	E3 ubiquitin-protein ligase RNF25 OS=Mus musculus GN=Rnf25 PE=1 SV=2	KOG4445	Uncharacterized conserved protein, contains RWD domain	--	--	GO:0048573;GO:0005634;GO:0008270	photoperiodism, flowering|nucleus|zinc ion binding
CL1Contig148	3.59694	0.000118971	Up	--	--	--	--	--	--	--	--	--
CL1Contig1481	2.42917	0.00404915	Up	gi|297743085|emb|CBI35952.3|unnamed protein product [Vitis vinifera]	sp|Q8RWW0|ALE2_ARATH	Receptor-like serine/threonine-protein kinase ALE2 OS=Arabidopsis thaliana GN=ALE2 PE=1 SV=1	--	--	--	--	GO:0004672;GO:0006468;GO:0005524	protein kinase activity|protein phosphorylation|ATP binding
CL1Contig1492	2	0.0164693	Up	gi|90900942|gb|ABE01833.1|CK25 [Nicotiana tabacum]	--	--	--	--	--	--	--	--
CL1Contig1494	1.6865	0.0433814	Up	--	--	--	--	--	--	--	--	--
CL1Contig1496	2.32193	0.00815089	Up	--	--	--	--	--	--	--	--	--
CL1Contig150	5.03122	2.38117e-07	Up	--	--	--	--	--	--	--	--	--
CL1Contig1505	1.72085	0.0356183	Up	gi|225463572|ref|XP_002270172.1|PREDICTED: F-box/LRR-repeat protein 14 [Vitis vinifera] >gi|297743556|emb|CBI36423.3| unnamed protein product [Vitis vinifera]	--	--	KOG1947	Leucine rich repeat proteins, some proteins contain F-box	--	--	--	--
CL1Contig1506	2.79442	0.00165796	Up	--	--	--	--	--	--	--	--	--
CL1Contig1508	4.11548	4.00767e-05	Up	--	--	--	--	--	--	--	--	--
CL1Contig151	6.38198	2.65955e-09	Up	--	--	--	--	--	--	--	--	--
CL1Contig152	1.90689	0.0312052	Up	--	--	--	--	--	--	--	--	--
CL1Contig1526	Inf	0.00933877	Up	--	--	--	--	--	--	--	--	--
CL1Contig153	2.55459	0.00426098	Up	--	--	--	--	--	--	--	--	--
CL1Contig1544	2.31528	0.00556089	Up	gi|147858960|emb|CAN80825.1|hypothetical protein VITISV_015452 [Vitis vinifera]	sp|O81007|GT7_ARATH	Putative glycosyltransferase 7 OS=Arabidopsis thaliana GN=GT7 PE=2 SV=1	KOG4748	Subunit of Golgi mannosyltransferase complex	--	--	GO:0016021;GO:0005794;GO:0016758	integral component of membrane|Golgi apparatus|transferase activity, transferring hexosyl groups
CL1Contig155	3.19265	0.00168711	Up	--	--	--	--	--	--	--	--	--
CL1Contig1558	4.50797	2.64032e-06	Up	gi|255551649|ref|XP_002516870.1|conserved hypothetical protein [Ricinus communis] >gi|223543958|gb|EEF45484.1| conserved hypothetical protein [Ricinus communis]	--	--	--	--	--	--	--	--
CL1Contig1559	4.62936	1.3157e-05	Up	--	--	--	--	--	--	--	--	--
CL1Contig1562	5.00115	1.02607e-06	Up	--	--	--	--	--	--	--	--	--
CL1Contig1563	2.92283	0.000663593	Up	--	--	--	--	--	--	--	--	--
CL1Contig1565	2.81777	0.00249361	Up	gi|449439399|ref|XP_004137473.1|PREDICTED: NADH dehydrogenase [ubiquinone] 1 beta subcomplex subunit 10-B-like isoform 1 [Cucumis sativus] >gi|449439401|ref|XP_004137474.1| PREDICTED: NADH dehydrogenase [ubiquinone] 1 beta subcomplex subunit 10-B-like isoform 2 [Cucumis sativus] >gi|449503123|ref|XP_004161845.1| PREDICTED: NADH dehydrogenase [ubiquinone] 1 beta subcomplex subunit 10-B-like [Cucum…	sp|Q94C12|NDBAB_ARATH	NADH dehydrogenase [ubiquinone] 1 beta subcomplex subunit 10-B OS=Arabidopsis thaliana GN=At3g18410 PE=2 SV=1	KOG4009	NADH-ubiquinone oxidoreductase, subunit NDUFB10/PDSW	ko00190;ko04932;ko05010;ko05012;ko05016	Oxidative phosphorylation |Non-alcoholic fatty liver disease (NAFLD) |Alzheimer's disease |Parkinson's disease |Huntington's disease	GO:0009853;GO:0005747	photorespiration|mitochondrial respiratory chain complex I
CL1Contig1566	5.11548	1.66976e-07	Up	--	--	--	--	--	--	--	--	--
CL1Contig157	4.80735	1.35679e-06	Up	--	--	--	--	--	--	--	--	--
CL1Contig1572	4.59694	1.07006e-06	Up	--	--	--	--	--	--	--	--	--
CL1Contig158	6.70321	4.02001e-10	Up	--	--	--	--	--	--	--	--	--
CL1Contig1598	3.53004	6.25164e-05	Up	--	--	--	--	--	--	--	--	--
CL1Contig162	5.3874	5.37719e-08	Up	gi|557546571|gb|ESR57549.1|hypothetical protein CICLE_v10021143mg [Citrus clementina]	sp|B8B5U8|BAHL2_ORYSI	Probable E3 ubiquitin-protein ligase BAH1-like 1 OS=Oryza sativa subsp. indica GN=OsI_27296 PE=3 SV=1	KOG1001	Helicase-like transcription factor HLTF/DNA helicase RAD5, DEAD-box superfamily	--	--	GO:0009751;GO:0008270;GO:0009626;GO:0042742;GO:0016874;GO:0009627;GO:0004842;GO:0016567;GO:0010167;GO:0080021;GO:0010337;GO:0016036;GO:0005634;GO:0006817;GO:0009697	response to salicylic acid|zinc ion binding|plant-type hypersensitive response|defense response to bacterium|ligase activity|systemic acquired resistance|ubiquitin-protein transferase activity|protein ubiquitination|response to nitrate|response to benzoic acid|regulation of salicylic acid metabolic process|cellular response to phosphate starvation|nucleus|phosphate ion transport|salicylic acid bi…
CL1Contig163	3.62519	4.89976e-05	Up	gi|462396506|gb|EMJ02305.1|hypothetical protein PRUPE_ppa024570mg, partial [Prunus persica]	sp|Q32PH1|CDCA7_BOVIN	Cell division cycle-associated protein 7 OS=Bos taurus GN=CDCA7 PE=2 SV=1	KOG1356	Putative transcription factor 5qNCA, contains JmjC domain	--	--	GO:0016874	ligase activity
CL1Contig164	9.35975	1.31202e-13	Up	--	--	--	--	--	--	--	--	--
CL1Contig1640	Inf	0.000209563	Up	--	--	--	--	--	--	--	--	--
CL1Contig166	5.89539	7.55087e-09	Up	gi|359476777|ref|XP_002278837.2|PREDICTED: LOW QUALITY PROTEIN: putative pentatricopeptide repeat-containing protein At3g23330 [Vitis vinifera]	sp|Q9LW63|PP251_ARATH	Putative pentatricopeptide repeat-containing protein At3g23330 OS=Arabidopsis thaliana GN=PCMP-H32 PE=3 SV=1	KOG4197	FOG: PPR repeat	--	--	GO:0005739	mitochondrion
CL1Contig1671	2.43857	0.0053116	Up	gi|147861256|emb|CAN83987.1|hypothetical protein VITISV_032602 [Vitis vinifera]	sp|Q9S7C9|ESCA_ARATH	Putative DNA-binding protein ESCAROLA OS=Arabidopsis thaliana GN=ESC PE=2 SV=1	--	--	--	--	GO:0003677	DNA binding
CL1Contig1675	6.36314	1.55977e-09	Up	--	--	--	--	--	--	--	--	--
CL1Contig168	2.92166	0.000816765	Up	gi|255539913|ref|XP_002511021.1|conserved hypothetical protein [Ricinus communis] >gi|223550136|gb|EEF51623.1| conserved hypothetical protein [Ricinus communis]	--	--	KOG4197	FOG: PPR repeat	--	--	GO:0009507	chloroplast
CL1Contig170	11.1153	1.33922e-15	Up	--	--	--	--	--	--	--	--	--
CL1Contig1714	6.95355	4.13194e-10	Up	--	--	--	--	--	--	--	--	--
CL1Contig172	7.52617	9.11273e-11	Up	--	--	--	--	--	--	--	--	--
CL1Contig1724	2.32899	0.00586597	Up	gi|225443782|ref|XP_002266057.1|PREDICTED: probable LRR receptor-like serine/threonine-protein kinase At5g45840-like [Vitis vinifera]	sp|C0LGQ4|MRH1_ARATH	Probable LRR receptor-like serine/threonine-protein kinase MRH1 OS=Arabidopsis thaliana GN=MRH1 PE=2 SV=1	KOG1187	Serine/threonine protein kinase	--	--	GO:0016021;GO:0006468;GO:0004672;GO:0005524;GO:0048765	integral component of membrane|protein phosphorylation|protein kinase activity|ATP binding|root hair cell differentiation
CL1Contig1726	4.35755	0.00101315	Up	--	--	--	--	--	--	--	--	--
CL1Contig1727	4.64097	9.0466e-07	Up	gi|255558007|ref|XP_002520032.1|Cellulose synthase A catalytic subunit 3 [UDP-forming], putative [Ricinus communis] >gi|223540796|gb|EEF42356.1| Cellulose synthase A catalytic subunit 3 [UDP-forming], putative [Ricinus communis]	sp|Q9M9M4|CSLD3_ARATH	Cellulose synthase-like protein D3 OS=Arabidopsis thaliana GN=CSLD3 PE=1 SV=1	--	--	--	--	GO:0048767;GO:0030244;GO:0030173;GO:0009409;GO:0016760;GO:0005783;GO:0005886	root hair elongation|cellulose biosynthetic process|integral component of Golgi membrane|response to cold|cellulose synthase (UDP-forming) activity|endoplasmic reticulum|plasma membrane
CL1Contig1728	5.42151	4.84491e-07	Up	--	--	--	--	--	--	--	--	--
CL1Contig173	4.074	7.86488e-06	Up	--	--	--	--	--	--	--	--	--
CL1Contig1730	2.55308	0.00236634	Up	--	--	--	--	--	--	--	--	--
CL1Contig1732	2.88753	0.0133037	Up	--	--	--	--	--	--	--	--	--
CL1Contig1733	2.23206	0.00880207	Up	gi|508709847|gb|EOY01744.1|Uncharacterized protein isoform 1 [Theobroma cacao]	sp|Q9LDD4|ARID2_ARATH	AT-rich interactive domain-containing protein 2 OS=Arabidopsis thaliana GN=ARID2 PE=2 SV=1	--	--	--	--	GO:0003677;GO:0003682	DNA binding|chromatin binding
CL1Contig174	Inf	3.58832e-12	Up	--	--	--	--	--	--	--	--	--
CL1Contig1744	6.44294	5.60143e-09	Up	--	--	--	--	--	--	--	--	--
CL1Contig1745	2.28787	0.00731612	Up	gi|225446625|ref|XP_002276769.1|PREDICTED: uncharacterized protein LOC100267778 [Vitis vinifera]	sp|Q43314|DHE1_ARATH	Glutamate dehydrogenase 1 OS=Arabidopsis thaliana GN=GDH1 PE=2 SV=1	KOG2646	Ribosomal protein S5	ko03010	Ribosome	GO:0006412;GO:0003723;GO:0005840;GO:0005739;GO:0003735;GO:0009536;GO:0009220;GO:0005768;GO:0005802	translation|RNA binding|ribosome|mitochondrion|structural constituent of ribosome|plastid|pyrimidine ribonucleotide biosynthetic process|endosome|trans-Golgi network
CL1Contig1747	4.43453	3.15899e-06	Up	gi|225429339|ref|XP_002269471.1|PREDICTED: pentatricopeptide repeat-containing protein At5g02860 [Vitis vinifera]	sp|Q9LYZ9|PP362_ARATH	Pentatricopeptide repeat-containing protein At5g02860 OS=Arabidopsis thaliana GN=At5g02860 PE=2 SV=1	KOG4197	FOG: PPR repeat	--	--	GO:0005739	mitochondrion
CL1Contig1749	4.26615	1.13941e-05	Up	gi|225427514|ref|XP_002264009.1|PREDICTED: replication protein A 70 kDa DNA-binding subunit-like [Vitis vinifera]	sp|Q9FHJ6|RFA1C_ARATH	Replication protein A 70 kDa DNA-binding subunit C OS=Arabidopsis thaliana GN=RPA1C PE=3 SV=1	KOG0851	Single-stranded DNA-binding replication protein A (RPA), large (70 kD) subunit and related ssDNA-binding proteins	ko03030;ko03420;ko03430;ko03440;ko03460	DNA replication |Nucleotide excision repair |Mismatch repair |Homologous recombination |Fanconi anemia pathway	GO:0003964;GO:0003677;GO:0006278;GO:0003723;GO:0005634;GO:0008270	RNA-directed DNA polymerase activity|DNA binding|RNA-dependent DNA replication|RNA binding|nucleus|zinc ion binding
CL1Contig1752	5.3718	9.77181e-08	Up	--	--	--	--	--	--	--	--	--
CL1Contig177	6.29674	1.66087e-09	Up	--	--	--	--	--	--	--	--	--
CL1Contig1777	2.32193	0.0384276	Up	--	--	--	--	--	--	--	--	--
CL1Contig178	6.15608	2.77096e-09	Up	--	--	--	--	--	--	--	--	--
CL1Contig18	8.67948	2.96208e-11	Up	gi|557530463|gb|ESR41646.1|hypothetical protein CICLE_v10011571mg [Citrus clementina]	sp|Q9SJL0|U86A1_ARATH	UDP-glycosyltransferase 86A1 OS=Arabidopsis thaliana GN=UGT86A1 PE=2 SV=1	KOG1192	UDP-glucuronosyl and UDP-glucosyl transferase	--	--	GO:0047213;GO:0009873;GO:0008152	anthocyanidin 3-O-glucosyltransferase activity|ethylene-activated signaling pathway|metabolic process
CL1Contig181	5.57399	2.98284e-08	Up	--	--	--	--	--	--	--	--	--
CL1Contig1811	6.62519	8.54432e-10	Up	--	--	--	--	--	--	--	--	--
CL1Contig1813	2.04731	0.0272413	Up	--	--	--	--	--	--	--	--	--
CL1Contig1816	4.77166	5.49065e-07	Up	--	--	--	--	--	--	--	--	--
CL1Contig1834	5.26812	8.17462e-08	Up	--	--	--	--	--	--	--	--	--
CL1Contig184	3.61471	0.00156826	Up	--	--	--	--	--	--	--	--	--
CL1Contig1843	Inf	0.00563869	Up	--	--	--	--	--	--	--	--	--
CL1Contig185	3.05889	0.00088946	Up	--	--	--	--	--	--	--	--	--
CL1Contig186	2.72489	0.00187276	Up	--	--	--	--	--	--	--	--	--
CL1Contig187	6.13614	3.72307e-09	Up	--	--	--	--	--	--	--	--	--
CL1Contig1874	2.13835	0.0143569	Up	gi|359496284|ref|XP_002271910.2|PREDICTED: uncharacterized protein LOC100242526 [Vitis vinifera]	sp|Q54RP0|AGTA_DICDI	UDP-galactose:fucoside alpha-3-galactosyltransferase OS=Dictyostelium discoideum GN=agtA PE=1 SV=1	--	--	--	--	GO:0042546;GO:0005794;GO:0016757	cell wall biogenesis|Golgi apparatus|transferase activity, transferring glycosyl groups
CL1Contig1875	2.72924	0.00142203	Up	--	--	--	--	--	--	--	--	--
CL1Contig1884	5.2384	5.80948e-07	Up	gi|225455928|ref|XP_002276899.1|PREDICTED: LOB domain-containing protein 41 [Vitis vinifera]	sp|Q9M886|LBD41_ARATH	LOB domain-containing protein 41 OS=Arabidopsis thaliana GN=LBD41 PE=2 SV=1	--	--	--	--	--	--
CL1Contig19	3.07146	0.000348674	Up	--	--	--	--	--	--	--	--	--
CL1Contig190	5.70548	3.83853e-08	Up	--	--	--	--	--	--	--	--	--
CL1Contig191	7.19311	7.41642e-11	Up	--	--	--	--	--	--	--	--	--
CL1Contig1917	2.88042	0.000828811	Up	--	--	--	--	--	--	--	--	--
CL1Contig192	5.34577	6.33053e-08	Up	gi|565350784|ref|XP_006342342.1|PREDICTED: pollen-specific leucine-rich repeat extensin-like protein 1-like [Solanum tuberosum]	--	--	--	--	--	--	GO:0005634	nucleus
CL1Contig1930	1.74215	0.0336502	Up	--	--	--	--	--	--	--	--	--
CL1Contig1935	2.43348	0.00386715	Up	--	--	--	--	--	--	--	--	--
CL1Contig194	2	0.0190758	Up	--	--	--	--	--	--	--	--	--
CL1Contig1951	5.23142	1.06959e-07	Up	--	--	--	--	--	--	--	--	--
CL1Contig1991	1.64245	0.0444819	Up	--	--	--	--	--	--	--	--	--
CL1Contig2	6.65821	6.17802e-10	Up	--	--	--	--	--	--	--	--	--
CL1Contig20	2.13245	0.0249566	Up	--	--	--	--	--	--	--	--	--
CL1Contig200	4.65535	8.684e-07	Up	--	--	--	--	--	--	--	--	--
CL1Contig2014	4.12338	6.683e-06	Up	--	--	--	--	--	--	--	--	--
CL1Contig2015	3.57361	0.000155174	Up	gi|147826737|emb|CAN70653.1|hypothetical protein VITISV_010023 [Vitis vinifera]	sp|F4I8B9|Y1501_ARATH	Putative WEB family protein At1g65010, chloroplastic OS=Arabidopsis thaliana GN=At1g65010 PE=1 SV=1	KOG3758	Uncharacterized conserved protein	--	--	--	--
CL1Contig2017	3.44478	9.63034e-05	Up	gi|469469380|gb|AGH32871.1|auxin response factor 10 [Camellia sinensis]	sp|Q653H7|ARFR_ORYSJ	Auxin response factor 18 OS=Oryza sativa subsp. japonica GN=ARF18 PE=2 SV=1	--	--	--	--	GO:0048442;GO:0035198;GO:0009734;GO:0010154;GO:0006355;GO:0051301;GO:0009738;GO:0048441;GO:0003677;GO:0031540;GO:0048589;GO:0048829;GO:0046983;GO:0003700;GO:0048366;GO:0009743;GO:0007389;GO:0005634;GO:0006351	sepal development|miRNA binding|auxin-activated signaling pathway|fruit development|regulation of transcription, DNA-templated|cell division|abscisic acid-activated signaling pathway|petal development|DNA binding|regulation of anthocyanin biosynthetic process|developmental growth|root cap development|protein dimerization activity|sequence-specific DNA binding transcription factor activity|leaf de…
CL1Contig2019	2.18345	0.00798047	Up	--	--	--	--	--	--	--	--	--
CL1Contig2022	2.633	0.00206438	Up	gi|462415117|gb|EMJ19854.1|hypothetical protein PRUPE_ppa014023mg [Prunus persica]	--	--	KOG0802	E3 ubiquitin ligase	--	--	--	--
CL1Contig2024	3.1592	0.0002519	Up	--	--	--	--	--	--	--	--	--
CL1Contig204	3.5025	7.62746e-05	Up	--	--	--	--	--	--	--	--	--
CL1Contig2053	1.71187	0.037309	Up	gi|508782699|gb|EOY29955.1|Kinase protein with adenine nucleotide alpha hydrolases-like domain, putative [Theobroma cacao]	sp|Q8S8S7|PUB34_ARATH	U-box domain-containing protein 34 OS=Arabidopsis thaliana GN=PUB34 PE=3 SV=1	KOG1187	Serine/threonine protein kinase	--	--	GO:0006468;GO:0048440;GO:0004674;GO:0005524;GO:0002238;GO:0010093;GO:0004715;GO:0030048;GO:0006950;GO:0005634	protein phosphorylation|carpel development|protein serine/threonine kinase activity|ATP binding|response to molecule of fungal origin|specification of floral organ identity|non-membrane spanning protein tyrosine kinase activity|actin filament-based movement|response to stress|nucleus
CL1Contig209	2.90689	0.000705998	Up	--	--	--	--	--	--	--	--	--
CL1Contig2091	2.88753	0.00124681	Up	--	--	--	--	--	--	--	--	--
CL1Contig2098	4.09192	7.33831e-06	Up	gi|462416768|gb|EMJ21505.1|hypothetical protein PRUPE_ppa000286mg [Prunus persica]	sp|Q2QAV0|TIO_ARATH	Serine/threonine-protein kinase TIO OS=Arabidopsis thaliana GN=TIO PE=1 SV=1	KOG0610	Putative serine/threonine protein kinase	ko04340;ko05200;ko05217	Hedgehog signaling pathway |Pathways in cancer |Basal cell carcinoma	GO:0007000;GO:0006346;GO:0031048;GO:0042127;GO:0006275;GO:0004683;GO:0000911;GO:0051567;GO:0010389;GO:0008283;GO:0009524;GO:0051225;GO:0006306;GO:0042023;GO:0016572;GO:0009909;GO:0006270;GO:0000280;GO:0005524;GO:0009558	nucleolus organization|methylation-dependent chromatin silencing|chromatin silencing by small RNA|regulation of cell proliferation|regulation of DNA replication|calmodulin-dependent protein kinase activity|cytokinesis by cell plate formation|histone H3-K9 methylation|regulation of G2/M transition of mitotic cell cycle|cell proliferation|phragmoplast|spindle assembly|DNA methylation|DNA endoredupl…
CL1Contig210	4.38247	6.89205e-06	Up	--	--	--	--	--	--	--	--	--
CL1Contig2103	3.25461	0.000252805	Up	gi|557526407|gb|ESR37713.1|hypothetical protein CICLE_v10028210mg [Citrus clementina]	sp|Q8GW72|FUCO1_ARATH	Alpha-L-fucosidase 1 OS=Arabidopsis thaliana GN=FUC1 PE=1 SV=2	KOG3340	Alpha-L-fucosidase	ko00511	Other glycan degradation	GO:0005975;GO:0005773;GO:0043169;GO:0006516;GO:0005576;GO:0004560	carbohydrate metabolic process|vacuole|cation binding|glycoprotein catabolic process|extracellular region|alpha-L-fucosidase activity
CL1Contig2106	2.13858	0.0121642	Up	gi|508704401|gb|EOX96297.1|Cytidinediphosphate diacylglycerol synthase 4 [Theobroma cacao]	sp|P73548|CDSA_SYNY3	Phosphatidate cytidylyltransferase OS=Synechocystis sp. (strain PCC 6803 / Kazusa) GN=cdsA PE=3 SV=1	KOG1440	CDP-diacylglycerol synthase	--	--	GO:0016024;GO:0016021;GO:0009941;GO:0010207;GO:0004605;GO:0005886	CDP-diacylglycerol biosynthetic process|integral component of membrane|chloroplast envelope|photosystem II assembly|phosphatidate cytidylyltransferase activity|plasma membrane
CL1Contig2112	1.6845	0.0379469	Up	gi|508701108|gb|EOX93004.1|Phy rapidly regulated 1, putative [Theobroma cacao]	--	--	--	--	--	--	--	--
CL1Contig2119	7.69349	4.82882e-11	Up	gi|400131576|emb|CCH50976.1|T4.15 [Malus x robusta]	--	--	--	--	--	--	GO:0003964;GO:0003677;GO:0006278;GO:0003723	RNA-directed DNA polymerase activity|DNA binding|RNA-dependent DNA replication|RNA binding
CL1Contig212	1.73697	0.0413713	Up	gi|225458637|ref|XP_002282810.1|PREDICTED: uncharacterized protein LOC100252216 [Vitis vinifera]	sp|P61872|LIP_RHIOR	Lipase OS=Rhizopus oryzae PE=1 SV=1	KOG4569	Predicted lipase	--	--	GO:0016020;GO:0005773;GO:0004806;GO:0006629	membrane|vacuole|triglyceride lipase activity|lipid metabolic process
CL1Contig2121	2.94092	0.000649043	Up	--	--	--	--	--	--	--	--	--
CL1Contig2146	2.69959	0.00166013	Up	gi|147779979|emb|CAN77804.1|hypothetical protein VITISV_003036 [Vitis vinifera]	--	--	--	--	--	--	GO:0003676;GO:0008270;GO:0015074	nucleic acid binding|zinc ion binding|DNA integration
CL1Contig2148	3.41918	0.00011326	Up	gi|557545827|gb|ESR56805.1|hypothetical protein CICLE_v10020691mg [Citrus clementina]	sp|Q42712|FATA_CORSA	Oleoyl-acyl carrier protein thioesterase, chloroplastic (Fragment) OS=Coriandrum sativum GN=FATA PE=2 SV=1	--	--	ko00061	Fatty acid biosynthesis	GO:0016296;GO:0006633;GO:0000036;GO:0004320;GO:0016295;GO:0009507	palmitoyl-[acyl-carrier-protein] hydrolase activity|fatty acid biosynthetic process|ACP phosphopantetheine attachment site binding involved in fatty acid biosynthetic process|oleoyl-[acyl-carrier-protein] hydrolase activity|myristoyl-[acyl-carrier-protein] hydrolase activity|chloroplast
CL1Contig2153	2.33278	0.00484864	Up	--	--	--	--	--	--	--	--	--
CL1Contig2158	3.268	0.000243852	Up	--	--	--	--	--	--	--	--	--
CL1Contig216	6.55353	1.10277e-09	Up	--	--	--	--	--	--	--	--	--
CL1Contig2160	2.18442	0.02688	Up	--	--	--	--	--	--	--	--	--
CL1Contig2161	2.86129	0.00138903	Up	--	--	--	--	--	--	--	--	--
CL1Contig2164	5.28232	7.44289e-08	Up	--	--	--	--	--	--	--	--	--
CL1Contig2166	3.81173	2.99466e-05	Up	--	--	--	--	--	--	--	--	--
CL1Contig2169	4.66455	1.79064e-06	Up	gi|147772680|emb|CAN64936.1|hypothetical protein VITISV_021553 [Vitis vinifera]	sp|Q9LME6|MBD8_ARATH	Methyl-CpG-binding domain-containing protein 8 OS=Arabidopsis thaliana GN=MBD8 PE=2 SV=1	--	--	--	--	GO:0008327;GO:0046872;GO:0005634	methyl-CpG binding|metal ion binding|nucleus
CL1Contig2173	2.6185	0.00230676	Up	--	--	--	--	--	--	--	--	--
CL1Contig2175	2.47969	0.00292268	Up	--	--	--	--	--	--	--	--	--
CL1Contig2178	5.61961	3.90442e-08	Up	gi|359483728|ref|XP_002267029.2|PREDICTED: reticuline oxidase-like protein-like [Vitis vinifera]	--	--	KOG0017	FOG: Transposon-encoded proteins with TYA, reverse transcriptase, integrase domains in various combinations	--	--	GO:0003964;GO:0006278;GO:0003723;GO:0032259;GO:0005634;GO:0008270;GO:0008168;GO:0015074	RNA-directed DNA polymerase activity|RNA-dependent DNA replication|RNA binding|methylation|nucleus|zinc ion binding|methyltransferase activity|DNA integration
CL1Contig218	6.20945	7.72817e-08	Up	--	--	--	--	--	--	--	--	--
CL1Contig2181	3.03637	0.000543636	Up	gi|225465111|ref|XP_002270401.1|PREDICTED: uncharacterized protein LOC100242682 [Vitis vinifera] >gi|302143265|emb|CBI20560.3| unnamed protein product [Vitis vinifera]	--	--	--	--	--	--	GO:0016757;GO:0003964;GO:0006278;GO:0003723	transferase activity, transferring glycosyl groups|RNA-directed DNA polymerase activity|RNA-dependent DNA replication|RNA binding
CL1Contig2186	4.83084	7.29061e-07	Up	--	--	--	--	--	--	--	--	--
CL1Contig2189	1.71492	0.0384877	Up	gi|359475372|ref|XP_002282141.2|PREDICTED: probable LRR receptor-like serine/threonine-protein kinase At1g67720-like [Vitis vinifera]	sp|Q9FZB8|Y5181_ARATH	Probable LRR receptor-like serine/threonine-protein kinase At1g51810 OS=Arabidopsis thaliana GN=At1g51810 PE=2 SV=1	KOG0619	FOG: Leucine rich repeat	--	--	GO:0016301;GO:0016023;GO:0016310	kinase activity|cytoplasmic membrane-bounded vesicle|phosphorylation
CL1Contig2191	3.88264	1.65651e-05	Up	--	--	--	--	--	--	--	--	--
CL1Contig2195	4.55175	4.84645e-06	Up	gi|255583680|ref|XP_002532594.1|strictosidine synthase, putative [Ricinus communis] >gi|223527682|gb|EEF29791.1| strictosidine synthase, putative [Ricinus communis]	sp|P94111|STS1_ARATH	Strictosidine synthase 1 OS=Arabidopsis thaliana GN=SS1 PE=2 SV=2	KOG1520	Predicted alkaloid synthase/Surface mucin Hemomucin	--	--	GO:0009505;GO:0009506;GO:0005886;GO:0009821;GO:0009507;GO:0005783;GO:0016844	plant-type cell wall|plasmodesma|plasma membrane|alkaloid biosynthetic process|chloroplast|endoplasmic reticulum|strictosidine synthase activity
CL1Contig2197	1.77706	0.0296799	Up	--	--	--	--	--	--	--	--	--
CL1Contig2199	2.60334	0.00228758	Up	gi|255564645|ref|XP_002523317.1|conserved hypothetical protein [Ricinus communis] >gi|223537405|gb|EEF39033.1| conserved hypothetical protein [Ricinus communis]	--	--	--	--	--	--	--	--
CL1Contig22	5.63743	2.50602e-08	Up	--	--	--	--	--	--	--	--	--
CL1Contig220	5.05408	2.35691e-07	Up	--	--	--	--	--	--	--	--	--
CL1Contig2205	2.65992	0.00158401	Up	gi|565401644|ref|XP_006366307.1|PREDICTED: putative late blight resistance protein homolog R1B-14-like isoform X1 [Solanum tuberosum] >gi|565401646|ref|XP_006366308.1| PREDICTED: putative late blight resistance protein homolog R1B-14-like isoform X2 [Solanum tuberosum]	sp|Q9SX38|DRL4_ARATH	Putative disease resistance protein At1g50180 OS=Arabidopsis thaliana GN=At1g50180 PE=3 SV=2	KOG4658	Apoptotic ATPase	--	--	--	--
CL1Contig2210	6.88318	1.08499e-09	Up	--	--	--	--	--	--	--	--	--
CL1Contig2217	2.24793	0.00750289	Up	gi|514800743|ref|XP_004975291.1|PREDICTED: glutathione S-transferase T3-like [Setaria italica]	sp|Q9FHE1|GSTT3_ARATH	Glutathione S-transferase T3 OS=Arabidopsis thaliana GN=GSTT3 PE=2 SV=1	--	--	--	--	GO:0005739;GO:0009536	mitochondrion|plastid
CL1Contig222	6.92679	1.87342e-10	Up	--	--	--	--	--	--	--	--	--
CL1Contig2220	4.00248	4.1719e-05	Up	gi|225438501|ref|XP_002278813.1|PREDICTED: UDP-galactose transporter 2-like [Vitis vinifera]	sp|Q9SRE4|UGAL2_ARATH	UDP-galactose transporter 2 OS=Arabidopsis thaliana GN=UDP-GALT2 PE=2 SV=1	KOG1441	Glucose-6-phosphate/phosphate and phosphoenolpyruvate/phosphate antiporter	--	--	GO:0000139;GO:0015780;GO:0005886;GO:0006863;GO:0005338;GO:0016021	Golgi membrane|nucleotide-sugar transport|plasma membrane|purine nucleobase transport|nucleotide-sugar transmembrane transporter activity|integral component of membrane
CL1Contig2222	Inf	9.91888e-13	Up	--	--	--	--	--	--	--	--	--
CL1Contig2226	2.16068	0.00908962	Up	--	--	--	--	--	--	--	--	--
CL1Contig223	5.83289	8.87463e-08	Up	gi|224108878|ref|XP_002315001.1|predicted protein [Populus trichocarpa]	sp|Q9LMX5|AFP2_ARATH	Ninja-family protein AFP2 OS=Arabidopsis thaliana GN=AFP2 PE=1 SV=1	--	--	--	--	--	--
CL1Contig2230	1.60768	0.0488407	Up	--	--	--	--	--	--	--	--	--
CL1Contig2231	4.51569	1.18767e-05	Up	gi|224075078|ref|XP_002304549.1|predicted protein [Populus trichocarpa] >gi|222841981|gb|EEE79528.1| WRKY transcription factor 53 family protein [Populus trichocarpa]	sp|Q9SUP6|WRK53_ARATH	Probable WRKY transcription factor 53 OS=Arabidopsis thaliana GN=WRKY53 PE=1 SV=1	KOG2322	N-methyl-D-aspartate receptor glutamate-binding subunit	--	--	GO:0016021;GO:0006355;GO:0043565;GO:0003700;GO:0009742;GO:0009826	integral component of membrane|regulation of transcription, DNA-templated|sequence-specific DNA binding|sequence-specific DNA binding transcription factor activity|brassinosteroid mediated signaling pathway|unidimensional cell growth
CL1Contig2233	1.91394	0.021051	Up	--	--	--	--	--	--	--	--	--
CL1Contig2235	3.01346	0.000740281	Up	gi|297736009|emb|CBI24047.3|unnamed protein product [Vitis vinifera]	sp|Q0WVX5|SSY4_ARATH	Probable starch synthase 4, chloroplastic/amyloplastic OS=Arabidopsis thaliana GN=SS4 PE=2 SV=1	--	--	ko00500	Starch and sucrose metabolism	GO:0009011;GO:0009250	starch synthase activity|glucan biosynthetic process
CL1Contig2236	2.52105	0.00255448	Up	--	--	--	--	--	--	--	--	--
CL1Contig2239	3.12056	0.000369413	Up	--	--	--	--	--	--	--	--	--
CL1Contig224	4.37851	2.45201e-06	Up	gi|502149359|ref|XP_004507496.1|PREDICTED: probable sugar phosphate/phosphate translocator At5g25400-like, partial [Cicer arietinum]	sp|Q9SUV2|PT432_ARATH	Probable sugar phosphate/phosphate translocator At4g32390 OS=Arabidopsis thaliana GN=At4g32390 PE=3 SV=1	KOG1441	Glucose-6-phosphate/phosphate and phosphoenolpyruvate/phosphate antiporter	--	--	GO:0016021	integral component of membrane
CL1Contig2245	3.06477	0.00043543	Up	gi|508709780|gb|EOY01677.1|Cell division control protein 48 B [Theobroma cacao]	sp|Q9ZPR1|CD48B_ARATH	Cell division control protein 48 homolog B OS=Arabidopsis thaliana GN=CDC48B PE=2 SV=1	KOG0730	AAA+-type ATPase	--	--	GO:0009560;GO:0006200;GO:0005524;GO:0008568;GO:0005886	embryo sac egg cell differentiation|ATP catabolic process|ATP binding|microtubule-severing ATPase activity|plasma membrane
CL1Contig225	4.04601	9.95646e-06	Up	--	--	--	--	--	--	--	--	--
CL1Contig2252	Inf	9.72615e-13	Up	gi|462395192|gb|EMJ00991.1|hypothetical protein PRUPE_ppa004444mg [Prunus persica]	sp|P98188|C94A2_VICSA	Cytochrome P450 94A2 OS=Vicia sativa GN=CYP94A2 PE=2 SV=1	KOG0157	Cytochrome P450 CYP4/CYP19/CYP26 subfamilies	ko00073	Cutin, suberine and wax biosynthesis	GO:0020037;GO:0005506;GO:0009055;GO:0070330;GO:0055114	heme binding|iron ion binding|electron carrier activity|aromatase activity|oxidation-reduction process
CL1Contig226	3.20328	0.000254818	Up	--	--	--	--	--	--	--	--	--
CL1Contig2260	2.86942	0.000989807	Up	--	--	--	--	--	--	--	--	--
CL1Contig2262	5.81884	2.71771e-08	Up	--	--	--	--	--	--	--	--	--
CL1Contig2264	4.49185	0.000549365	Up	--	--	--	--	--	--	--	--	--
CL1Contig227	5.61765	2.55415e-08	Up	--	--	--	--	--	--	--	--	--
CL1Contig2273	3.9521	7.4258e-05	Up	gi|225437779|ref|XP_002281404.1|PREDICTED: protein transport protein SEC23 [Vitis vinifera] >gi|297744089|emb|CBI37059.3| unnamed protein product [Vitis vinifera]	sp|Q05AS9|SC23A_XENTR	Protein transport protein Sec23A OS=Xenopus tropicalis GN=sec23a PE=2 SV=1	KOG1986	Vesicle coat complex COPII, subunit SEC23	--	--	GO:0030127;GO:0006886;GO:0006888;GO:0008270;GO:0005829	COPII vesicle coat|intracellular protein transport|ER to Golgi vesicle-mediated transport|zinc ion binding|cytosol
CL1Contig2276	1.96249	0.0201204	Up	gi|565400205|ref|XP_006365622.1|PREDICTED: probable NAD kinase 1-like [Solanum tuberosum]	sp|Q56YN3|NADK1_ARATH	NAD(H) kinase 1 OS=Arabidopsis thaliana GN=NADK1 PE=1 SV=2	KOG2178	Predicted sugar kinase	ko00760	Nicotinate and nicotinamide metabolism	GO:0016310;GO:0042736;GO:0006741;GO:0003951;GO:0019674	phosphorylation|NADH kinase activity|NADP biosynthetic process|NAD+ kinase activity|NAD metabolic process
CL1Contig2280	3.50057	7.14975e-05	Up	--	--	--	--	--	--	--	--	--
CL1Contig2281	3.17513	0.000318959	Up	--	--	--	--	--	--	--	--	--
CL1Contig229	2.48289	0.00299629	Up	--	--	--	--	--	--	--	--	--
CL1Contig2291	9.28342	1.58249e-13	Up	--	--	--	--	--	--	--	--	--
CL1Contig2293	2.86978	0.000738358	Up	gi|21593626|gb|AAM65593.1|prohibitin-like protein [Arabidopsis thaliana]	sp|O49460|PHB1_ARATH	Prohibitin-1, mitochondrial OS=Arabidopsis thaliana GN=PHB1 PE=1 SV=1	KOG3090	Prohibitin-like protein	--	--	GO:0009506;GO:0005774;GO:0005747;GO:0009507	plasmodesma|vacuolar membrane|mitochondrial respiratory chain complex I|chloroplast
CL1Contig2298	4.34577	2.81639e-06	Up	gi|255569008|ref|XP_002525474.1|serine-threonine protein kinase, plant-type, putative [Ricinus communis] >gi|223535287|gb|EEF36964.1| serine-threonine protein kinase, plant-type, putative [Ricinus communis]	sp|C0LGV0|Y5487_ARATH	Probable LRR receptor-like serine/threonine-protein kinase At5g48740 OS=Arabidopsis thaliana GN=At5g48740 PE=2 SV=1	KOG1187	Serine/threonine protein kinase	--	--	GO:0004693;GO:0006468;GO:0005524	cyclin-dependent protein serine/threonine kinase activity|protein phosphorylation|ATP binding
CL1Contig230	5.31967	7.18233e-08	Up	--	--	--	--	--	--	--	--	--
CL1Contig2301	Inf	1.40818e-13	Up	--	--	--	--	--	--	--	--	--
CL1Contig2306	8.14676	5.91181e-12	Up	--	--	--	--	--	--	--	--	--
CL1Contig2308	2.65015	0.00191734	Up	--	--	--	--	--	--	--	--	--
CL1Contig2315	4.558	1.85916e-06	Up	--	--	--	--	--	--	--	--	--
CL1Contig2318	4.6466	8.85569e-07	Up	--	--	--	KOG1075	FOG: Reverse transcriptase	--	--	--	--
CL1Contig2321	4.16993	1.05449e-05	Up	--	--	--	--	--	--	--	--	--
CL1Contig2323	2.54011	0.0023878	Up	--	--	--	--	--	--	--	--	--
CL1Contig2325	6.54303	8.41727e-10	Up	--	--	--	--	--	--	--	--	--
CL1Contig2327	2.85711	0.00081924	Up	gi|147772798|emb|CAN67166.1|hypothetical protein VITISV_015820 [Vitis vinifera]	sp|Q8GUH1|PUB33_ARATH	U-box domain-containing protein 33 OS=Arabidopsis thaliana GN=PUB33 PE=2 SV=2	--	--	--	--	GO:0004842;GO:0006950;GO:0016567;GO:0006468;GO:0005524;GO:0004674;GO:0000151	ubiquitin-protein transferase activity|response to stress|protein ubiquitination|protein phosphorylation|ATP binding|protein serine/threonine kinase activity|ubiquitin ligase complex
CL1Contig2329	2.7829	0.00136069	Up	--	sp|Q0G9J5|RR12_LIRTU	30S ribosomal protein S12, chloroplastic OS=Liriodendron tulipifera GN=rps12-A PE=3 SV=1	KOG1750	Mitochondrial/chloroplast ribosomal protein S12	--	--	--	--
CL1Contig2331	2.98089	0.000641444	Up	gi|557540544|gb|ESR51588.1|hypothetical protein CICLE_v10032070mg [Citrus clementina] >gi|557540545|gb|ESR51589.1| hypothetical protein CICLE_v10032070mg [Citrus clementina]	sp|Q8GYN9|MENB_ARATH	1,4-Dihydroxy-2-naphthoyl-CoA synthase, peroxisomal OS=Arabidopsis thaliana GN=MENB PE=1 SV=2	KOG1680	Enoyl-CoA hydratase	ko00130	Ubiquinone and other terpenoid-quinone biosynthesis	GO:0008935;GO:0009234;GO:0005777;GO:0042371	1,4-dihydroxy-2-naphthoyl-CoA synthase activity|menaquinone biosynthetic process|peroxisome|vitamin K biosynthetic process
CL1Contig2332	2.79008	0.00110988	Up	--	--	--	--	--	--	--	--	--
CL1Contig2334	2.30117	0.00541065	Up	gi|462411346|gb|EMJ16395.1|hypothetical protein PRUPE_ppa013993mg [Prunus persica]	sp|B5XD90|LYM4B_SALSA	LYR motif-containing protein 4B OS=Salmo salar GN=lyrm4b PE=3 SV=1	KOG3801	Uncharacterized conserved protein BCN92	--	--	GO:0008152;GO:0005739;GO:0003824	metabolic process|mitochondrion|catalytic activity
CL1Contig2336	2.7866	0.00381398	Up	--	--	--	--	--	--	--	--	--
CL1Contig2338	2.8413	0.000829515	Up	--	--	--	--	--	--	--	--	--
CL1Contig2341	1.88381	0.0212443	Up	--	--	--	--	--	--	--	--	--
CL1Contig2349	3.87013	1.91999e-05	Up	gi|147790928|emb|CAN68261.1|hypothetical protein VITISV_004267 [Vitis vinifera]	sp|P0CT40|TF29_SCHPO	Transposon Tf2-9 polyprotein OS=Schizosaccharomyces pombe (strain 972 / ATCC 24843) GN=Tf2-9 PE=3 SV=1	KOG0017	FOG: Transposon-encoded proteins with TYA, reverse transcriptase, integrase domains in various combinations	--	--	GO:0003964;GO:0006278;GO:0003723;GO:0008270;GO:0015074	RNA-directed DNA polymerase activity|RNA-dependent DNA replication|RNA binding|zinc ion binding|DNA integration
CL1Contig2352	4.4975	2.54403e-06	Up	gi|508703821|gb|EOX95717.1|RING/U-box superfamily protein, putative [Theobroma cacao]	sp|P0CH01|AT21A_ARATH	Putative RING-H2 finger protein ATL21A OS=Arabidopsis thaliana GN=ATL21A PE=3 SV=1	KOG0800	FOG: Predicted E3 ubiquitin ligase	--	--	GO:0008270;GO:0030247	zinc ion binding|polysaccharide binding
CL1Contig2355	Inf	2.20356e-12	Up	--	--	--	--	--	--	--	--	--
CL1Contig2358	2.87283	0.000726437	Up	--	--	--	--	--	--	--	--	--
CL1Contig236	2.29768	0.00563335	Up	--	--	--	--	--	--	--	--	--
CL1Contig2362	1.86736	0.0236294	Up	gi|462406401|gb|EMJ11865.1|hypothetical protein PRUPE_ppa022462mg [Prunus persica]	sp|Q7LHG5|YI31B_YEAST	Transposon Ty3-I Gag-Pol polyprotein OS=Saccharomyces cerevisiae (strain ATCC 204508 / S288c) GN=TY3B-I PE=3 SV=2	KOG0017	FOG: Transposon-encoded proteins with TYA, reverse transcriptase, integrase domains in various combinations	--	--	GO:0003964;GO:0006278;GO:0003723;GO:0005634;GO:0008270;GO:0015074	RNA-directed DNA polymerase activity|RNA-dependent DNA replication|RNA binding|nucleus|zinc ion binding|DNA integration
CL1Contig2365	3.98569	1.10816e-05	Up	gi|502159690|ref|XP_004511498.1|PREDICTED: hydroxysteroid 11-beta-dehydrogenase 1-like protein-like [Cicer arietinum]	sp|Q9T0G0|HSD5_ARATH	11-beta-hydroxysteroid dehydrogenase-like 5 OS=Arabidopsis thaliana GN=HSD5 PE=2 SV=1	KOG1205	Predicted dehydrogenase	--	--	GO:0070524;GO:0000166;GO:0055114;GO:0016114	11-beta-hydroxysteroid dehydrogenase (NADP+) activity|nucleotide binding|oxidation-reduction process|terpenoid biosynthetic process
CL1Contig2368	2.74147	0.0015294	Up	--	--	--	--	--	--	--	--	--
CL1Contig237	6.49331	8.37319e-10	Up	gi|460407128|ref|XP_004249008.1|PREDICTED: pentatricopeptide repeat-containing protein At1g62350-like [Solanum lycopersicum]	--	--	--	--	--	--	--	--
CL1Contig2377	3.70044	0.00312303	Up	--	--	--	--	--	--	--	--	--
CL1Contig238	3.04231	0.000451421	Up	--	--	--	--	--	--	--	--	--
CL1Contig2381	2.77961	0.00136153	Up	--	--	--	--	--	--	--	--	--
CL1Contig2384	4.06225	1.85118e-05	Up	--	--	--	--	--	--	--	--	--
CL1Contig2385	2.91681	0.000630168	Up	gi|147826431|emb|CAN66510.1|hypothetical protein VITISV_003620 [Vitis vinifera]	--	--	--	--	--	--	--	--
CL1Contig2387	3.18866	0.000257524	Up	--	--	--	--	--	--	--	--	--
CL1Contig2390	2.82051	0.000990818	Up	--	--	--	--	--	--	--	--	--
CL1Contig2392	4.13056	9.95492e-06	Up	--	--	--	--	--	--	--	--	--
CL1Contig2395	4.46263	2.78986e-06	Up	--	--	--	--	--	--	--	--	--
CL1Contig24	2.76081	0.00520629	Up	--	--	--	--	--	--	--	--	--
CL1Contig2400	5.07958	2.39105e-07	Up	gi|359486090|ref|XP_002273874.2|PREDICTED: uncharacterized protein LOC100259948 [Vitis vinifera]	sp|Q5IBC5|ESP1_ARATH	Separase OS=Arabidopsis thaliana GN=ESP1 PE=2 SV=1	KOG1849	Regulator of spindle pole body duplication	ko04110;ko04111;ko04113;ko04114	Cell cycle |Cell cycle - yeast |Meiosis - yeast |Oocyte meiosis	GO:0010182;GO:0030234;GO:0048825;GO:0010150;GO:0008233;GO:0000911;GO:0007067;GO:0008284;GO:0010332;GO:0050826;GO:0009753;GO:0016567;GO:0006396;GO:0006312;GO:0043247;GO:0010072;GO:0009880;GO:0016572;GO:0007129;GO:0009845;GO:0010090;GO:0042742;GO:0006508;GO:0032204;GO:0010389;GO:0010162;GO:0005737;GO:0019915;GO:0007062;GO:0042023;GO:0045595;GO:0005515;GO:0031048;GO:0010228;GO:0045876;GO:0009826;GO:…	sugar mediated signaling pathway|enzyme regulator activity|cotyledon development|leaf senescence|peptidase activity|cytokinesis by cell plate formation|mitotic nuclear division|positive regulation of cell proliferation|response to gamma radiation|response to freezing|response to jasmonic acid|protein ubiquitination|RNA processing|mitotic recombination|telomere maintenance in response to DNA damag…
CL1Contig2402	2.22239	0.00705228	Up	--	--	--	--	--	--	--	--	--
CL1Contig2405	3.90474	4.79885e-05	Up	gi|225433636|ref|XP_002264053.1|PREDICTED: uncharacterized protein LOC100254990 [Vitis vinifera]	sp|Q9STW5|MACP2_ARATH	MACPF domain-containing protein At4g24290 OS=Arabidopsis thaliana GN=At4g24290 PE=2 SV=1	--	--	--	--	--	--
CL1Contig2407	7.82609	1.30048e-11	Up	--	--	--	--	--	--	--	--	--
CL1Contig2410	3.2369	0.000288961	Up	--	--	--	--	--	--	--	--	--
CL1Contig2414	2.09879	0.0123573	Up	gi|565388579|ref|XP_006360051.1|PREDICTED: probable beta-1,3-galactosyltransferase 14-like [Solanum tuberosum]	sp|Q8L7M1|B3GTE_ARATH	Probable beta-1,3-galactosyltransferase 14 OS=Arabidopsis thaliana GN=B3GALT14 PE=2 SV=1	KOG2288	Galactosyltransferases	--	--	GO:0047220;GO:0005794;GO:0006486;GO:0016021	galactosylxylosylprotein 3-beta-galactosyltransferase activity|Golgi apparatus|protein glycosylation|integral component of membrane
CL1Contig2419	2.74101	0.00334762	Up	gi|225429464|ref|XP_002277483.1|PREDICTED: NADH dehydrogenase [ubiquinone] iron-sulfur protein 7, mitochondrial [Vitis vinifera]	sp|Q42577|NDUS7_ARATH	NADH dehydrogenase [ubiquinone] iron-sulfur protein 7, mitochondrial OS=Arabidopsis thaliana GN=At5g11770 PE=1 SV=1	KOG1687	NADH-ubiquinone oxidoreductase, NUFS7/PSST/20 kDa subunit	ko00190;ko04932;ko05010;ko05012;ko05016	Oxidative phosphorylation |Non-alcoholic fatty liver disease (NAFLD) |Alzheimer's disease |Parkinson's disease |Huntington's disease	GO:0051788;GO:0009853;GO:0008270;GO:0051539;GO:0008137;GO:0006120;GO:0080129;GO:0006511;GO:0005747;GO:0006486;GO:0048038	response to misfolded protein|photorespiration|zinc ion binding|4 iron, 4 sulfur cluster binding|NADH dehydrogenase (ubiquinone) activity|mitochondrial electron transport, NADH to ubiquinone|proteasome core complex assembly|ubiquitin-dependent protein catabolic process|mitochondrial respiratory chain complex I|protein glycosylation|quinone binding
CL1Contig2422	4.26641	1.7975e-05	Up	gi|508710291|gb|EOY02188.1|Alpha/beta-Hydrolases superfamily protein [Theobroma cacao]	sp|Q94AS5|ICME_ARATH	Isoprenylcysteine alpha-carbonyl methylesterase ICME OS=Arabidopsis thaliana GN=ICME PE=2 SV=1	KOG1516	Carboxylesterase and related proteins	ko00900	Terpenoid backbone biosynthesis	GO:0000139;GO:0008152;GO:0005789;GO:0016787	Golgi membrane|metabolic process|endoplasmic reticulum membrane|hydrolase activity
CL1Contig2424	8.83605	1.68511e-11	Up	gi|255540425|ref|XP_002511277.1|cysteine protease, putative [Ricinus communis] >gi|46395620|sp|O65039.1|CYSEP_RICCO RecName: Full=Vignain; AltName: Full=Cysteine endopeptidase; Flags: Precursor >gi|2944446|gb|AAC62396.1| cysteine endopeptidase precursor [Ricinus communis] >gi|223550392|gb|EEF51879.1| cysteine protease, putative [Ricinus communis]	sp|O65039|CYSEP_RICCO	Vignain OS=Ricinus communis GN=CYSEP PE=1 SV=1	KOG1543	Cysteine proteinase Cathepsin L	--	--	GO:0005773;GO:0005788;GO:0033095;GO:0032440;GO:0006508;GO:0008234;GO:0055114	vacuole|endoplasmic reticulum lumen|aleurone grain|2-alkenal reductase [NAD(P)] activity|proteolysis|cysteine-type peptidase activity|oxidation-reduction process
CL1Contig2427	1.79124	0.0299895	Up	--	--	--	--	--	--	--	--	--
CL1Contig2431	3.67356	3.60502e-05	Up	gi|297743546|emb|CBI36413.3|unnamed protein product [Vitis vinifera]	--	--	--	--	--	--	--	--
CL1Contig2433	7.3147	1.27295e-10	Up	--	--	--	--	--	--	--	--	--
CL1Contig2435	5.56986	2.45826e-08	Up	--	--	--	--	--	--	--	--	--
CL1Contig2437	4.75607	6.62991e-07	Up	gi|147856899|emb|CAN82833.1|hypothetical protein VITISV_042297 [Vitis vinifera]	--	--	--	--	--	--	--	--
CL1Contig2439	1.7885	0.0313238	Up	--	sp|Q332R7|YCF2_LACSA	Protein ycf2 OS=Lactuca sativa GN=ycf2-A PE=3 SV=1	--	--	--	--	--	--
CL1Contig244	6.57743	7.25495e-10	Up	--	--	--	--	--	--	--	--	--
CL1Contig2442	1.89308	0.0311697	Up	gi|462402306|gb|EMJ07863.1|hypothetical protein PRUPE_ppa022765mg [Prunus persica]	--	--	--	--	--	--	GO:0005634;GO:0005516	nucleus|calmodulin binding
CL1Contig2449	7.30986	2.02286e-10	Up	--	--	--	--	--	--	--	--	--
CL1Contig2453	1.95491	0.0199331	Up	gi|225425398|ref|XP_002271162.1|PREDICTED: uncharacterized protein LOC100247222 [Vitis vinifera]	--	--	KOG1267	Mitochondrial transcription termination factor, mTERF	--	--	GO:0009793;GO:0071452;GO:0009507	embryo development ending in seed dormancy|cellular response to singlet oxygen|chloroplast
CL1Contig2456	3.07016	0.000499416	Up	--	--	--	--	--	--	--	--	--
CL1Contig2459	5.75643	2.49289e-08	Up	--	--	--	--	--	--	--	--	--
CL1Contig246	8.43879	3.00199e-12	Up	gi|565396609|ref|XP_006363902.1|PREDICTED: prolyl-tRNA synthetase associated domain-containing protein 1-like [Solanum tuberosum]	--	--	--	--	--	--	GO:0006450;GO:0005829;GO:0002161	regulation of translational fidelity|cytosol|aminoacyl-tRNA editing activity
CL1Contig2461	3.55639	6.53387e-05	Up	gi|462412938|gb|EMJ17987.1|hypothetical protein PRUPE_ppa023793mg [Prunus persica]	sp|O48788|Y2267_ARATH	Probable inactive receptor kinase At2g26730 OS=Arabidopsis thaliana GN=At2g26730 PE=1 SV=1	--	--	--	--	GO:0004672;GO:0006468;GO:0005524;GO:0016021;GO:0008270	protein kinase activity|protein phosphorylation|ATP binding|integral component of membrane|zinc ion binding
CL1Contig2469	3.64121	5.91404e-05	Up	--	--	--	--	--	--	--	--	--
CL1Contig247	3.35755	0.00450607	Up	--	--	--	--	--	--	--	--	--
CL1Contig2476	4.02135	2.46223e-05	Up	gi|359490016|ref|XP_002275236.2|PREDICTED: pentatricopeptide repeat-containing protein At3g18110, chloroplastic-like [Vitis vinifera]	sp|Q5G1S8|PP241_ARATH	Pentatricopeptide repeat-containing protein At3g18110, chloroplastic OS=Arabidopsis thaliana GN=EMB1270 PE=2 SV=2	KOG4197	FOG: PPR repeat	--	--	GO:0004553;GO:0016226;GO:0010027;GO:0000023;GO:0019252;GO:0007020;GO:0009507;GO:0043085;GO:0009793	hydrolase activity, hydrolyzing O-glycosyl compounds|iron-sulfur cluster assembly|thylakoid membrane organization|maltose metabolic process|starch biosynthetic process|microtubule nucleation|chloroplast|positive regulation of catalytic activity|embryo development ending in seed dormancy
CL1Contig2480	2.38548	0.00482217	Up	gi|225428139|ref|XP_002278562.1|PREDICTED: uncharacterized protein LOC100258889 [Vitis vinifera]	sp|Q9BWH6|RPAP1_HUMAN	RNA polymerase II-associated protein 1 OS=Homo sapiens GN=RPAP1 PE=1 SV=3	KOG4732	Uncharacterized conserved protein	--	--	GO:0030154;GO:0005634	cell differentiation|nucleus
CL1Contig2483	4.99152	2.40032e-07	Up	--	--	--	--	--	--	--	--	--
CL1Contig2484	3.20511	0.000214509	Up	--	--	--	--	--	--	--	--	--
CL1Contig2487	4.40224	5.28544e-06	Up	gi|224080516|ref|XP_002306147.1|SAUR family protein [Populus trichocarpa] >gi|222849111|gb|EEE86658.1| auxin-responsive family protein [Populus trichocarpa] >gi|506954082|gb|AGM20677.1| AUX/IAA [Populus tomentosa]	sp|P33082|AXX15_SOYBN	Auxin-induced protein X15 OS=Glycine max PE=2 SV=1	--	--	ko04075	Plant hormone signal transduction	GO:0009734;GO:0005739;GO:0005516	auxin-activated signaling pathway|mitochondrion|calmodulin binding
CL1Contig2490	4.95124	4.21753e-07	Up	--	--	--	--	--	--	--	--	--
CL1Contig2492	3.30166	0.000333885	Up	gi|147844011|emb|CAN79021.1|hypothetical protein VITISV_009443 [Vitis vinifera]	sp|Q9LJQ5|RTNLI_ARATH	Reticulon-like protein B9 OS=Arabidopsis thaliana GN=RTNLB9 PE=2 SV=1	KOG1792	Reticulon	ko03030	DNA replication	GO:0004553;GO:0005975;GO:0005634	hydrolase activity, hydrolyzing O-glycosyl compounds|carbohydrate metabolic process|nucleus
CL1Contig2494	4.23947	4.83931e-06	Up	--	--	--	--	--	--	--	--	--
CL1Contig2496	6.15599	3.49471e-09	Up	gi|147782066|emb|CAN76505.1|hypothetical protein VITISV_016883 [Vitis vinifera]	--	--	--	--	--	--	GO:0003723;GO:0003964;GO:0006278	RNA binding|RNA-directed DNA polymerase activity|RNA-dependent DNA replication
CL1Contig2501	2.58709	0.00283196	Up	gi|359487666|ref|XP_002277942.2|PREDICTED: pentatricopeptide repeat-containing protein At1g09820-like [Vitis vinifera]	sp|O04504|PPR27_ARATH	Pentatricopeptide repeat-containing protein At1g09820 OS=Arabidopsis thaliana GN=At1g09820 PE=2 SV=1	KOG4197	FOG: PPR repeat	--	--	GO:0005739	mitochondrion
CL1Contig2505	2.41414	0.0041145	Up	--	--	--	--	--	--	--	--	--
CL1Contig2510	4.13683	1.3325e-05	Up	--	--	--	--	--	--	--	--	--
CL1Contig2512	4.74648	7.3769e-07	Up	gi|508776429|gb|EOY23685.1|IQ-domain 17, putative [Theobroma cacao]	--	--	--	--	--	--	--	--
CL1Contig2516	2	0.0342866	Up	--	--	--	--	--	--	--	--	--
CL1Contig2519	5.69149	1.78271e-08	Up	--	--	--	--	--	--	--	--	--
CL1Contig2522	6.20632	6.61189e-09	Up	--	--	--	--	--	--	--	--	--
CL1Contig2525	5.19081	1.29798e-07	Up	--	--	--	--	--	--	--	--	--
CL1Contig2528	2.06214	0.0131592	Up	gi|508717829|gb|EOY09726.1|Calcineurin-like metallo-phosphoesterase superfamily protein [Theobroma cacao]	sp|Q0WVZ1|Y3330_ARATH	Putative metallophosphoesterase At3g03305 OS=Arabidopsis thaliana GN=At3g03305 PE=2 SV=1	KOG0701	dsRNA-specific nuclease Dicer and related ribonucleases	--	--	GO:0016021;GO:0004722	integral component of membrane|protein serine/threonine phosphatase activity
CL1Contig2531	3.60204	4.75379e-05	Up	--	--	--	--	--	--	--	--	--
CL1Contig2533	2.974	0.00111841	Up	gi|565362854|ref|XP_006348159.1|PREDICTED: uncharacterized protein At1g04910-like [Solanum tuberosum]	sp|Q8W486|Y1491_ARATH	Uncharacterized protein At1g04910 OS=Arabidopsis thaliana GN=At1g04910 PE=1 SV=1	--	--	--	--	--	--
CL1Contig2536	2.02438	0.0138704	Up	gi|297737781|emb|CBI26982.3|unnamed protein product [Vitis vinifera]	sp|Q8RWA5|NDT2_ARATH	Nicotinamide adenine dinucleotide transporter 2, mitochondrial OS=Arabidopsis thaliana GN=NDT2 PE=1 SV=1	KOG0757	Mitochondrial carrier protein - Rim2p/Mrs12p	--	--	GO:0005743;GO:0051724;GO:0055085;GO:0043132;GO:0006839;GO:0016021	mitochondrial inner membrane|NAD transporter activity|transmembrane transport|NAD transport|mitochondrial transport|integral component of membrane
CL1Contig2538	3.31898	0.000176546	Up	--	--	--	--	--	--	--	--	--
CL1Contig2542	2.58389	0.00285213	Up	gi|550325198|gb|EEE95167.2|hypothetical protein POPTR_0013s07550g [Populus trichocarpa]	--	--	--	--	--	--	--	--
CL1Contig2543	1.94111	0.0174468	Up	gi|297745425|emb|CBI40505.3|unnamed protein product [Vitis vinifera]	sp|Q9FFQ1|RH31_ARATH	DEAD-box ATP-dependent RNA helicase 31 OS=Arabidopsis thaliana GN=RH31 PE=2 SV=2	KOG0342	ATP-dependent RNA helicase pitchoune	--	--	GO:0009414;GO:0009409;GO:0008026;GO:0003723;GO:0005524;GO:0009507;GO:0009651	response to water deprivation|response to cold|ATP-dependent helicase activity|RNA binding|ATP binding|chloroplast|response to salt stress
CL1Contig2545	4.92659	5.68763e-07	Up	gi|302141788|emb|CBI18991.3|unnamed protein product [Vitis vinifera]	sp|Q8GX69|BGA16_ARATH	Beta-galactosidase 16 OS=Arabidopsis thaliana GN=BGAL16 PE=2 SV=2	KOG0496	Beta-galactosidase	--	--	GO:0030246;GO:0004565;GO:0005975	carbohydrate binding|beta-galactosidase activity|carbohydrate metabolic process
CL1Contig2547	2.92515	0.000697873	Up	gi|508784166|gb|EOY31422.1|Plant natriuretic peptide A [Theobroma cacao]	sp|Q9ZP41|EGC_CITJA	EG45-like domain containing protein OS=Citrus jambhiri GN=CjBAp12 PE=1 SV=1	--	--	--	--	--	--
CL1Contig2549	5.63235	5.37713e-08	Up	--	--	--	--	--	--	--	--	--
CL1Contig255	2.34395	0.0123475	Up	gi|356520304|ref|XP_003528803.1|PREDICTED: mitochondrial substrate carrier family protein B-like [Glycine max]	sp|O04619|ADNT1_ARATH	Mitochondrial adenine nucleotide transporter ADNT1 OS=Arabidopsis thaliana GN=ADNT1 PE=2 SV=1	KOG0752	Mitochondrial solute carrier protein	--	--	GO:0055085;GO:0016021;GO:0080122;GO:0015217;GO:0005739;GO:0009536;GO:0015867;GO:0009060;GO:0015866;GO:0005347;GO:0080121;GO:0005886	transmembrane transport|integral component of membrane|AMP transmembrane transporter activity|ADP transmembrane transporter activity|mitochondrion|plastid|ATP transport|aerobic respiration|ADP transport|ATP transmembrane transporter activity|AMP transport|plasma membrane
CL1Contig2553	3.24793	0.000954215	Up	gi|225424754|ref|XP_002266408.1|PREDICTED: DEAD-box ATP-dependent RNA helicase 22 [Vitis vinifera] >gi|296086509|emb|CBI32098.3| unnamed protein product [Vitis vinifera]	sp|Q6H601|RH22_ORYSJ	DEAD-box ATP-dependent RNA helicase 22 OS=Oryza sativa subsp. japonica GN=Os09g0383400 PE=2 SV=2	KOG0333	U5 snRNP-like RNA helicase subunit	--	--	GO:0003676;GO:0008026;GO:0009220;GO:0005524;GO:0009507	nucleic acid binding|ATP-dependent helicase activity|pyrimidine ribonucleotide biosynthetic process|ATP binding|chloroplast
CL1Contig2558	3.41504	0.000346323	Up	--	--	--	--	--	--	--	--	--
CL1Contig2560	3.51896	6.95308e-05	Up	--	--	--	--	--	--	--	--	--
CL1Contig2562	7.46679	8.52412e-11	Up	--	--	--	--	--	--	--	--	--
CL1Contig2566	3.88633	3.54622e-05	Up	gi|565370372|ref|XP_006351795.1|PREDICTED: peroxidase N1-like [Solanum tuberosum]	sp|P22196|PER2_ARAHY	Cationic peroxidase 2 OS=Arachis hypogaea GN=PNC2 PE=2 SV=1	--	--	ko00360;ko00940	Phenylalanine metabolism |Phenylpropanoid biosynthesis	GO:0046872;GO:0006979;GO:0020037;GO:0005618;GO:0050832;GO:0004601;GO:0045730;GO:0016020;GO:0048046;GO:0055114	metal ion binding|response to oxidative stress|heme binding|cell wall|defense response to fungus|peroxidase activity|respiratory burst|membrane|apoplast|oxidation-reduction process
CL1Contig2568	3.40062	0.000117172	Up	gi|313184289|emb|CBL94154.1|putative polyprotein (retrotrasposon protein) [Malus domestica]	sp|P10978|POLX_TOBAC	Retrovirus-related Pol polyprotein from transposon TNT 1-94 OS=Nicotiana tabacum PE=2 SV=1	KOG0017	FOG: Transposon-encoded proteins with TYA, reverse transcriptase, integrase domains in various combinations	--	--	GO:0005975;GO:0003676;GO:0030246;GO:0008270;GO:0004565;GO:0015074	carbohydrate metabolic process|nucleic acid binding|carbohydrate binding|zinc ion binding|beta-galactosidase activity|DNA integration
CL1Contig2569	2.39855	0.00526752	Up	gi|224101527|ref|XP_002312317.1|predicted protein [Populus trichocarpa] >gi|222852137|gb|EEE89684.1| peroxidase 40 family protein [Populus trichocarpa]	sp|A7NY33|PER4_VITVI	Peroxidase 4 OS=Vitis vinifera GN=GSVIVT00023967001 PE=1 SV=1	--	--	ko00360;ko00940	Phenylalanine metabolism |Phenylpropanoid biosynthesis	GO:0020037;GO:0046872;GO:0004601;GO:0055114;GO:0006979	heme binding|metal ion binding|peroxidase activity|oxidation-reduction process|response to oxidative stress
CL1Contig2573	3.97229	1.15415e-05	Up	--	--	--	--	--	--	--	--	--
CL1Contig2576	3.61254	6.11748e-05	Up	--	--	--	--	--	--	--	--	--
CL1Contig2582	7.32548	1.18072e-10	Up	--	--	--	--	--	--	--	--	--
CL1Contig2585	3.35588	0.000129004	Up	--	--	--	--	--	--	--	--	--
CL1Contig259	3.16076	0.000447381	Up	--	--	--	--	--	--	--	--	--
CL1Contig2590	2.61366	0.00471936	Up	gi|462407209|gb|EMJ12543.1|hypothetical protein PRUPE_ppa002887mg [Prunus persica]	sp|P58223|Y4837_ARATH	KH domain-containing protein At4g18375 OS=Arabidopsis thaliana GN=At4g18375 PE=2 SV=1	KOG2190	PolyC-binding proteins alphaCP-1 and related KH domain proteins	--	--	GO:0019013;GO:0030529;GO:0003723	viral nucleocapsid|ribonucleoprotein complex|RNA binding
CL1Contig2595	3.5325	6.38598e-05	Up	gi|147859212|emb|CAN81839.1|hypothetical protein VITISV_033739 [Vitis vinifera]	sp|P10978|POLX_TOBAC	Retrovirus-related Pol polyprotein from transposon TNT 1-94 OS=Nicotiana tabacum PE=2 SV=1	KOG0017	FOG: Transposon-encoded proteins with TYA, reverse transcriptase, integrase domains in various combinations	--	--	GO:0003676;GO:0008270;GO:0015074	nucleic acid binding|zinc ion binding|DNA integration
CL1Contig2598	2.02224	0.0152991	Up	gi|225435339|ref|XP_002285229.1|PREDICTED: uncharacterized membrane protein At1g06890 [Vitis vinifera] >gi|297746270|emb|CBI16326.3| unnamed protein product [Vitis vinifera]	sp|Q8RXL8|Y1689_ARATH	Uncharacterized membrane protein At1g06890 OS=Arabidopsis thaliana GN=At1g06890 PE=1 SV=1	KOG1441	Glucose-6-phosphate/phosphate and phosphoenolpyruvate/phosphate antiporter	--	--	GO:0016021;GO:0005886	integral component of membrane|plasma membrane
CL1Contig26	3.02277	0.000452566	Up	--	--	--	--	--	--	--	--	--
CL1Contig2601	1.99818	0.0249622	Up	gi|508786384|gb|EOY33640.1|Vacuolar protein sorting-associated protein 41 isoform 1 [Theobroma cacao]	sp|P93231|VPS41_SOLLC	Vacuolar protein sorting-associated protein 41 homolog OS=Solanum lycopersicum GN=VPS41 PE=2 SV=1	KOG2066	Vacuolar assembly/sorting protein VPS41	--	--	GO:0006623;GO:0016192;GO:0009630;GO:0008270;GO:0000166	protein targeting to vacuole|vesicle-mediated transport|gravitropism|zinc ion binding|nucleotide binding
CL1Contig2602	3.1973	0.000316656	Up	gi|255570566|ref|XP_002526240.1|conserved hypothetical protein [Ricinus communis] >gi|223534434|gb|EEF36137.1| conserved hypothetical protein [Ricinus communis]	sp|Q9FLS0|FB253_ARATH	F-box protein At5g07610 OS=Arabidopsis thaliana GN=At5g07610 PE=2 SV=1	--	--	--	--	GO:0005634	nucleus
CL1Contig2604	2.85222	0.00114958	Up	gi|147768993|emb|CAN71285.1|hypothetical protein VITISV_007002 [Vitis vinifera]	--	--	--	--	--	--	--	--
CL1Contig2607	7.24447	6.28603e-11	Up	gi|255556436|ref|XP_002519252.1|Flowering time control protein FCA, putative [Ricinus communis] >gi|223541567|gb|EEF43116.1| Flowering time control protein FCA, putative [Ricinus communis]	--	--	--	--	--	--	--	--
CL1Contig2609	3.5562	0.000184245	Up	gi|225447095|ref|XP_002273297.1|PREDICTED: uncharacterized protein LOC100246609 [Vitis vinifera]	sp|Q55BK0|UFD1_DICDI	Ubiquitin fusion degradation protein 1 homolog OS=Dictyostelium discoideum GN=ufd1 PE=3 SV=1	KOG1816	Ubiquitin fusion-degradation protein	--	--	GO:0006511;GO:0005634;GO:0008270	ubiquitin-dependent protein catabolic process|nucleus|zinc ion binding
CL1Contig2612	4.08342	7.5401e-06	Up	gi|462417503|gb|EMJ22240.1|hypothetical protein PRUPE_ppa015323mg [Prunus persica]	sp|Q9SV36|ARK1_ARATH	Armadillo repeat-containing kinesin-like protein 1 OS=Arabidopsis thaliana GN=ARK1 PE=1 SV=2	KOG0240	Kinesin (SMY1 subfamily)	--	--	GO:0003777;GO:0048768;GO:0031110;GO:0008017;GO:0005874;GO:0005524;GO:0007018;GO:0003779;GO:0005871;GO:0005737	microtubule motor activity|root hair cell tip growth|regulation of microtubule polymerization or depolymerization|microtubule binding|microtubule|ATP binding|microtubule-based movement|actin binding|kinesin complex|cytoplasm
CL1Contig2615	2.4021	0.00544623	Up	gi|557524662|gb|ESR35968.1|hypothetical protein CICLE_v10028128mg [Citrus clementina]	--	--	--	--	--	--	GO:0005768;GO:0009086;GO:0000394;GO:0005802	endosome|methionine biosynthetic process|RNA splicing, via endonucleolytic cleavage and ligation|trans-Golgi network
CL1Contig2618	2.3634	0.00435204	Up	--	--	--	--	--	--	--	--	--
CL1Contig2620	2.53766	0.00251988	Up	--	--	--	--	--	--	--	--	--
CL1Contig2622	1.92117	0.0288284	Up	gi|359489473|ref|XP_002267626.2|PREDICTED: vacuolar protein sorting-associated protein 8 homolog [Vitis vinifera]	sp|Q0P5W1|VPS8_MOUSE	Vacuolar protein sorting-associated protein 8 homolog OS=Mus musculus GN=Vps8 PE=2 SV=1	KOG2079	Vacuolar assembly/sorting protein VPS8	--	--	GO:0006486;GO:0016192;GO:0006886;GO:0008270	protein glycosylation|vesicle-mediated transport|intracellular protein transport|zinc ion binding
CL1Contig2623	2.35755	0.00545119	Up	--	--	--	--	--	--	--	--	--
CL1Contig2625	5.99052	3.48122e-08	Up	gi|255586708|ref|XP_002533978.1|lrr receptor protein kinase, putative [Ricinus communis] >gi|223526029|gb|EEF28398.1| lrr receptor protein kinase, putative [Ricinus communis]	sp|Q8VYT3|Y4052_ARATH	Probable LRR receptor-like serine/threonine-protein kinase At4g30520 OS=Arabidopsis thaliana GN=At4g30520 PE=2 SV=1	KOG1187	Serine/threonine protein kinase	--	--	GO:0006468;GO:0005524;GO:0032440;GO:0016021;GO:0004674;GO:0055114	protein phosphorylation|ATP binding|2-alkenal reductase [NAD(P)] activity|integral component of membrane|protein serine/threonine kinase activity|oxidation-reduction process
CL1Contig2630	1.90378	0.0208885	Up	gi|550332396|gb|EEE89389.2|hypothetical protein POPTR_0008s04120g [Populus trichocarpa]	sp|Q9C7C1|TET6_ARATH	Tetraspanin-6 OS=Arabidopsis thaliana GN=TET6 PE=2 SV=1	--	--	--	--	GO:0016021	integral component of membrane
CL1Contig2633	1.73306	0.0352433	Up	--	--	--	--	--	--	--	--	--
CL1Contig2635	1.88897	0.0201503	Up	gi|359490375|ref|XP_002263286.2|PREDICTED: DNA mismatch repair protein Msh3-like [Vitis vinifera]	sp|O65607|MSH3_ARATH	DNA mismatch repair protein MSH3 OS=Arabidopsis thaliana GN=MSH3 PE=1 SV=2	KOG0218	Mismatch repair MSH3	ko03430;ko05200;ko05210	Mismatch repair |Pathways in cancer |Colorectal cancer	GO:0008094;GO:0005515;GO:0007131;GO:0000404;GO:0003684;GO:0000710;GO:0009410;GO:0048522;GO:0000228;GO:0032300;GO:0007129;GO:0006200;GO:0005524;GO:0043570	DNA-dependent ATPase activity|protein binding|reciprocal meiotic recombination|heteroduplex DNA loop binding|damaged DNA binding|meiotic mismatch repair|response to xenobiotic stimulus|positive regulation of cellular process|nuclear chromosome|mismatch repair complex|synapsis|ATP catabolic process|ATP binding|maintenance of DNA repeat elements
CL1Contig2639	2.46713	0.00661099	Up	gi|225456270|ref|XP_002283518.1|PREDICTED: nucleolar protein 56-like [Vitis vinifera]	sp|O94514|NOP56_SCHPO	Nucleolar protein 56 OS=Schizosaccharomyces pombe (strain 972 / ATCC 24843) GN=nop56 PE=3 SV=1	KOG2573	Ribosome biogenesis protein - Nop56p/Sik1p	ko03008	Ribosome biogenesis in eukaryotes	GO:0005730;GO:0005618	nucleolus|cell wall
CL1Contig2640	3.41504	0.000130538	Up	--	--	--	--	--	--	--	--	--
CL1Contig2644	1.84629	0.0238063	Up	--	--	--	--	--	--	--	--	--
CL1Contig2645	2.36457	0.00659311	Up	--	--	--	--	--	--	--	--	--
CL1Contig2647	2.58496	0.00212058	Up	--	--	--	--	--	--	--	--	--
CL1Contig2650	3.93477	1.4368e-05	Up	--	--	--	--	--	--	--	--	--
CL1Contig2652	2.60942	0.0018602	Up	gi|470127098|ref|XP_004299514.1|PREDICTED: probable inactive receptor kinase At1g48480-like [Fragaria vesca subsp. vesca]	sp|Q9LVI6|RLK90_ARATH	Probable inactive receptor kinase RLK902 OS=Arabidopsis thaliana GN=RLK902 PE=1 SV=1	--	--	--	--	GO:0050321;GO:0005886;GO:0006468;GO:0005524;GO:0016021	tau-protein kinase activity|plasma membrane|protein phosphorylation|ATP binding|integral component of membrane
CL1Contig2656	4.61471	1.96564e-06	Up	--	--	--	--	--	--	--	--	--
CL1Contig2658	8.81464	7.09861e-13	Up	--	--	--	--	--	--	--	--	--
CL1Contig266	3.55325	5.76137e-05	Up	--	--	--	--	--	--	--	--	--
CL1Contig2661	7.26452	9.34738e-10	Up	gi|147779794|emb|CAN62294.1|hypothetical protein VITISV_019972 [Vitis vinifera]	sp|P0C2F6|RNHX1_ARATH	Putative ribonuclease H protein At1g65750 OS=Arabidopsis thaliana GN=At1g65750 PE=3 SV=1	KOG1075	FOG: Reverse transcriptase	--	--	GO:0004143;GO:0003723;GO:0008270;GO:0006278;GO:0003964;GO:0016874;GO:0003677;GO:0004842;GO:0016567;GO:0016570;GO:0003951;GO:0007205;GO:0005992;GO:0006352;GO:0005634	diacylglycerol kinase activity|RNA binding|zinc ion binding|RNA-dependent DNA replication|RNA-directed DNA polymerase activity|ligase activity|DNA binding|ubiquitin-protein transferase activity|protein ubiquitination|histone modification|NAD+ kinase activity|protein kinase C-activating G-protein coupled receptor signaling pathway|trehalose biosynthetic process|DNA-templated transcription, initiat…
CL1Contig2664	2.30378	0.0106837	Up	--	--	--	--	--	--	--	--	--
CL1Contig2667	3.33121	0.000132346	Up	--	--	--	--	--	--	--	--	--
CL1Contig2669	2.57693	0.00221024	Up	--	--	--	--	--	--	--	--	--
CL1Contig2672	4.8888	8.58941e-07	Up	--	--	--	--	--	--	--	--	--
CL1Contig2674	2.05889	0.021353	Up	--	--	--	--	--	--	--	--	--
CL1Contig2679	4.16993	5.69552e-06	Up	gi|508706124|gb|EOX98020.1|Leucine-rich repeat protein kinase family protein [Theobroma cacao]	sp|C0LGK4|Y2165_ARATH	Probable LRR receptor-like serine/threonine-protein kinase At2g16250 OS=Arabidopsis thaliana GN=At2g16250 PE=1 SV=1	KOG1187	Serine/threonine protein kinase	--	--	GO:0009505;GO:0005886;GO:0004672;GO:0006468;GO:0005524;GO:0032440;GO:0016021;GO:0055114	plant-type cell wall|plasma membrane|protein kinase activity|protein phosphorylation|ATP binding|2-alkenal reductase [NAD(P)] activity|integral component of membrane|oxidation-reduction process
CL1Contig2683	3.5025	8.42051e-05	Up	--	--	--	--	--	--	--	--	--
CL1Contig2685	3.69358	5.853e-05	Up	gi|359476360|ref|XP_002281445.2|PREDICTED: probable beta-1,4-xylosyltransferase IRX9H-like [Vitis vinifera] >gi|296081866|emb|CBI20871.3| unnamed protein product [Vitis vinifera]	sp|Q9SXC4|IRX9H_ARATH	Probable beta-1,4-xylosyltransferase IRX9H OS=Arabidopsis thaliana GN=IRX9H PE=1 SV=2	KOG1476	Beta-1,3-glucuronyltransferase B3GAT1/SQV-8	--	--	GO:0016020;GO:0015018	membrane|galactosylgalactosylxylosylprotein 3-beta-glucuronosyltransferase activity
CL1Contig2692	1.72632	0.0326786	Up	gi|359485628|ref|XP_003633300.1|PREDICTED: uncharacterized protein LOC100854777 [Vitis vinifera]	--	--	KOG0017	FOG: Transposon-encoded proteins with TYA, reverse transcriptase, integrase domains in various combinations	--	--	GO:0004523;GO:0003964;GO:0006278;GO:0003723;GO:0015074	RNA-DNA hybrid ribonuclease activity|RNA-directed DNA polymerase activity|RNA-dependent DNA replication|RNA binding|DNA integration
CL1Contig2695	3.33334	0.000415619	Up	--	--	--	--	--	--	--	--	--
CL1Contig270	3.22239	0.00030446	Up	gi|565397822|ref|XP_006364483.1|PREDICTED: uncharacterized protein LOC102585795 [Solanum tuberosum]	--	--	--	--	--	--	GO:0015996;GO:0005634	chlorophyll catabolic process|nucleus
CL1Contig2703	3.43705	0.000243741	Up	gi|225448495|ref|XP_002272886.1|PREDICTED: omega-hydroxypalmitate O-feruloyl transferase [Vitis vinifera] >gi|297736581|emb|CBI25452.3| unnamed protein product [Vitis vinifera]	sp|Q8S9G6|T5AT_TAXWC	Taxadien-5-alpha-ol O-acetyltransferase OS=Taxus wallichiana var. chinensis PE=2 SV=1	--	--	--	--	GO:0005737;GO:0050638	cytoplasm|taxadien-5-alpha-ol O-acetyltransferase activity
CL1Contig2723	1.77879	0.0292407	Up	--	--	--	--	--	--	--	--	--
CL1Contig274	2.12	0.00975098	Up	--	--	--	--	--	--	--	--	--
CL1Contig275	6.3147	1.70797e-09	Up	gi|147819090|emb|CAN69820.1|hypothetical protein VITISV_025709 [Vitis vinifera]	--	--	--	--	--	--	--	--
CL1Contig2755	3.61985	0.00014161	Up	gi|225450307|ref|XP_002272184.1|PREDICTED: uncharacterized protein LOC100251191 [Vitis vinifera] >gi|147833063|emb|CAN66249.1| hypothetical protein VITISV_033019 [Vitis vinifera]	--	--	--	--	--	--	GO:0005634	nucleus
CL1Contig276	4.41504	3.48469e-06	Up	--	--	--	--	--	--	--	--	--
CL1Contig2762	3.76964	5.45393e-05	Up	gi|359487626|ref|XP_002279574.2|PREDICTED: formin-like protein 11-like [Vitis vinifera]	sp|Q9MA60|FH11_ARATH	Formin-like protein 11 OS=Arabidopsis thaliana GN=FH11 PE=2 SV=1	KOG1922	Rho GTPase effector BNI1 and related formins	--	--	GO:0048453;GO:0048451;GO:0003779;GO:0005884;GO:0045010;GO:0005576	sepal formation|petal formation|actin binding|actin filament|actin nucleation|extracellular region
CL1Contig2764	4.95247	2.66154e-07	Up	gi|147810393|emb|CAN59964.1|hypothetical protein VITISV_022757 [Vitis vinifera]	sp|P10978|POLX_TOBAC	Retrovirus-related Pol polyprotein from transposon TNT 1-94 OS=Nicotiana tabacum PE=2 SV=1	KOG0017	FOG: Transposon-encoded proteins with TYA, reverse transcriptase, integrase domains in various combinations	--	--	GO:0004519;GO:0003964;GO:0003677;GO:0005622;GO:0006278;GO:0003723;GO:0016021;GO:0008270;GO:0015074;GO:0006281	endonuclease activity|RNA-directed DNA polymerase activity|DNA binding|intracellular|RNA-dependent DNA replication|RNA binding|integral component of membrane|zinc ion binding|DNA integration|DNA repair
CL1Contig2767	5.1565	1.28954e-07	Up	gi|356570586|ref|XP_003553466.1|PREDICTED: golgin candidate 6-like [Glycine max]	sp|B0F9L4|GOGC6_ARATH	Golgin candidate 6 OS=Arabidopsis thaliana GN=GC6 PE=1 SV=2	KOG0946	ER-Golgi vesicle-tethering protein p115	--	--	--	--
CL1Contig2773	2.03851	0.0212944	Up	gi|550317007|gb|EEF00293.2|hypothetical protein POPTR_0019s08310g [Populus trichocarpa]	--	--	--	--	--	--	GO:0008270;GO:0003676	zinc ion binding|nucleic acid binding
CL1Contig2776	7.67654	1.74341e-11	Up	--	--	--	--	--	--	--	--	--
CL1Contig2779	5.21774	1.67462e-07	Up	gi|296081544|emb|CBI20067.3|unnamed protein product [Vitis vinifera]	sp|Q10QL5|BIP2C_ORYSJ	Probable protein phosphatase 2C BIPP2C1 OS=Oryza sativa subsp. japonica GN=BIPP2C1 PE=2 SV=1	KOG1379	Serine/threonine protein phosphatase	--	--	GO:0046777;GO:0046872;GO:0009637;GO:0004722;GO:0010155;GO:0000023;GO:0019252;GO:0043085	protein autophosphorylation|metal ion binding|response to blue light|protein serine/threonine phosphatase activity|regulation of proton transport|maltose metabolic process|starch biosynthetic process|positive regulation of catalytic activity
CL1Contig2783	2.02237	0.0141503	Up	--	--	--	--	--	--	--	--	--
CL1Contig279	6.549	6.83266e-10	Up	gi|508723776|gb|EOY15673.1|Basic leucine-zipper 4, putative [Theobroma cacao]	sp|P24068|OCS1_MAIZE	Ocs element-binding factor 1 OS=Zea mays GN=OBF1 PE=2 SV=2	--	--	--	--	GO:0006355;GO:0030968;GO:0003700;GO:0043565;GO:0046983;GO:0009410	regulation of transcription, DNA-templated|endoplasmic reticulum unfolded protein response|sequence-specific DNA binding transcription factor activity|sequence-specific DNA binding|protein dimerization activity|response to xenobiotic stimulus
CL1Contig28	6.52838	7.21995e-10	Up	--	--	--	--	--	--	--	--	--
CL1Contig280	6.13222	3.29454e-09	Up	gi|224127838|ref|XP_002329190.1|predicted protein [Populus trichocarpa]	--	--	--	--	--	--	--	--
CL1Contig281	6.46851	1.01741e-09	Up	--	--	--	--	--	--	--	--	--
CL1Contig282	6.09803	1.38808e-07	Up	--	--	--	--	--	--	--	--	--
CL1Contig2828	1.98849	0.025304	Up	gi|359485692|ref|XP_002275342.2|PREDICTED: probable histone-lysine N-methyltransferase ATXR3-like [Vitis vinifera]	sp|O23372|ATXR3_ARATH	Probable histone-lysine N-methyltransferase ATXR3 OS=Arabidopsis thaliana GN=ATXR3 PE=2 SV=2	KOG1080	Histone H3 (Lys4) methyltransferase complex, subunit SET1 and related methyltransferases	--	--	GO:0042800;GO:0048440;GO:0051568;GO:0010228;GO:0048443	histone methyltransferase activity (H3-K4 specific)|carpel development|histone H3-K4 methylation|vegetative to reproductive phase transition of meristem|stamen development
CL1Contig283	5.9542	6.541e-09	Up	gi|297739485|emb|CBI29667.3|unnamed protein product [Vitis vinifera]	sp|Q9SD34|C3H44_ARATH	Zinc finger CCCH domain-containing protein 44 OS=Arabidopsis thaliana GN=At3g51120 PE=2 SV=3	KOG1946	RNA polymerase I transcription factor UAF	--	--	GO:0003723;GO:0008270;GO:0006278;GO:0003964;GO:0003677;GO:0016570;GO:0006352;GO:0005634	RNA binding|zinc ion binding|RNA-dependent DNA replication|RNA-directed DNA polymerase activity|DNA binding|histone modification|DNA-templated transcription, initiation|nucleus
CL1Contig2831	2.23133	0.00678252	Up	--	--	--	--	--	--	--	--	--
CL1Contig2834	3.19733	0.000535489	Up	gi|298204452|emb|CBI16932.3|unnamed protein product [Vitis vinifera]	sp|P39598|YWBO_BACSU	Uncharacterized protein YwbO OS=Bacillus subtilis (strain 168) GN=ywbO PE=4 SV=1	--	--	--	--	GO:0009627;GO:0034976;GO:0009817;GO:0005829;GO:0015035;GO:0009723	systemic acquired resistance|response to endoplasmic reticulum stress|defense response to fungus, incompatible interaction|cytosol|protein disulfide oxidoreductase activity|response to ethylene
CL1Contig2839	2.39123	0.00540738	Up	--	--	--	--	--	--	--	--	--
CL1Contig284	2.85226	0.000969844	Up	gi|357508747|ref|XP_003624662.1|15.4 kDa class V heat shock protein [Medicago truncatula] >gi|355499677|gb|AES80880.1| 15.4 kDa class V heat shock protein [Medicago truncatula]	sp|P04793|HSP13_SOYBN	17.5 kDa class I heat shock protein OS=Glycine max GN=HSP17.5-M PE=3 SV=1	KOG0710	Molecular chaperone (small heat-shock protein Hsp26/Hsp42)	--	--	GO:0006950	response to stress
CL1Contig2840	2.6472	0.00418959	Up	gi|225460698|ref|XP_002270464.1|PREDICTED: exosome complex component rrp45-like [Vitis vinifera]	sp|Q9M209|CER7_ARATH	Protein ECERIFERUM 7 OS=Arabidopsis thaliana GN=CER7 PE=2 SV=1	KOG1614	Exosomal 3'-5' exoribonuclease complex, subunit Rrp45	ko03018	RNA degradation	GO:0004527	exonuclease activity
CL1Contig2849	7.86045	4.41611e-11	Up	gi|407731641|gb|AFU25704.1|gag-pol precursor [Castanea mollissima]	--	--	KOG0017	FOG: Transposon-encoded proteins with TYA, reverse transcriptase, integrase domains in various combinations	--	--	--	--
CL1Contig285	10.2299	1.05811e-14	Up	--	--	--	--	--	--	--	--	--
CL1Contig2853	3.94978	4.45627e-05	Up	gi|508777817|gb|EOY25073.1|DCD domain protein isoform 2 [Theobroma cacao]	--	--	--	--	--	--	--	--
CL1Contig2856	7.85985	1.56999e-11	Up	--	--	--	--	--	--	--	--	--
CL1Contig286	9.37793	1.51767e-13	Up	gi|147834026|emb|CAN70998.1|hypothetical protein VITISV_023635 [Vitis vinifera]	sp|P0C2F6|RNHX1_ARATH	Putative ribonuclease H protein At1g65750 OS=Arabidopsis thaliana GN=At1g65750 PE=3 SV=1	KOG1075	FOG: Reverse transcriptase	--	--	GO:0006468;GO:0003723;GO:0055114;GO:0006281;GO:0004674;GO:0004519;GO:0006278;GO:0005622;GO:0003964;GO:0016705;GO:0009055;GO:0003677;GO:0005524;GO:0004386;GO:0020037;GO:0005506	protein phosphorylation|RNA binding|oxidation-reduction process|DNA repair|protein serine/threonine kinase activity|endonuclease activity|RNA-dependent DNA replication|intracellular|RNA-directed DNA polymerase activity|oxidoreductase activity, acting on paired donors, with incorporation or reduction of molecular oxygen|electron carrier activity|DNA binding|ATP binding|helicase activity|heme bindi…
CL1Contig2863	1.82045	0.0256602	Up	gi|508707739|gb|EOX99635.1|Light-regulated protein precursor, putative isoform 1 [Theobroma cacao] >gi|508707740|gb|EOX99636.1| Light-regulated protein precursor, putative isoform 1 [Theobroma cacao]	sp|Q03200|LIRP1_ORYSJ	Light-regulated protein OS=Oryza sativa subsp. japonica GN=LIR1 PE=2 SV=1	--	--	--	--	GO:0070838;GO:0030003;GO:0009507	divalent metal ion transport|cellular cation homeostasis|chloroplast
CL1Contig2865	2.09924	0.0139128	Up	--	--	--	--	--	--	--	--	--
CL1Contig2868	2.39575	0.00621938	Up	gi|225437398|ref|XP_002270248.1|PREDICTED: blue-light photoreceptor PHR2 [Vitis vinifera]	--	--	--	--	--	--	--	--
CL1Contig287	2.52607	0.00251102	Up	--	--	--	--	--	--	--	--	--
CL1Contig2896	2.6993	0.00156003	Up	--	--	--	--	--	--	--	--	--
CL1Contig2898	1.71882	0.0341633	Up	--	--	--	--	--	--	--	--	--
CL1Contig29	2.45943	0.0192175	Up	--	--	--	--	--	--	--	--	--
CL1Contig2906	7.03342	4.52796e-08	Up	--	--	--	--	--	--	--	--	--
CL1Contig291	3.33628	0.000143311	Up	--	--	--	--	--	--	--	--	--
CL1Contig2945	Inf	1.23667e-05	Up	--	--	--	--	--	--	--	--	--
CL1Contig2949	3	0.00891371	Up	--	--	--	--	--	--	--	--	--
CL1Contig2973	3.07039	0.00686781	Up	--	--	--	--	--	--	--	--	--
CL1Contig2983	2.848	0.0152386	Up	gi|356512053|ref|XP_003524735.1|PREDICTED: galactoside 2-alpha-L-fucosyltransferase-like [Glycine max]	sp|Q9M5Q1|FUT1_PEA	Galactoside 2-alpha-L-fucosyltransferase OS=Pisum sativum GN=FT1 PE=2 SV=1	--	--	--	--	GO:0016021;GO:0032580;GO:0006486;GO:0036065;GO:0008107;GO:0042546;GO:0009969	integral component of membrane|Golgi cisterna membrane|protein glycosylation|fucosylation|galactoside 2-alpha-L-fucosyltransferase activity|cell wall biogenesis|xyloglucan biosynthetic process
CL1Contig2989	Inf	0.0350901	Up	--	--	--	--	--	--	--	--	--
CL1Contig3003	4.31677	3.32614e-06	Up	--	--	--	--	--	--	--	--	--
CL1Contig3013	2.20945	0.041976	Up	--	--	--	--	--	--	--	--	--
CL1Contig3026	3.32193	0.0397595	Up	gi|550337999|gb|EEE94168.2|hypothetical protein POPTR_0005s03990g, partial [Populus trichocarpa]	sp|Q0KL00|PIEZ1_RAT	Piezo-type mechanosensitive ion channel component 1 OS=Rattus norvegicus GN=Piezo1 PE=2 SV=3	KOG1893	Uncharacterized conserved protein	--	--	GO:0008381;GO:0016021	mechanically-gated ion channel activity|integral component of membrane
CL1Contig3031	Inf	0.0350901	Up	gi|147779218|emb|CAN65583.1|hypothetical protein VITISV_019793 [Vitis vinifera]	--	--	--	--	--	--	GO:0048193;GO:0032259;GO:0008168	Golgi vesicle transport|methylation|methyltransferase activity
CL1Contig3054	Inf	0.0157114	Up	--	--	--	--	--	--	--	--	--
CL1Contig3072	3.39232	0.032846	Up	--	--	--	--	--	--	--	--	--
CL1Contig3074	Inf	0.00933877	Up	--	--	--	--	--	--	--	--	--
CL1Contig3082	3.07039	0.00686781	Up	--	--	--	--	--	--	--	--	--
CL1Contig3096	Inf	4.26539e-13	Up	--	--	--	--	--	--	--	--	--
CL1Contig3104	2	0.046876	Up	--	--	--	--	--	--	--	--	--
CL1Contig3118	4.8413	1.50166e-05	Up	gi|225445164|ref|XP_002284090.1|PREDICTED: uncharacterized protein LOC100268083 [Vitis vinifera] >gi|297738787|emb|CBI28032.3| unnamed protein product [Vitis vinifera]	--	--	--	--	--	--	GO:0045892;GO:0005515;GO:0048366;GO:0005634	negative regulation of transcription, DNA-templated|protein binding|leaf development|nucleus
CL1Contig3134	Inf	4.66192e-05	Up	--	--	--	--	--	--	--	--	--
CL1Contig3143	Inf	7.71236e-12	Up	--	--	--	--	--	--	--	--	--
CL1Contig3161	4.86625	1.02852e-06	Up	--	--	--	--	--	--	--	--	--
CL1Contig3163	11.1016	2.52522e-15	Up	--	--	--	--	--	--	--	--	--
CL1Contig3171	Inf	0.0350901	Up	gi|508720881|gb|EOY12778.1|Dynein light chain type 1 family protein [Theobroma cacao]	sp|O96860|DYL2_DROME	Dynein light chain 2, cytoplasmic OS=Drosophila melanogaster GN=Cdlc2 PE=3 SV=1	KOG3430	Dynein light chain type 1	ko04962	Vasopressin-regulated water reabsorption	GO:0005875;GO:0003777;GO:0007017	microtubule associated complex|microtubule motor activity|microtubule-based process
CL1Contig3177	Inf	1.84622e-07	Up	--	--	--	--	--	--	--	--	--
CL1Contig3198	Inf	0.0267795	Up	--	--	--	--	--	--	--	--	--
CL1Contig32	4.04439	0.00378178	Up	--	--	--	--	--	--	--	--	--
CL1Contig3214	6.24793	1.29212e-08	Up	--	--	--	--	--	--	--	--	--
CL1Contig3233	3.24793	0.0482214	Up	--	--	--	--	--	--	--	--	--
CL1Contig3237	2.58496	0.00460258	Up	--	--	--	--	--	--	--	--	--
CL1Contig3271	4.65821	1.13643e-05	Up	gi|550309555|gb|ERP47046.1|hypothetical protein POPTR_0319s002101g, partial [Populus trichocarpa]	sp|Q9FLV4|Y5248_ARATH	G-type lectin S-receptor-like serine/threonine-protein kinase At5g24080 OS=Arabidopsis thaliana GN=At5g24080 PE=2 SV=1	--	--	--	--	GO:0048544;GO:0006468;GO:0005524;GO:0004674	recognition of pollen|protein phosphorylation|ATP binding|protein serine/threonine kinase activity
CL1Contig328	2.8413	0.0097829	Up	--	--	--	--	--	--	--	--	--
CL1Contig3311	4.05063	3.44666e-05	Up	--	--	--	--	--	--	--	--	--
CL1Contig3338	4.80735	0.00365713	Up	--	--	--	--	--	--	--	--	--
CL1Contig3353	Inf	0.0460179	Up	gi|557552055|gb|ESR62684.1|hypothetical protein CICLE_v10016995mg [Citrus clementina]	sp|O04681|PTI5_SOLLC	Pathogenesis-related genes transcriptional activator PTI5 OS=Solanum lycopersicum GN=PTI5 PE=2 SV=1	--	--	--	--	GO:0006355;GO:0003700;GO:0006952;GO:0003677;GO:0006351;GO:0005634	regulation of transcription, DNA-templated|sequence-specific DNA binding transcription factor activity|defense response|DNA binding|transcription, DNA-templated|nucleus
CL1Contig3354	2.70044	0.0160228	Up	--	--	--	--	--	--	--	--	--
CL1Contig3358	Inf	0.0204829	Up	--	--	--	--	--	--	--	--	--
CL1Contig3370	5.05889	4.88023e-06	Up	--	--	--	--	--	--	--	--	--
CL1Contig3381	Inf	0.00173066	Up	gi|565364150|ref|XP_006348790.1|PREDICTED: uncharacterized protein LOC102600362 [Solanum tuberosum]	--	--	--	--	--	--	--	--
CL1Contig3382	2.05311	0.0195341	Up	--	--	--	--	--	--	--	--	--
CL1Contig3407	9.5812	1.04709e-12	Up	gi|400639|sp|P15688.2|NU2M_BETVURecName: Full=NADH-ubiquinone oxidoreductase chain 2; AltName: Full=NADH dehydrogenase subunit 2 >gi|12822|emb|CAA34728.1| NADH:ubiquinone reductase subunit 2 [Beta vulgaris subsp. vulgaris]	sp|P15688|NU2M_BETVU	NADH-ubiquinone oxidoreductase chain 2 OS=Beta vulgaris GN=ND2 PE=3 SV=2	KOG4668	NADH dehydrogenase subunits 2, 5, and related proteins	ko00190;ko05012	Oxidative phosphorylation |Parkinson's disease	GO:0009451;GO:0016021;GO:0008137;GO:0005743;GO:0006120;GO:0070469	RNA modification|integral component of membrane|NADH dehydrogenase (ubiquinone) activity|mitochondrial inner membrane|mitochondrial electron transport, NADH to ubiquinone|respiratory chain
CL1Contig3422	7.10852	1.19262e-09	Up	--	--	--	--	--	--	--	--	--
CL1Contig3430	Inf	1.37476e-11	Up	--	--	--	--	--	--	--	--	--
CL1Contig3440	Inf	3.32419e-14	Up	--	--	--	--	--	--	--	--	--
CL1Contig3450	3.7318	0.000156791	Up	--	--	--	--	--	--	--	--	--
CL1Contig3468	Inf	0.0204829	Up	gi|508708755|gb|EOY00652.1|RING/U-box superfamily protein [Theobroma cacao]	sp|Q9ZT50|RHA2A_ARATH	E3 ubiquitin-protein ligase RHA2A OS=Arabidopsis thaliana GN=RHA2A PE=1 SV=1	KOG0800	FOG: Predicted E3 ubiquitin ligase	--	--	GO:0008270;GO:0005634	zinc ion binding|nucleus
CL1Contig3475	7.57959	2.18122e-11	Up	--	--	--	--	--	--	--	--	--
CL1Contig3480	5.29768	1.39187e-06	Up	--	--	--	--	--	--	--	--	--
CL1Contig3486	Inf	0.0350901	Up	--	--	--	--	--	--	--	--	--
CL1Contig3500	2.61471	0.0113164	Up	--	--	--	--	--	--	--	--	--
CL1Contig3511	Inf	0.0204829	Up	--	--	--	--	--	--	--	--	--
CL1Contig3512	2.88753	0.0133037	Up	--	--	--	--	--	--	--	--	--
CL1Contig3515	5.5025	4.71839e-07	Up	--	--	--	--	--	--	--	--	--
CL1Contig3521	12.9761	1.95669e-17	Up	--	--	--	--	--	--	--	--	--
CL1Contig3529	Inf	0.00346487	Up	--	--	--	--	--	--	--	--	--
CL1Contig3545	Inf	0.00933877	Up	--	--	--	--	--	--	--	--	--
CL1Contig3573	5.29123	8.80651e-08	Up	--	--	--	--	--	--	--	--	--
CL1Contig3579	6.44846	1.67476e-09	Up	--	--	--	--	--	--	--	--	--
CL1Contig3589	7.67101	1.61296e-11	Up	gi|92870995|gb|ABE80156.1|Ribonuclease H [Medicago truncatula]	--	--	--	--	--	--	--	--
CL1Contig3592	4.40372	2.25805e-06	Up	gi|255551651|ref|XP_002516871.1|conserved hypothetical protein [Ricinus communis] >gi|223543959|gb|EEF45485.1| conserved hypothetical protein [Ricinus communis]	sp|J9RYI6|DCVR_CUCSA	Divinyl chlorophyllide a 8-vinyl-reductase, chloroplastic OS=Cucumis sativus GN=DVR PE=1 SV=1	KOG1203	Predicted dehydrogenase	--	--	GO:0045893;GO:0006098;GO:0009941;GO:0016117;GO:0033728;GO:0016020;GO:0006636;GO:0000166;GO:0051744;GO:0015995;GO:0019288;GO:0009965;GO:0030154;GO:0019344;GO:0009534;GO:0009073;GO:0006364	positive regulation of transcription, DNA-templated|pentose-phosphate shunt|chloroplast envelope|carotenoid biosynthetic process|divinyl chlorophyllide a 8-vinyl-reductase activity|membrane|unsaturated fatty acid biosynthetic process|nucleotide binding|3,8-divinyl protochlorophyllide a 8-vinyl reductase activity|chlorophyll biosynthetic process|isopentenyl diphosphate biosynthetic process, methyl…
CL1Contig3598	Inf	3.69408e-07	Up	--	--	--	--	--	--	--	--	--
CL1Contig3601	2.70044	0.00149116	Up	--	--	--	--	--	--	--	--	--
CL1Contig3606	4.08746	0.0362737	Up	gi|462404908|gb|EMJ10372.1|hypothetical protein PRUPE_ppa006235mg [Prunus persica]	--	--	KOG4198	RNA-binding Ran Zn-finger protein and related proteins	--	--	--	--
CL1Contig3610	3.07325	0.000836987	Up	--	--	--	--	--	--	--	--	--
CL1Contig3614	6.84549	3.63812e-09	Up	--	--	--	--	--	--	--	--	--
CL1Contig3617	7.63118	3.34566e-11	Up	--	--	--	--	--	--	--	--	--
CL1Contig362	8.23099	9.08011e-12	Up	--	--	--	--	--	--	--	--	--
CL1Contig3628	2.42786	0.00494824	Up	--	--	--	--	--	--	--	--	--
CL1Contig363	3.48113	0.000757995	Up	--	--	--	--	--	--	--	--	--
CL1Contig3638	2.37255	0.0048119	Up	gi|297743990|emb|CBI36960.3|unnamed protein product [Vitis vinifera]	--	--	--	--	--	--	GO:0031011	Ino80 complex
CL1Contig3639	1.97499	0.0173623	Up	gi|255550313|ref|XP_002516207.1|phosphoinositide 5-phosphatase, putative [Ricinus communis] >gi|223544693|gb|EEF46209.1| phosphoinositide 5-phosphatase, putative [Ricinus communis]	sp|Q94A27|SAC2_ARATH	Phosphoinositide phosphatase SAC2 OS=Arabidopsis thaliana GN=SAC2 PE=2 SV=1	KOG1888	Putative phosphoinositide phosphatase	--	--	GO:0042578	phosphoric ester hydrolase activity
CL1Contig3642	5.34873	3.36772e-07	Up	--	--	--	--	--	--	--	--	--
CL1Contig3648	4.29177	1.12154e-05	Up	--	--	--	--	--	--	--	--	--
CL1Contig365	3.96963	1.61955e-05	Up	--	--	--	--	--	--	--	--	--
CL1Contig3650	6	1.73953e-08	Up	gi|225468508|ref|XP_002270797.1|PREDICTED: reticulon-like protein B13 [Vitis vinifera] >gi|297735839|emb|CBI18559.3| unnamed protein product [Vitis vinifera]	sp|O64837|RTNLM_ARATH	Reticulon-like protein B13 OS=Arabidopsis thaliana GN=RTNLB13 PE=2 SV=1	KOG1792	Reticulon	--	--	GO:0071458;GO:0071782;GO:0071786;GO:0005634	integral component of cytoplasmic side of endoplasmic reticulum membrane|endoplasmic reticulum tubular network|endoplasmic reticulum tubular network organization|nucleus
CL1Contig3653	3.11548	0.0248559	Up	--	--	--	--	--	--	--	--	--
CL1Contig3654	1.81943	0.0474352	Up	--	--	--	--	--	--	--	--	--
CL1Contig3661	Inf	3.88581e-08	Up	--	--	--	--	--	--	--	--	--
CL1Contig3663	Inf	5.57172e-05	Up	--	--	--	--	--	--	--	--	--
CL1Contig3664	2.88753	0.000744529	Up	--	--	--	--	--	--	--	--	--
CL1Contig3678	4.2059	6.50269e-06	Up	--	--	--	--	--	--	--	--	--
CL1Contig368	2.37504	0.00829015	Up	gi|332018916|gb|EGI59462.1|60S ribosomal protein L22 [Acromyrmex echinatior]	sp|Q90YU6|RL22_ICTPU	60S ribosomal protein L22 OS=Ictalurus punctatus GN=rpl22 PE=2 SV=3	KOG3434	60S ribosomal protein L22	ko03010	Ribosome	GO:0005840;GO:0003735;GO:0006412	ribosome|structural constituent of ribosome|translation
CL1Contig3682	3.32193	0.00255867	Up	--	--	--	--	--	--	--	--	--
CL1Contig3684	5.63766	1.99709e-08	Up	--	--	--	--	--	--	--	--	--
CL1Contig3686	4.44746	2.33026e-06	Up	gi|255549238|ref|XP_002515673.1|oligopeptide transporter, putative [Ricinus communis] >gi|223545216|gb|EEF46725.1| oligopeptide transporter, putative [Ricinus communis]	sp|Q6R3K9|YSL2_ARATH	Metal-nicotianamine transporter YSL2 OS=Arabidopsis thaliana GN=YSL2 PE=2 SV=1	--	--	--	--	--	--
CL1Contig3699	2.42626	0.0214301	Up	--	--	--	--	--	--	--	--	--
CL1Contig37	6.16993	3.62702e-09	Up	--	--	--	--	--	--	--	--	--
CL1Contig3701	5.93074	3.41978e-07	Up	--	--	--	--	--	--	--	--	--
CL1Contig3707	3.66838	0.000210139	Up	--	--	--	--	--	--	--	--	--
CL1Contig3709	Inf	2.00983e-11	Up	gi|224063233|ref|XP_002301053.1|predicted protein [Populus trichocarpa] >gi|222842779|gb|EEE80326.1| hypothetical protein POPTR_0002s09720g [Populus trichocarpa]	sp|Q8GWP0|MYB39_ARATH	Transcription factor MYB39 OS=Arabidopsis thaliana GN=MYB39 PE=2 SV=1	KOG0048	Transcription factor, Myb superfamily	--	--	GO:0003677;GO:0003682	DNA binding|chromatin binding
CL1Contig3713	Inf	0.0350901	Up	--	--	--	--	--	--	--	--	--
CL1Contig3716	Inf	0.0267795	Up	--	sp|O24111|RS5_NICPL	40S ribosomal protein S5 (Fragment) OS=Nicotiana plumbaginifolia GN=RPS5 PE=2 SV=1	KOG3291	Ribosomal protein S7	--	--	--	--
CL1Contig3747	2.9386	0.0411052	Up	--	--	--	--	--	--	--	--	--
CL1Contig376	Inf	0.0350901	Up	--	--	--	--	--	--	--	--	--
CL1Contig3765	Inf	0.0460179	Up	--	--	--	--	--	--	--	--	--
CL1Contig3771	Inf	0.00346487	Up	--	--	--	--	--	--	--	--	--
CL1Contig3780	4.14684	2.15631e-05	Up	--	--	--	--	--	--	--	--	--
CL1Contig3789	Inf	7.7631e-16	Up	--	--	--	--	--	--	--	--	--
CL1Contig3805	10.4164	9.96334e-15	Up	--	--	--	--	--	--	--	--	--
CL1Contig3807	1.94753	0.0262616	Up	--	--	--	--	--	--	--	--	--
CL1Contig3816	4.37255	2.5681e-06	Up	--	--	--	--	--	--	--	--	--
CL1Contig3834	3.75489	0.0108897	Up	--	--	--	--	--	--	--	--	--
CL1Contig3854	7.64626	5.79089e-11	Up	--	--	--	--	--	--	--	--	--
CL1Contig3859	Inf	0.0267795	Up	--	--	--	--	--	--	--	--	--
CL1Contig3872	6.88874	3.01116e-09	Up	--	--	--	--	--	--	--	--	--
CL1Contig3884	2.72792	0.00754322	Up	--	--	--	--	--	--	--	--	--
CL1Contig389	5.13328	2.60153e-07	Up	--	--	--	--	--	--	--	--	--
CL1Contig3890	Inf	0.0460179	Up	--	--	--	--	--	--	--	--	--
CL1Contig3907	3.47805	0.000496085	Up	--	--	--	--	--	--	--	--	--
CL1Contig3918	10.4998	7.92456e-15	Up	--	--	--	--	--	--	--	--	--
CL1Contig3921	3.50499	8.08008e-05	Up	--	--	--	--	--	--	--	--	--
CL1Contig3925	5.82018	9.57073e-09	Up	--	--	--	--	--	--	--	--	--
CL1Contig3929	7.3149	4.92577e-11	Up	--	--	--	--	--	--	--	--	--
CL1Contig3933	Inf	0.0460179	Up	--	--	--	--	--	--	--	--	--
CL1Contig3937	3.8413	0.000148437	Up	--	--	--	--	--	--	--	--	--
CL1Contig3946	2.98185	0.00175277	Up	--	--	--	--	--	--	--	--	--
CL1Contig3947	Inf	3.91148e-05	Up	--	--	--	--	--	--	--	--	--
CL1Contig3949	6.25199	1.94456e-09	Up	--	--	--	--	--	--	--	--	--
CL1Contig3951	3.64386	0.0156502	Up	--	--	--	--	--	--	--	--	--
CL1Contig3962	2.30039	0.00637706	Up	--	--	--	--	--	--	--	--	--
CL1Contig3965	2.67807	0.00576477	Up	--	--	--	--	--	--	--	--	--
CL1Contig3992	9.52487	1.00359e-13	Up	gi|147780708|emb|CAN69109.1|hypothetical protein VITISV_025716 [Vitis vinifera]	--	--	--	--	--	--	GO:0017111;GO:0006629;GO:0006468;GO:0003723;GO:0016788;GO:0008270;GO:0004674;GO:0006278;GO:0003964;GO:0005524	nucleoside-triphosphatase activity|lipid metabolic process|protein phosphorylation|RNA binding|hydrolase activity, acting on ester bonds|zinc ion binding|protein serine/threonine kinase activity|RNA-dependent DNA replication|RNA-directed DNA polymerase activity|ATP binding
CL1Contig4005	3.20163	0.00414376	Up	gi|296087415|emb|CBI34004.3|unnamed protein product [Vitis vinifera]	--	--	KOG0714	Molecular chaperone (DnaJ superfamily)	--	--	--	--
CL1Contig401	2.16146	0.0143141	Up	--	--	--	--	--	--	--	--	--
CL1Contig4025	3.08746	0.00387074	Up	--	--	--	--	--	--	--	--	--
CL1Contig4037	6.24159	1.3287e-08	Up	--	--	--	--	--	--	--	--	--
CL1Contig404	1.66051	0.047685	Up	--	--	--	--	--	--	--	--	--
CL1Contig4040	7.02338	1.3005e-10	Up	--	--	--	--	--	--	--	--	--
CL1Contig4046	3.16993	0.0210458	Up	--	--	--	--	--	--	--	--	--
CL1Contig4049	5.37504	2.96207e-07	Up	--	--	--	--	--	--	--	--	--
CL1Contig405	3.10852	0.00171209	Up	--	--	--	--	--	--	--	--	--
CL1Contig4054	1.75112	0.034231	Up	gi|225444623|ref|XP_002275644.1|PREDICTED: uncharacterized protein LOC100266455 [Vitis vinifera]	sp|P33081|AX15A_SOYBN	Auxin-induced protein 15A OS=Glycine max PE=2 SV=1	--	--	ko04075	Plant hormone signal transduction	GO:0005777;GO:0009734;GO:0005516	peroxisome|auxin-activated signaling pathway|calmodulin binding
CL1Contig4061	6.03342	1.96095e-07	Up	--	--	--	--	--	--	--	--	--
CL1Contig4064	Inf	0.0267795	Up	--	--	--	--	--	--	--	--	--
CL1Contig4065	4.04439	0.00378178	Up	--	--	--	--	--	--	--	--	--
CL1Contig4069	3.22239	0.000804656	Up	--	--	--	--	--	--	--	--	--
CL1Contig4071	Inf	1.24116e-11	Up	--	--	--	--	--	--	--	--	--
CL1Contig4073	7.80413	8.48949e-11	Up	--	--	--	--	--	--	--	--	--
CL1Contig4076	6.27302	1.15755e-08	Up	--	--	--	--	--	--	--	--	--
CL1Contig4078	2.17864	0.00806443	Up	gi|225437793|ref|XP_002274039.1|PREDICTED: probable calcium-activated outward-rectifying potassium channel 5, chloroplastic [Vitis vinifera]	sp|Q9S6Z8|KCO5_ARATH	Two-pore potassium channel 5 OS=Arabidopsis thaliana GN=TPK5 PE=1 SV=1	KOG1418	Tandem pore domain K+ channel	--	--	GO:0009705;GO:0071805;GO:0005509;GO:0016021;GO:0015271;GO:0009507	plant-type vacuole membrane|potassium ion transmembrane transport|calcium ion binding|integral component of membrane|outward rectifier potassium channel activity|chloroplast
CL1Contig4085	2.71272	0.00623528	Up	--	--	--	--	--	--	--	--	--
CL1Contig4089	3.27302	0.0151272	Up	--	--	--	--	--	--	--	--	--
CL1Contig4094	2.24793	0.0374521	Up	--	--	--	--	--	--	--	--	--
CL1Contig4097	4.01792	0.000116918	Up	--	--	--	--	--	--	--	--	--
CL1Contig411	5.58394	4.94534e-08	Up	--	--	--	--	--	--	--	--	--
CL1Contig4117	Inf	0.00346487	Up	--	--	--	--	--	--	--	--	--
CL1Contig4118	4.60486	4.95266e-05	Up	gi|356498846|ref|XP_003518259.1|PREDICTED: uncharacterized protein LOC100816918 [Glycine max]	--	--	KOG0714	Molecular chaperone (DnaJ superfamily)	--	--	GO:0003677	DNA binding
CL1Contig4132	8.48036	1.38504e-12	Up	gi|561014566|gb|ESW13427.1|hypothetical protein PHAVU_008G195200g [Phaseolus vulgaris]	--	--	KOG4207	Predicted splicing factor, SR protein superfamily	--	--	--	--
CL1Contig4143	9.88722	3.39621e-14	Up	--	--	--	--	--	--	--	--	--
CL1Contig4145	4.67807	4.44904e-06	Up	--	--	--	--	--	--	--	--	--
CL1Contig4147	2.96347	0.00188921	Up	gi|508774827|gb|EOY22083.1|RNA binding-like protein [Theobroma cacao]	sp|Q94F39|AFP3_ARATH	Ninja-family protein AFP3 OS=Arabidopsis thaliana GN=AFP3 PE=1 SV=1	--	--	--	--	GO:0045893;GO:0006810;GO:0003723;GO:0006278;GO:0005622;GO:0003964;GO:0009738;GO:0000166	positive regulation of transcription, DNA-templated|transport|RNA binding|RNA-dependent DNA replication|intracellular|RNA-directed DNA polymerase activity|abscisic acid-activated signaling pathway|nucleotide binding
CL1Contig4154	Inf	0.0460179	Up	--	--	--	--	--	--	--	--	--
CL1Contig4165	2.09398	0.0134795	Up	--	--	--	--	--	--	--	--	--
CL1Contig4176	1.81762	0.0281975	Up	gi|508700042|gb|EOX91938.1|Kinase interacting family protein, putative [Theobroma cacao]	sp|Q54G05|LRRX1_DICDI	Putative leucine-rich repeat-containing protein DDB_G0290503 OS=Dictyostelium discoideum GN=DDB_G0290503 PE=4 SV=1	KOG0946	ER-Golgi vesicle-tethering protein p115	--	--	GO:0007018;GO:0016301;GO:0005886;GO:0016310;GO:0005871;GO:0003777	microtubule-based movement|kinase activity|plasma membrane|phosphorylation|kinesin complex|microtubule motor activity
CL1Contig418	2.63826	0.0017444	Up	--	--	--	--	--	--	--	--	--
CL1Contig4191	6.06609	1.64579e-07	Up	--	--	--	--	--	--	--	--	--
CL1Contig4202	7.15482	9.88165e-10	Up	--	--	--	--	--	--	--	--	--
CL1Contig4203	5.98868	1.82434e-08	Up	--	--	--	--	--	--	--	--	--
CL1Contig4212	Inf	0.0157114	Up	--	--	--	--	--	--	--	--	--
CL1Contig4218	Inf	7.4369e-11	Up	--	--	--	--	--	--	--	--	--
CL1Contig4225	2.56071	0.00886493	Up	--	--	--	--	--	--	--	--	--
CL1Contig4230	2.21299	0.0245556	Up	--	--	--	--	--	--	--	--	--
CL1Contig4232	3.7885	4.11561e-05	Up	--	--	--	--	--	--	--	--	--
CL1Contig4233	1.69125	0.0377263	Up	--	--	--	--	--	--	--	--	--
CL1Contig4237	4.03814	3.66185e-05	Up	--	--	--	--	--	--	--	--	--
CL1Contig4242	3.12928	0.0105906	Up	gi|224091337|ref|XP_002309226.1|predicted protein [Populus trichocarpa] >gi|222855202|gb|EEE92749.1| hypothetical protein POPTR_0006s15580g [Populus trichocarpa]	sp|Q9SU79|PAO5_ARATH	Probable polyamine oxidase 5 OS=Arabidopsis thaliana GN=PAO5 PE=2 SV=1	KOG0685	Flavin-containing amine oxidase	ko00330;ko00410	Arginine and proline metabolism |beta-Alanine metabolism	GO:0008131;GO:0009736;GO:0007020;GO:0055114	primary amine oxidase activity|cytokinin-activated signaling pathway|microtubule nucleation|oxidation-reduction process
CL1Contig4243	3.11548	0.0248559	Up	gi|343796216|gb|AEM63544.1|dehydration-responsive element-binding protein DREB2 [Solanum tuberosum]	sp|Q9FH94|ERF10_ARATH	Ethylene-responsive transcription factor ERF010 OS=Arabidopsis thaliana GN=ERF010 PE=2 SV=1	--	--	--	--	GO:0006355;GO:0003700;GO:0003677;GO:0006351;GO:0005634	regulation of transcription, DNA-templated|sequence-specific DNA binding transcription factor activity|DNA binding|transcription, DNA-templated|nucleus
CL1Contig4244	2.34395	0.00559664	Up	--	--	--	--	--	--	--	--	--
CL1Contig4247	3.43296	0.00161792	Up	--	--	--	--	--	--	--	--	--
CL1Contig4252	6.86419	3.35155e-09	Up	--	--	--	--	--	--	--	--	--
CL1Contig4274	2.9542	0.0191919	Up	--	--	--	--	--	--	--	--	--
CL1Contig4282	Inf	0.00111368	Up	gi|296087924|emb|CBI35207.3|unnamed protein product [Vitis vinifera]	sp|Q9M9Y4|DRIP1_ARATH	E3 ubiquitin protein ligase DRIP1 OS=Arabidopsis thaliana GN=DRIP1 PE=1 SV=2	KOG2660	Locus-specific chromosome binding proteins	--	--	GO:0009414;GO:0006457;GO:0004842;GO:0016567;GO:0051082;GO:0016272;GO:0005634;GO:0008270	response to water deprivation|protein folding|ubiquitin-protein transferase activity|protein ubiquitination|unfolded protein binding|prefoldin complex|nucleus|zinc ion binding
CL1Contig4288	Inf	0.00441	Up	--	--	--	--	--	--	--	--	--
CL1Contig4293	2.36257	0.0340209	Up	--	--	--	--	--	--	--	--	--
CL1Contig4302	3.38082	0.000218585	Up	--	--	--	--	--	--	--	--	--
CL1Contig4307	7.04221	2.19952e-10	Up	--	--	--	--	--	--	--	--	--
CL1Contig4313	3.64386	0.0156502	Up	--	--	--	--	--	--	--	--	--
CL1Contig4327	3.2854	0.000812691	Up	--	--	--	--	--	--	--	--	--
CL1Contig4328	Inf	0.0350901	Up	--	--	--	--	--	--	--	--	--
CL1Contig4329	3.22239	0.0178345	Up	--	--	--	--	--	--	--	--	--
CL1Contig4334	3.12928	0.0105906	Up	--	--	--	--	--	--	--	--	--
CL1Contig4338	6.2362	2.07499e-09	Up	--	--	--	--	--	--	--	--	--
CL1Contig4344	4.47449	1.84128e-06	Up	gi|565343271|ref|XP_006338761.1|PREDICTED: uncharacterized protein LOC102597459 [Solanum tuberosum]	sp|Q9M896|TBL20_ARATH	--	--	--	--	--	--	--
CL1Contig4346	Inf	0.000584525	Up	--	--	--	--	--	--	--	--	--
CL1Contig436	2.53051	0.0120179	Up	--	--	--	--	--	--	--	--	--
CL1Contig4361	Inf	0.0267795	Up	--	--	--	--	--	--	--	--	--
CL1Contig4364	6.12611	3.12601e-09	Up	--	--	--	--	--	--	--	--	--
CL1Contig4384	3.57319	5.68526e-05	Up	--	--	--	--	--	--	--	--	--
CL1Contig4405	Inf	0.0204829	Up	--	--	--	--	--	--	--	--	--
CL1Contig441	Inf	0.0460179	Up	--	--	--	--	--	--	--	--	--
CL1Contig4417	Inf	0.0267795	Up	--	--	--	--	--	--	--	--	--
CL1Contig4421	6.93074	2.18157e-10	Up	--	--	--	--	--	--	--	--	--
CL1Contig4425	Inf	0.0204829	Up	--	--	--	--	--	--	--	--	--
CL1Contig4426	2.15592	0.00870677	Up	gi|87116466|dbj|BAE79385.1|unnamed protein product [Ipomoea batatas]	sp|P0C2F6|RNHX1_ARATH	Putative ribonuclease H protein At1g65750 OS=Arabidopsis thaliana GN=At1g65750 PE=3 SV=1	KOG1075	FOG: Reverse transcriptase	--	--	GO:0006952;GO:0003723;GO:0043531;GO:0008270;GO:0006278;GO:0003964;GO:0004523;GO:0007165	defense response|RNA binding|ADP binding|zinc ion binding|RNA-dependent DNA replication|RNA-directed DNA polymerase activity|RNA-DNA hybrid ribonuclease activity|signal transduction
CL1Contig4430	3.90689	0.00637645	Up	--	--	--	--	--	--	--	--	--
CL1Contig4434	3.39232	0.032846	Up	--	--	--	--	--	--	--	--	--
CL1Contig446	1.88753	0.0331332	Up	--	--	--	--	--	--	--	--	--
CL1Contig4482	10.1573	2.83565e-14	Up	gi|147800070|emb|CAN77510.1|hypothetical protein VITISV_036215 [Vitis vinifera]	--	--	--	--	--	--	GO:0017111;GO:0006952;GO:0043531;GO:0005524	nucleoside-triphosphatase activity|defense response|ADP binding|ATP binding
CL1Contig449	6.00145	6.72152e-09	Up	--	--	--	--	--	--	--	--	--
CL1Contig4504	3.35755	0.00450607	Up	--	--	--	--	--	--	--	--	--
CL1Contig4511	7.6875	1.52562e-11	Up	--	--	--	--	--	--	--	--	--
CL1Contig4513	7.87616	1.33704e-11	Up	--	--	--	--	--	--	--	--	--
CL1Contig4514	3.04439	0.0142258	Up	--	--	--	--	--	--	--	--	--
CL1Contig4519	6.89482	5.51647e-10	Up	gi|224122516|ref|XP_002318856.1|predicted protein [Populus trichocarpa] >gi|222859529|gb|EEE97076.1| hypothetical protein POPTR_0012s14080g [Populus trichocarpa]	sp|Q9FLI0|BH120_ARATH	Transcription factor bHLH120 OS=Arabidopsis thaliana GN=BHLH120 PE=2 SV=2	--	--	--	--	GO:0003677;GO:0046983	DNA binding|protein dimerization activity
CL1Contig4524	4.61611	9.95471e-07	Up	--	--	--	--	--	--	--	--	--
CL1Contig4528	7.05528	3.04685e-10	Up	--	--	--	--	--	--	--	--	--
CL1Contig4535	3.02554	0.000781294	Up	gi|147818673|emb|CAN73924.1|hypothetical protein VITISV_041509 [Vitis vinifera]	sp|P10978|POLX_TOBAC	Retrovirus-related Pol polyprotein from transposon TNT 1-94 OS=Nicotiana tabacum PE=2 SV=1	KOG0017	FOG: Transposon-encoded proteins with TYA, reverse transcriptase, integrase domains in various combinations	--	--	GO:0016491;GO:0003676;GO:0006468;GO:0005524;GO:0008270;GO:0004674;GO:0015074;GO:0055114	oxidoreductase activity|nucleic acid binding|protein phosphorylation|ATP binding|zinc ion binding|protein serine/threonine kinase activity|DNA integration|oxidation-reduction process
CL1Contig4539	6.83156	3.12024e-10	Up	--	--	--	--	--	--	--	--	--
CL1Contig4557	2.17932	0.0152502	Up	--	--	--	--	--	--	--	--	--
CL1Contig4560	4.02237	0.000254974	Up	gi|313184298|emb|CBL94163.1|putative RNA-directed DNA polymerase (Reverse transcriptase) [Malus domestica]	--	--	--	--	--	--	--	--
CL1Contig4568	Inf	8.91051e-13	Up	--	--	--	--	--	--	--	--	--
CL1Contig457	5.11548	1.40498e-07	Up	--	--	--	--	--	--	--	--	--
CL1Contig4581	5.56986	4.77069e-08	Up	--	--	--	--	--	--	--	--	--
CL1Contig4584	2.80735	0.0174735	Up	--	--	--	--	--	--	--	--	--
CL1Contig4619	3.11548	0.0248559	Up	gi|113205142|gb|AAT40504.2|Polyprotein, putative [Solanum demissum]	--	--	--	--	--	--	GO:0003964;GO:0003677;GO:0006278;GO:0003723;GO:0005524;GO:0032259;GO:0008168	RNA-directed DNA polymerase activity|DNA binding|RNA-dependent DNA replication|RNA binding|ATP binding|methylation|methyltransferase activity
CL1Contig4624	5.29462	8.05766e-08	Up	gi|399920199|gb|AFP55546.1|gag-pol polyprotein [Rosa rugosa]	sp|P92519|M810_ARATH	Uncharacterized mitochondrial protein AtMg00810 OS=Arabidopsis thaliana GN=AtMg00810 PE=4 SV=1	KOG0017	FOG: Transposon-encoded proteins with TYA, reverse transcriptase, integrase domains in various combinations	--	--	GO:0005840;GO:0005975;GO:0003676;GO:0003735;GO:0030246;GO:0008270;GO:0004565;GO:0006412;GO:0015074	ribosome|carbohydrate metabolic process|nucleic acid binding|structural constituent of ribosome|carbohydrate binding|zinc ion binding|beta-galactosidase activity|translation|DNA integration
CL1Contig4664	3.45943	0.0271969	Up	--	--	--	--	--	--	--	--	--
CL1Contig467	2.54432	0.0266859	Up	--	--	--	--	--	--	--	--	--
CL1Contig4673	2.55459	0.00272736	Up	gi|359488899|ref|XP_003633841.1|PREDICTED: probable receptor-like protein kinase At5g15080-like [Vitis vinifera]	--	--	--	--	--	--	--	--
CL1Contig4681	2.22239	0.0209111	Up	--	--	--	--	--	--	--	--	--
CL1Contig4683	2.64386	0.048064	Up	--	--	--	--	--	--	--	--	--
CL1Contig470	5.75275	1.35105e-08	Up	--	--	--	--	--	--	--	--	--
CL1Contig4705	Inf	0.0350901	Up	--	--	--	--	--	--	--	--	--
CL1Contig4706	2.80735	0.0174735	Up	gi|224147406|ref|XP_002336471.1|predicted protein [Populus trichocarpa]	--	--	--	--	--	--	--	--
CL1Contig4714	Inf	6.88452e-08	Up	--	--	--	--	--	--	--	--	--
CL1Contig4725	4.96	2.564e-07	Up	gi|407731642|gb|AFU25705.1|gag-pol precursor [Castanea mollissima]	--	--	KOG0017	FOG: Transposon-encoded proteins with TYA, reverse transcriptase, integrase domains in various combinations	--	--	GO:0004523;GO:0003964;GO:0006278;GO:0003723;GO:0015074	RNA-DNA hybrid ribonuclease activity|RNA-directed DNA polymerase activity|RNA-dependent DNA replication|RNA binding|DNA integration
CL1Contig4729	2.56294	0.00225431	Up	--	--	--	--	--	--	--	--	--
CL1Contig4738	3.8625	2.95261e-05	Up	--	--	--	--	--	--	--	--	--
CL1Contig4741	Inf	0.0460179	Up	--	--	--	--	--	--	--	--	--
CL1Contig4743	2.03562	0.048497	Up	--	--	--	--	--	--	--	--	--
CL1Contig475	4.27302	3.67326e-06	Up	--	--	--	--	--	--	--	--	--
CL1Contig4755	3.24793	0.0482214	Up	gi|224114059|ref|XP_002332446.1|predicted protein [Populus trichocarpa]	--	--	--	--	--	--	GO:0004523;GO:0003964;GO:0006278;GO:0003723	RNA-DNA hybrid ribonuclease activity|RNA-directed DNA polymerase activity|RNA-dependent DNA replication|RNA binding
CL1Contig4759	Inf	0.0267795	Up	--	--	--	--	--	--	--	--	--
CL1Contig4761	4.20945	0.00192872	Up	--	--	--	--	--	--	--	--	--
CL1Contig4765	3.47393	0.000265939	Up	gi|508713815|gb|EOY05712.1|Pentatricopeptide repeat (PPR) superfamily protein [Theobroma cacao]	sp|O23337|PP311_ARATH	Pentatricopeptide repeat-containing protein At4g14820 OS=Arabidopsis thaliana GN=PCMP-H3 PE=2 SV=1	KOG4197	FOG: PPR repeat	--	--	GO:0009507	chloroplast
CL1Contig4768	6.98544	1.77913e-10	Up	--	--	--	--	--	--	--	--	--
CL1Contig4773	1.81714	0.0393288	Up	--	--	--	--	--	--	--	--	--
CL1Contig4806	Inf	0.00217006	Up	--	--	--	--	--	--	--	--	--
CL1Contig4813	4.72792	7.04064e-07	Up	gi|297743401|emb|CBI36268.3|unnamed protein product [Vitis vinifera]	--	--	KOG1555	26S proteasome regulatory complex, subunit RPN11	--	--	GO:0005634;GO:0006310;GO:0006281	nucleus|DNA recombination|DNA repair
CL1Contig4826	2.04275	0.0138599	Up	gi|462417098|gb|EMJ21835.1|hypothetical protein PRUPE_ppa002546mg [Prunus persica]	sp|P37198|NUP62_HUMAN	Nuclear pore glycoprotein p62 OS=Homo sapiens GN=NUP62 PE=1 SV=3	KOG2196	Nuclear porin	ko03013	RNA transport	GO:0005829;GO:0005643;GO:0005515;GO:0017056	cytosol|nuclear pore|protein binding|structural constituent of nuclear pore
CL1Contig4835	4.83289	0.000106918	Up	--	--	--	--	--	--	--	--	--
CL1Contig4844	4.79323	5.71504e-07	Up	--	--	--	--	--	--	--	--	--
CL1Contig485	2.58496	0.00992353	Up	gi|565367577|ref|XP_006350439.1|PREDICTED: WD repeat-containing protein 55 homolog [Solanum tuberosum]	sp|Q54SA5|WDR55_DICDI	WD repeat-containing protein 55 homolog OS=Dictyostelium discoideum GN=wdr55 PE=3 SV=1	KOG2444	WD40 repeat protein	--	--	GO:0010197;GO:0080008;GO:0009220;GO:0009960;GO:0005834;GO:0000166;GO:0009855;GO:0005634;GO:0009793	polar nucleus fusion|Cul4-RING E3 ubiquitin ligase complex|pyrimidine ribonucleotide biosynthetic process|endosperm development|heterotrimeric G-protein complex|nucleotide binding|determination of bilateral symmetry|nucleus|embryo development ending in seed dormancy
CL1Contig4860	4	0.000865781	Up	--	--	--	--	--	--	--	--	--
CL1Contig4871	8.73423	6.97078e-13	Up	--	--	--	--	--	--	--	--	--
CL1Contig4873	2.13927	0.00959452	Up	--	--	--	--	--	--	--	--	--
CL1Contig4876	3.71073	3.41898e-05	Up	--	--	--	--	--	--	--	--	--
CL1Contig4878	6.8413	3.7812e-10	Up	--	--	--	--	--	--	--	--	--
CL1Contig4881	10.4716	1.29348e-14	Up	--	--	--	--	--	--	--	--	--
CL1Contig4888	8.24317	6.02159e-12	Up	--	--	--	--	--	--	--	--	--
CL1Contig4892	3.08746	0.00186681	Up	--	--	--	--	--	--	--	--	--
CL1Contig4904	3.13006	0.000305521	Up	--	--	--	--	--	--	--	--	--
CL1Contig4906	3.05153	0.000471828	Up	--	--	--	--	--	--	--	--	--
CL1Contig4907	3.74416	6.04167e-05	Up	--	--	--	--	--	--	--	--	--
CL1Contig491	3.55897	5.59056e-05	Up	--	--	--	--	--	--	--	--	--
CL1Contig4922	3.85798	0.00761185	Up	--	--	--	--	--	--	--	--	--
CL1Contig4934	4.88076	3.78614e-07	Up	gi|225445043|ref|XP_002283321.1|PREDICTED: uncharacterized protein LOC100261063 [Vitis vinifera]	--	--	--	--	--	--	GO:0006355;GO:0003677	regulation of transcription, DNA-templated|DNA binding
CL1Contig4952	3.37587	0.000119132	Up	--	--	--	--	--	--	--	--	--
CL1Contig4961	4.848	1.89671e-06	Up	--	--	--	--	--	--	--	--	--
CL1Contig4963	5.45943	4.29296e-06	Up	gi|508703342|gb|EOX95238.1|Multidrug resistance protein ABC transporter family protein, putative [Theobroma cacao]	--	--	--	--	--	--	--	--
CL1Contig4965	12.1146	1.40022e-16	Up	--	--	--	--	--	--	--	--	--
CL1Contig497	3.58229	5.59414e-05	Up	--	--	--	--	--	--	--	--	--
CL1Contig4973	3.36923	0.0109176	Up	gi|147772908|emb|CAN64580.1|hypothetical protein VITISV_002159 [Vitis vinifera]	--	--	KOG0017	FOG: Transposon-encoded proteins with TYA, reverse transcriptase, integrase domains in various combinations	--	--	GO:0003676;GO:0008270;GO:0015074	nucleic acid binding|zinc ion binding|DNA integration
CL1Contig4977	2.01954	0.0134136	Up	gi|508781419|gb|EOY28675.1|Uncharacterized protein TCM_030210 [Theobroma cacao]	--	--	--	--	--	--	--	--
CL1Contig4979	Inf	0.0157114	Up	--	--	--	--	--	--	--	--	--
CL1Contig4999	3.58496	0.000215022	Up	gi|359488189|ref|XP_003633717.1|PREDICTED: sugar carrier protein C-like, partial [Vitis vinifera]	sp|P23586|STP1_ARATH	Sugar transport protein 1 OS=Arabidopsis thaliana GN=STP1 PE=1 SV=2	KOG0254	Predicted transporter (major facilitator superfamily)	--	--	GO:0009825;GO:0034219;GO:0016021;GO:0015749;GO:0009506;GO:0009627;GO:0005351;GO:0031347;GO:0009735;GO:0005773;GO:0015145;GO:0005634;GO:0005886	multidimensional cell growth|carbohydrate transmembrane transport|integral component of membrane|monosaccharide transport|plasmodesma|systemic acquired resistance|sugar:proton symporter activity|regulation of defense response|response to cytokinin|vacuole|monosaccharide transmembrane transporter activity|nucleus|plasma membrane
CL1Contig50	2.44746	0.00341425	Up	--	--	--	--	--	--	--	--	--
CL1Contig5011	7.98394	6.2201e-12	Up	--	--	--	--	--	--	--	--	--
CL1Contig502	4.39232	0.0151194	Up	gi|508714122|gb|EOY06019.1|Ethylene-responsive transcription factor 1B [Theobroma cacao]	sp|Q8LDC8|ERF92_ARATH	Ethylene-responsive transcription factor 1B OS=Arabidopsis thaliana GN=ERF1B PE=1 SV=2	--	--	ko04075	Plant hormone signal transduction	GO:0006355;GO:0003700;GO:0003677;GO:0006351;GO:0005634	regulation of transcription, DNA-templated|sequence-specific DNA binding transcription factor activity|DNA binding|transcription, DNA-templated|nucleus
CL1Contig5027	2.29278	0.0221208	Up	--	--	--	--	--	--	--	--	--
CL1Contig5032	2.73715	0.00220936	Up	gi|560939361|gb|AHB32104.1|phytoene desaturase [Camellia sinensis]	sp|P80093|PDS_CAPAN	15-cis-phytoene desaturase, chloroplastic/chromoplastic OS=Capsicum annuum GN=PDS PE=1 SV=1	KOG0029	Amine oxidase	ko00906	Carotenoid biosynthesis	GO:0046777;GO:0016166;GO:0055114;GO:0009635;GO:0009941;GO:0016117;GO:0016719;GO:0009509;GO:0010155;GO:0009534;GO:0016120	protein autophosphorylation|phytoene dehydrogenase activity|oxidation-reduction process|response to herbicide|chloroplast envelope|carotenoid biosynthetic process|carotene 7,8-desaturase activity|chromoplast|regulation of proton transport|chloroplast thylakoid|carotene biosynthetic process
CL1Contig5033	4.16189	5.5898e-06	Up	--	--	--	--	--	--	--	--	--
CL1Contig505	Inf	6.79875e-06	Up	--	--	--	--	--	--	--	--	--
CL1Contig5062	7.26601	6.03416e-11	Up	--	--	--	--	--	--	--	--	--
CL1Contig5068	1.98272	0.023461	Up	--	--	--	--	--	--	--	--	--
CL1Contig5083	6.85383	3.49344e-10	Up	--	--	--	--	--	--	--	--	--
CL1Contig5086	7.36048	1.68061e-10	Up	--	--	--	--	--	--	--	--	--
CL1Contig5105	3.11548	0.00346773	Up	--	--	--	--	--	--	--	--	--
CL1Contig5133	3.80735	0.00909876	Up	--	--	--	--	--	--	--	--	--
CL1Contig514	4.6615	8.81262e-07	Up	--	--	--	--	--	--	--	--	--
CL1Contig5193	2.4021	0.0301422	Up	--	--	--	--	--	--	--	--	--
CL1Contig5194	5.22239	1.21538e-07	Up	--	--	--	--	--	--	--	--	--
CL1Contig5198	2.25634	0.010945	Up	--	--	--	--	--	--	--	--	--
CL1Contig5239	5.55459	2.58916e-06	Up	--	--	--	--	--	--	--	--	--
CL1Contig524	6.68268	4.22424e-10	Up	--	--	--	--	--	--	--	--	--
CL1Contig5255	5.24793	1.81042e-06	Up	--	--	--	--	--	--	--	--	--
CL1Contig5260	2.41028	0.00590124	Up	gi|557529605|gb|ESR40855.1|hypothetical protein CICLE_v10026007mg [Citrus clementina]	sp|Q9SAH9|CCR2_ARATH	Cinnamoyl-CoA reductase 2 OS=Arabidopsis thaliana GN=CCR2 PE=1 SV=1	KOG1502	Flavonol reductase/cinnamoyl-CoA reductase	ko00940	Phenylpropanoid biosynthesis	--	--
CL1Contig5266	4.35315	2.77028e-06	Up	--	--	--	--	--	--	--	--	--
CL1Contig527	6.24009	2.08118e-09	Up	gi|255576465|ref|XP_002529124.1|conserved hypothetical protein [Ricinus communis] >gi|223531403|gb|EEF33237.1| conserved hypothetical protein [Ricinus communis]	--	--	--	--	--	--	GO:0030001;GO:0046872	metal ion transport|metal ion binding
CL1Contig53	2.61891	0.0148539	Up	gi|46403211|gb|AAS92625.1|coniferylalcohol 5-hydroxylase [Centaurium erythraea]	sp|Q42600|C84A1_ARATH	Cytochrome P450 84A1 OS=Arabidopsis thaliana GN=CYP84A1 PE=2 SV=1	KOG0156	Cytochrome P450 CYP2 subfamily	ko00940	Phenylpropanoid biosynthesis	GO:0020037;GO:0016705;GO:0004497;GO:0005506;GO:0009055;GO:0055114	heme binding|oxidoreductase activity, acting on paired donors, with incorporation or reduction of molecular oxygen|monooxygenase activity|iron ion binding|electron carrier activity|oxidation-reduction process
CL1Contig5301	3.39613	0.000106289	Up	--	--	--	--	--	--	--	--	--
CL1Contig531	2.96963	0.00608917	Up	--	--	--	--	--	--	--	--	--
CL1Contig5318	3.65951	7.36358e-05	Up	--	--	--	--	--	--	--	--	--
CL1Contig5322	8.78627	6.6368e-13	Up	--	--	--	--	--	--	--	--	--
CL1Contig5327	Inf	0.000722982	Up	--	--	--	--	--	--	--	--	--
CL1Contig5330	Inf	0.0157114	Up	gi|508704298|gb|EOX96194.1|LOB domain-containing protein 31 [Theobroma cacao]	sp|O22132|LBD19_ARATH	LOB domain-containing protein 19 OS=Arabidopsis thaliana GN=LBD19 PE=2 SV=1	--	--	--	--	GO:0005634	nucleus
CL1Contig5332	8.5836	1.30364e-12	Up	--	--	--	--	--	--	--	--	--
CL1Contig5335	2.9386	0.0411052	Up	gi|225432322|ref|XP_002276230.1|PREDICTED: pentatricopeptide repeat-containing protein At4g15720-like [Vitis vinifera]	sp|Q8VYH0|PP313_ARATH	Pentatricopeptide repeat-containing protein At4g15720 OS=Arabidopsis thaliana GN=PCMP-H1 PE=2 SV=1	KOG4197	FOG: PPR repeat	--	--	GO:0005739	mitochondrion
CL1Contig5339	3.26849	0.000426781	Up	--	--	--	--	--	--	--	--	--
CL1Contig534	6.00946	4.86339e-09	Up	gi|147832907|emb|CAN77370.1|hypothetical protein VITISV_033119 [Vitis vinifera]	--	--	--	--	--	--	GO:0003899;GO:0003723;GO:0006281;GO:0008270;GO:0004519;GO:0006278;GO:0005622;GO:0003964;GO:0003677;GO:0005524;GO:0004386;GO:0006351	DNA-directed RNA polymerase activity|RNA binding|DNA repair|zinc ion binding|endonuclease activity|RNA-dependent DNA replication|intracellular|RNA-directed DNA polymerase activity|DNA binding|ATP binding|helicase activity|transcription, DNA-templated
CL1Contig5345	2	0.0416922	Up	--	--	--	--	--	--	--	--	--
CL1Contig5350	2.41895	0.00379402	Up	--	--	--	--	--	--	--	--	--
CL1Contig5351	4.36923	0.000156639	Up	--	--	--	--	--	--	--	--	--
CL1Contig5357	4.79256	1.01873e-06	Up	--	--	--	--	--	--	--	--	--
CL1Contig5360	3.39232	0.032846	Up	--	--	--	--	--	--	--	--	--
CL1Contig5363	5.45943	1.97158e-07	Up	--	--	--	--	--	--	--	--	--
CL1Contig5364	2.75489	0.0353023	Up	gi|359492675|ref|XP_002281567.2|PREDICTED: uncharacterized protein LOC100253949 [Vitis vinifera] >gi|302142473|emb|CBI19676.3| unnamed protein product [Vitis vinifera]	--	--	--	--	--	--	GO:0051726;GO:0006270;GO:0006346;GO:0006275;GO:0016246	regulation of cell cycle|DNA replication initiation|methylation-dependent chromatin silencing|regulation of DNA replication|RNA interference
CL1Contig5369	Inf	0.00217006	Up	gi|302398997|gb|ADL36793.1|NAC domain class transcription factor [Malus domestica]	--	--	--	--	--	--	--	--
CL1Contig5371	7.94837	5.0947e-10	Up	gi|508779938|gb|EOY27194.1|Nuclear transcription factor Y subunit A-3, putative isoform 2 [Theobroma cacao]	sp|Q93ZH2|NFYA3_ARATH	Nuclear transcription factor Y subunit A-3 OS=Arabidopsis thaliana GN=NFYA3 PE=2 SV=2	KOG1561	CCAAT-binding factor, subunit B (HAP2)	ko04612;ko05152	Antigen processing and presentation |Tuberculosis	GO:0006355;GO:0003700;GO:0003677;GO:0016602	regulation of transcription, DNA-templated|sequence-specific DNA binding transcription factor activity|DNA binding|CCAAT-binding factor complex
CL1Contig5391	6.26679	5.74821e-08	Up	--	--	--	--	--	--	--	--	--
CL1Contig5402	3.64386	0.0156502	Up	--	--	--	--	--	--	--	--	--
CL1Contig5417	Inf	1.44587e-05	Up	--	--	--	--	--	--	--	--	--
CL1Contig5437	2.65535	0.00627411	Up	--	--	--	--	--	--	--	--	--
CL1Contig5442	Inf	0.0267795	Up	--	--	--	--	--	--	--	--	--
CL1Contig545	3.58496	0.00493882	Up	--	--	--	--	--	--	--	--	--
CL1Contig5454	Inf	0.0204829	Up	--	--	--	--	--	--	--	--	--
CL1Contig5462	3.60881	0.000112645	Up	--	--	--	--	--	--	--	--	--
CL1Contig5466	2.6477	0.00326311	Up	gi|460374962|ref|XP_004233277.1|PREDICTED: probable L-type lectin-domain containing receptor kinase S.5-like [Solanum lycopersicum]	sp|Q9FG33|LRKS5_ARATH	Probable L-type lectin-domain containing receptor kinase S.5 OS=Arabidopsis thaliana GN=LECRKS5 PE=2 SV=1	--	--	--	--	GO:0004715;GO:0030246;GO:0006468;GO:0005524;GO:0000041;GO:0004674	non-membrane spanning protein tyrosine kinase activity|carbohydrate binding|protein phosphorylation|ATP binding|transition metal ion transport|protein serine/threonine kinase activity
CL1Contig5474	2.14136	0.0173279	Up	gi|562006|gb|AAA82975.1|PsHSP71.2 [Pisum sativum] >gi|1771479|emb|CAA67867.1| heat shock protein hsp70 [Pisum sativum]	sp|P26413|HSP70_SOYBN	Heat shock 70 kDa protein OS=Glycine max GN=HSP70 PE=1 SV=1	KOG0101	Molecular chaperones HSP70/HSC70, HSP70 superfamily	ko03040;ko04010;ko04141;ko04144;ko04612;ko04915;ko05134;ko05145;ko05162;ko05164;ko05169	Spliceosome |MAPK signaling pathway |Protein processing in endoplasmic reticulum |Endocytosis |Antigen processing and presentation |Estrogen signaling pathway |Legionellosis |Toxoplasmosis |Measles |Influenza A |Epstein-Barr virus infection	GO:0005829;GO:0005618;GO:0055114;GO:0034976;GO:0006457;GO:0010286;GO:0005524;GO:0032440;GO:0009507;GO:0009644;GO:0042542;GO:0005886	cytosol|cell wall|oxidation-reduction process|response to endoplasmic reticulum stress|protein folding|heat acclimation|ATP binding|2-alkenal reductase [NAD(P)] activity|chloroplast|response to high light intensity|response to hydrogen peroxide|plasma membrane
CL1Contig5475	4.32193	0.00019631	Up	--	--	--	--	--	--	--	--	--
CL1Contig5483	4.49185	3.05141e-06	Up	--	--	--	--	--	--	--	--	--
CL1Contig5495	5.85798	2.71277e-05	Up	--	--	--	--	--	--	--	--	--
CL1Contig5527	3.04439	0.00222469	Up	gi|375155230|gb|AFA37965.1|SVP3 [Actinidia deliciosa]	sp|Q9FUY6|JOIN_SOLLC	MADS-box protein JOINTLESS OS=Solanum lycopersicum GN=J PE=1 SV=1	KOG0014	MADS box transcription factor	--	--	GO:0006355;GO:0003700;GO:0003677;GO:0006351;GO:0046983;GO:0005634	regulation of transcription, DNA-templated|sequence-specific DNA binding transcription factor activity|DNA binding|transcription, DNA-templated|protein dimerization activity|nucleus
CL1Contig5533	3.5025	0.00675512	Up	--	--	--	--	--	--	--	--	--
CL1Contig5549	Inf	2.77647e-05	Up	--	--	--	--	--	--	--	--	--
CL1Contig5551	4.3388	2.94021e-06	Up	--	--	--	--	--	--	--	--	--
CL1Contig5556	Inf	1.0587e-10	Up	gi|225445078|ref|XP_002280364.1|PREDICTED: multidrug and toxin extrusion protein 1-like [Vitis vinifera]	sp|Q3V050|S47A2_MOUSE	Multidrug and toxin extrusion protein 2 OS=Mus musculus GN=Slc47a2 PE=1 SV=1	KOG1347	Uncharacterized membrane protein, predicted efflux pump	--	--	GO:0031348;GO:0015238;GO:0005886;GO:0006855;GO:0046685;GO:0015297	negative regulation of defense response|drug transmembrane transporter activity|plasma membrane|drug transmembrane transport|response to arsenic-containing substance|antiporter activity
CL1Contig5559	4.20945	0.00192872	Up	gi|359495453|ref|XP_002274683.2|PREDICTED: zinc finger protein NUTCRACKER-like [Vitis vinifera]	sp|Q9ZWA6|MGP_ARATH	Zinc finger protein MAGPIE OS=Arabidopsis thaliana GN=MGP PE=1 SV=1	KOG1721	FOG: Zn-finger	ko00052;ko00511;ko00531;ko00600;ko00604;ko04142	Galactose metabolism |Other glycan degradation |Glycosaminoglycan degradation |Sphingolipid metabolism |Glycosphingolipid biosynthesis - ganglio series |Lysosome	GO:0046872;GO:0003676	metal ion binding|nucleic acid binding
CL1Contig5560	1.81629	0.0365866	Up	--	--	--	--	--	--	--	--	--
CL1Contig5563	3.49923	0.00011322	Up	--	--	--	--	--	--	--	--	--
CL1Contig5565	3.76449	2.96535e-05	Up	--	--	--	--	--	--	--	--	--
CL1Contig5571	4.16189	9.05342e-06	Up	--	--	--	--	--	--	--	--	--
CL1Contig5578	7.09748	1.39229e-10	Up	--	--	--	--	--	--	--	--	--
CL1Contig5581	1.82597	0.0278801	Up	--	--	--	--	--	--	--	--	--
CL1Contig5584	4.90689	1.07256e-05	Up	--	--	--	--	--	--	--	--	--
CL1Contig5585	4.66865	1.49463e-06	Up	gi|359482516|ref|XP_002275886.2|PREDICTED: receptor-like serine/threonine-protein kinase ALE2-like [Vitis vinifera]	--	--	--	--	--	--	GO:0004715;GO:0006468;GO:0005524;GO:0004674	non-membrane spanning protein tyrosine kinase activity|protein phosphorylation|ATP binding|protein serine/threonine kinase activity
CL1Contig5587	Inf	0.000384863	Up	--	--	--	--	--	--	--	--	--
CL1Contig5589	6.26522	1.89738e-09	Up	--	--	--	--	--	--	--	--	--
CL1Contig5596	3.89918	1.53249e-05	Up	--	--	--	--	--	--	--	--	--
CL1Contig5597	2.24793	0.00840878	Up	--	--	--	--	--	--	--	--	--
CL1Contig56	3.63005	4.35778e-05	Up	--	--	--	--	--	--	--	--	--
CL1Contig5603	Inf	0.00273521	Up	--	--	--	--	--	--	--	--	--
CL1Contig5604	2.61891	0.0148539	Up	gi|565346890|ref|XP_006340479.1|PREDICTED: cycloartenol Synthase-like [Solanum tuberosum]	sp|O82139|CAS1_PANGI	Cycloartenol Synthase OS=Panax ginseng GN=OSCPNX1 PE=1 SV=1	KOG0497	Oxidosqualene-lanosterol cyclase and related proteins	ko00100	Steroid biosynthesis	--	--
CL1Contig5606	9.16113	2.24643e-13	Up	--	--	--	KOG1721	FOG: Zn-finger	--	--	--	--
CL1Contig5610	2.89308	0.00135898	Up	gi|302782275|ref|XP_002972911.1|hypothetical protein SELMODRAFT_8465 [Selaginella moellendorffii] >gi|302812663|ref|XP_002988018.1| hypothetical protein SELMODRAFT_8471 [Selaginella moellendorffii] >gi|300144124|gb|EFJ10810.1| hypothetical protein SELMODRAFT_8471 [Selaginella moellendorffii] >gi|300159512|gb|EFJ26132.1| hypothetical protein SELMODRAFT_8465 [Selaginella moellendorffii]	sp|Q8HXM1|CSTF2_BOVIN	Cleavage stimulation factor subunit 2 OS=Bos taurus GN=CSTF2 PE=2 SV=1	KOG0108	mRNA cleavage and polyadenylation factor I complex, subunit RNA15	ko03015	mRNA surveillance pathway	--	--
CL1Contig5613	5.78136	4.47032e-08	Up	gi|225426218|ref|XP_002263667.1|PREDICTED: methyltransferase-like protein 17, mitochondrial [Vitis vinifera] >gi|297742403|emb|CBI34552.3| unnamed protein product [Vitis vinifera]	--	--	KOG2539	Mitochondrial/chloroplast ribosome small subunit component	--	--	GO:0005507;GO:0006412;GO:0032259;GO:0008168	copper ion binding|translation|methylation|methyltransferase activity
CL1Contig5617	Inf	3.13042e-16	Up	--	--	--	--	--	--	--	--	--
CL1Contig5625	5.17774	4.0727e-07	Up	gi|297739973|emb|CBI30155.3|unnamed protein product [Vitis vinifera]	sp|Q03250|RBG7_ARATH	Glycine-rich RNA-binding protein 7 OS=Arabidopsis thaliana GN=RBG7 PE=1 SV=1	KOG0118	FOG: RRM domain	ko03040	Spliceosome	GO:0005730;GO:0003676;GO:0000166;GO:0008270	nucleolus|nucleic acid binding|nucleotide binding|zinc ion binding
CL1Contig5628	2.83007	0.0008896	Up	gi|225441662|ref|XP_002277068.1|PREDICTED: NAC domain-containing protein 100-like [Vitis vinifera]	sp|Q9FLJ2|NC100_ARATH	NAC domain-containing protein 100 OS=Arabidopsis thaliana GN=NAC100 PE=2 SV=1	--	--	--	--	GO:0006355;GO:0003677	regulation of transcription, DNA-templated|DNA binding
CL1Contig5630	5.19805	4.52477e-07	Up	gi|565402952|ref|XP_006366932.1|PREDICTED: uncharacterized protein LOC102583724 [Solanum tuberosum]	--	--	--	--	--	--	GO:0006661;GO:0009507	phosphatidylinositol biosynthetic process|chloroplast
CL1Contig5634	3.41207	0.000116246	Up	gi|557542927|gb|ESR53905.1|hypothetical protein CICLE_v10022490mg [Citrus clementina]	--	--	--	--	--	--	GO:0004519;GO:0003676;GO:0009507	endonuclease activity|nucleic acid binding|chloroplast
CL1Contig5639	6.76632	3.21176e-09	Up	gi|460383418|ref|XP_004237422.1|PREDICTED: DNA-directed RNA polymerase I subunit RPA12-like [Solanum lycopersicum] >gi|565396690|ref|XP_006363942.1| PREDICTED: DNA-directed RNA polymerase I subunit RPA12-like isoform X1 [Solanum tuberosum] >gi|565396692|ref|XP_006363943.1| PREDICTED: DNA-directed RNA polymerase I subunit RPA12-like isoform X2 [Solanum tuberosum]	sp|Q6MFY5|RPA12_RAT	DNA-directed RNA polymerase I subunit RPA12 OS=Rattus norvegicus GN=Znrd1 PE=3 SV=1	KOG2907	RNA polymerase I transcription factor TFIIS, subunit A12.2/RPA12	ko00230;ko00240;ko03020	Purine metabolism |Pyrimidine metabolism |RNA polymerase	GO:0003899;GO:0008270;GO:0006354;GO:0006355;GO:0003677;GO:0003700;GO:0005634	DNA-directed RNA polymerase activity|zinc ion binding|DNA-templated transcription, elongation|regulation of transcription, DNA-templated|DNA binding|sequence-specific DNA binding transcription factor activity|nucleus
CL1Contig5641	3.59999	9.26487e-05	Up	gi|470110157|ref|XP_004291353.1|PREDICTED: thaumatin-like protein 1-like [Fragaria vesca subsp. vesca]	sp|P28493|PR5_ARATH	Pathogenesis-related protein 5 OS=Arabidopsis thaliana GN=At1g75040 PE=1 SV=1	--	--	--	--	--	--
CL1Contig5644	3.58586	0.000317132	Up	gi|225468850|ref|XP_002266252.1|PREDICTED: putative oxidoreductase GLYR1 isoform 1 [Vitis vinifera] >gi|147861759|emb|CAN78910.1| hypothetical protein VITISV_032948 [Vitis vinifera] >gi|297736660|emb|CBI25677.3| unnamed protein product [Vitis vinifera]	sp|Q9LSV0|GLYR1_ARATH	Glyoxylate/succinic semialdehyde reductase 1 OS=Arabidopsis thaliana GN=GLYR1 PE=1 SV=1	KOG0409	Predicted dehydrogenase	ko00650;ko01200	Butanoate metabolism |Carbon metabolism	GO:0006979;GO:0008442;GO:0005829;GO:0005739;GO:0006098;GO:0019288;GO:0006573;GO:0000166;GO:0009448;GO:0004616;GO:0050662;GO:0003858;GO:0007020;GO:0019344	response to oxidative stress|3-hydroxyisobutyrate dehydrogenase activity|cytosol|mitochondrion|pentose-phosphate shunt|isopentenyl diphosphate biosynthetic process, methylerythritol 4-phosphate pathway|valine metabolic process|nucleotide binding|gamma-aminobutyric acid metabolic process|phosphogluconate dehydrogenase (decarboxylating) activity|coenzyme binding|3-hydroxybutyrate dehydrogenase acti…
CL1Contig5646	4.08746	0.000583392	Up	gi|302143484|emb|CBI22045.3|unnamed protein product [Vitis vinifera]	sp|C0LGE0|Y1765_ARATH	Probable LRR receptor-like serine/threonine-protein kinase At1g07650 OS=Arabidopsis thaliana GN=At1g07650 PE=1 SV=1	KOG1187	Serine/threonine protein kinase	--	--	GO:0004713;GO:0006468;GO:0005524;GO:0004674;GO:0007169	protein tyrosine kinase activity|protein phosphorylation|ATP binding|protein serine/threonine kinase activity|transmembrane receptor protein tyrosine kinase signaling pathway
CL1Contig5648	2.68706	0.00144179	Up	--	--	--	--	--	--	--	--	--
CL1Contig565	6.32418	1.98347e-09	Up	gi|460374630|ref|XP_004233113.1|PREDICTED: uncharacterized protein LOC101245022 [Solanum lycopersicum]	--	--	--	--	--	--	--	--
CL1Contig5655	2.41372	0.00431765	Up	gi|508699697|gb|EOX91593.1|RING/U-box superfamily protein with ARM repeat domain isoform 1 [Theobroma cacao] >gi|508699698|gb|EOX91594.1| ATP synthase alpha/beta family protein isoform 1 [Theobroma cacao] >gi|508699699|gb|EOX91595.1| RING/U-box superfamily protein with ARM repeat domain isoform 1 [Theobroma cacao] >gi|508699700|gb|EOX91596.1| RING/U-box superfamily protein with ARM repeat domain …	sp|O22193|PUB4_ARATH	U-box domain-containing protein 4 OS=Arabidopsis thaliana GN=PUB4 PE=1 SV=3	--	--	--	--	--	--
CL1Contig566	5.95187	7.06709e-09	Up	gi|255585359|ref|XP_002533376.1|amino acid binding protein, putative [Ricinus communis] >gi|223526783|gb|EEF29007.1| amino acid binding protein, putative [Ricinus communis]	sp|Q8RQD1|GLND_AZOBR	Bifunctional uridylyltransferase/uridylyl-removing enzyme OS=Azospirillum brasilense GN=glnD PE=1 SV=1	--	--	--	--	GO:0009644;GO:0000956;GO:0016597;GO:0042542	response to high light intensity|nuclear-transcribed mRNA catabolic process|amino acid binding|response to hydrogen peroxide
CL1Contig5672	6.8998	2.31756e-10	Up	--	--	--	--	--	--	--	--	--
CL1Contig5682	5.67793	2.50894e-08	Up	gi|255563885|ref|XP_002522942.1|conserved hypothetical protein [Ricinus communis] >gi|223537754|gb|EEF39372.1| conserved hypothetical protein [Ricinus communis]	--	--	--	--	--	--	GO:0005634;GO:0006979	nucleus|response to oxidative stress
CL1Contig5684	Inf	1.24768e-06	Up	--	--	--	--	--	--	--	--	--
CL1Contig5704	3.22239	0.000804656	Up	--	--	--	--	--	--	--	--	--
CL1Contig575	3.62449	0.00423244	Up	--	--	--	--	--	--	--	--	--
CL1Contig595	1.67431	0.042848	Up	gi|255561797|ref|XP_002521908.1|clathrin assembly protein, putative [Ricinus communis] >gi|223538946|gb|EEF40544.1| clathrin assembly protein, putative [Ricinus communis]	sp|Q9FRH3|CAP13_ARATH	Putative clathrin assembly protein At1g25240 OS=Arabidopsis thaliana GN=At1g25240 PE=3 SV=1	KOG0251	Clathrin assembly protein AP180 and related proteins, contain ENTH domain	--	--	GO:0005545;GO:0030118;GO:0030276;GO:0048268;GO:0032440;GO:0005739;GO:0055114	1-phosphatidylinositol binding|clathrin coat|clathrin binding|clathrin coat assembly|2-alkenal reductase [NAD(P)] activity|mitochondrion|oxidation-reduction process
CL1Contig604	3.73697	0.00268926	Up	--	--	--	--	--	--	--	--	--
CL1Contig614	1.91146	0.0294308	Up	--	--	--	--	--	--	--	--	--
CL1Contig618	5.33271	7.48209e-08	Up	--	--	--	--	--	--	--	--	--
CL1Contig625	4.80735	7.53359e-07	Up	--	--	--	--	--	--	--	--	--
CL1Contig631	2.61143	0.00292965	Up	gi|359490253|ref|XP_002267680.2|PREDICTED: probable receptor-like protein kinase At5g39020-like [Vitis vinifera]	sp|Q9FID5|Y5393_ARATH	Probable receptor-like protein kinase At5g39030 OS=Arabidopsis thaliana GN=At5g39030 PE=2 SV=1	KOG1187	Serine/threonine protein kinase	--	--	GO:0004715;GO:0030247;GO:0006468;GO:0005524;GO:0004674	non-membrane spanning protein tyrosine kinase activity|polysaccharide binding|protein phosphorylation|ATP binding|protein serine/threonine kinase activity
CL1Contig632	1.59128	0.0480627	Up	gi|508782237|gb|EOY29493.1|Carboxyesterase 17 [Theobroma cacao]	sp|Q9LFR7|CXE17_ARATH	Probable carboxylesterase 17 OS=Arabidopsis thaliana GN=CXE17 PE=2 SV=1	KOG1515	Arylacetamide deacetylase	--	--	GO:0052689;GO:0008152	carboxylic ester hydrolase activity|metabolic process
CL1Contig637	7.92118	1.21614e-11	Up	gi|225447019|ref|XP_002268886.1|PREDICTED: (+)-pulegone reductase [Vitis vinifera] >gi|297739152|emb|CBI28803.3| unnamed protein product [Vitis vinifera]	sp|Q9SLN8|DBR_TOBAC	2-alkenal reductase (NADP(+)-dependent) OS=Nicotiana tabacum GN=DBR PE=1 SV=1	KOG1196	Predicted NAD-dependent oxidoreductase	--	--	GO:0008270;GO:0032440;GO:0055114	zinc ion binding|2-alkenal reductase [NAD(P)] activity|oxidation-reduction process
CL1Contig640	2.26589	0.00608981	Up	gi|359489916|ref|XP_002275188.2|PREDICTED: uncharacterized protein LOC100263114 [Vitis vinifera] >gi|297737366|emb|CBI26567.3| unnamed protein product [Vitis vinifera]	--	--	--	--	--	--	GO:0010114;GO:0006098;GO:0006364;GO:0009941;GO:0009637;GO:0009535;GO:0009657;GO:0010207;GO:0010218;GO:0005506	response to red light|pentose-phosphate shunt|rRNA processing|chloroplast envelope|response to blue light|chloroplast thylakoid membrane|plastid organization|photosystem II assembly|response to far red light|iron ion binding
CL1Contig641	2.5052	0.00363618	Up	--	--	--	--	--	--	--	--	--
CL1Contig645	2.34767	0.00511903	Up	--	--	--	--	--	--	--	--	--
CL1Contig648	9.0182	3.35909e-13	Up	--	--	--	--	--	--	--	--	--
CL1Contig655	4.80367	4.99299e-07	Up	gi|508707717|gb|EOX99613.1|AP2 6l, putative [Theobroma cacao]	sp|Q9FH54|EF114_ARATH	Ethylene-responsive transcription factor ERF114 OS=Arabidopsis thaliana GN=ERF114 PE=2 SV=1	--	--	--	--	GO:0006355;GO:0003700;GO:0003677;GO:0006351;GO:0005634;GO:0009536	regulation of transcription, DNA-templated|sequence-specific DNA binding transcription factor activity|DNA binding|transcription, DNA-templated|nucleus|plastid
CL1Contig659	8.25267	1.46641e-10	Up	gi|147771141|emb|CAN74183.1|hypothetical protein VITISV_034261 [Vitis vinifera]	--	--	KOG1075	FOG: Reverse transcriptase	--	--	GO:0006468;GO:0003723;GO:0006281;GO:0008270;GO:0004674;GO:0004519;GO:0006278;GO:0005622;GO:0003964;GO:0003677;GO:0005524;GO:0004386	protein phosphorylation|RNA binding|DNA repair|zinc ion binding|protein serine/threonine kinase activity|endonuclease activity|RNA-dependent DNA replication|intracellular|RNA-directed DNA polymerase activity|DNA binding|ATP binding|helicase activity
CL1Contig661	5.73809	1.30505e-08	Up	gi|470143419|ref|XP_004307374.1|PREDICTED: tyramine N-feruloyltransferase 4/11-like [Fragaria vesca subsp. vesca]	sp|Q9ZV06|NATAL_ARATH	Probable acetyltransferase NATA1-like OS=Arabidopsis thaliana GN=At2g39020 PE=2 SV=1	KOG3216	Diamine acetyltransferase	--	--	GO:0050366;GO:0008152;GO:0008080;GO:0009507	tyramine N-feruloyltransferase activity|metabolic process|N-acetyltransferase activity|chloroplast
CL1Contig666	2.74723	0.00946175	Up	--	--	--	--	--	--	--	--	--
CL1Contig669	6.46572	9.01792e-10	Up	--	--	--	--	--	--	--	--	--
CL1Contig674	1.97728	0.0314684	Up	--	--	--	--	--	--	--	--	--
CL1Contig675	5.39232	5.4423e-08	Up	--	--	--	--	--	--	--	--	--
CL1Contig684	2.61891	0.00404389	Up	--	--	--	--	--	--	--	--	--
CL1Contig687	3.37638	0.00019399	Up	gi|508721821|gb|EOY13718.1|Glutathione S-transferase TAU 25 [Theobroma cacao]	sp|P49332|GSTXC_TOBAC	Probable glutathione S-transferase parC OS=Nicotiana tabacum GN=PARC PE=2 SV=1	KOG0406	Glutathione S-transferase	ko00480;ko00980;ko00982;ko05204	Glutathione metabolism |Metabolism of xenobiotics by cytochrome P450 |Drug metabolism - cytochrome P450 |Chemical carcinogenesis	GO:0006979;GO:0009409;GO:0009734;GO:0009635;GO:0004364;GO:0004601;GO:0042631;GO:0009570;GO:0043295;GO:0004462;GO:0046686;GO:0005886;GO:0048046	response to oxidative stress|response to cold|auxin-activated signaling pathway|response to herbicide|glutathione transferase activity|peroxidase activity|cellular response to water deprivation|chloroplast stroma|glutathione binding|lactoylglutathione lyase activity|response to cadmium ion|plasma membrane|apoplast
CL1Contig689	9.92555	2.34073e-14	Up	--	--	--	--	--	--	--	--	--
CL1Contig697	7.30264	5.27582e-11	Up	--	--	--	--	--	--	--	--	--
CL1Contig7	2.10692	0.0270589	Up	--	--	--	--	--	--	--	--	--
CL1Contig70	3.93074	0.000389102	Up	--	--	--	--	--	--	--	--	--
CL1Contig704	3.9756	1.22663e-05	Up	--	--	--	--	--	--	--	--	--
CL1Contig71	6.04439	7.56035e-09	Up	--	--	--	--	--	--	--	--	--
CL1Contig713	1.97252	0.0155613	Up	--	--	--	--	--	--	--	--	--
CL1Contig717	3.32193	0.000145872	Up	--	--	--	--	--	--	--	--	--
CL1Contig72	2.86507	0.000773812	Up	--	--	--	--	--	--	--	--	--
CL1Contig724	4.22239	4.6918e-06	Up	--	--	--	--	--	--	--	--	--
CL1Contig726	2.5025	0.0037375	Up	--	--	--	--	--	--	--	--	--
CL1Contig728	3.25493	0.000238445	Up	--	--	--	--	--	--	--	--	--
CL1Contig73	3.78374	2.37586e-05	Up	--	--	--	--	--	--	--	--	--
CL1Contig734	2.09686	0.0188496	Up	gi|508702209|gb|EOX94105.1|RING finger protein, putative, partial [Theobroma cacao]	sp|Q94AY3|DRIP2_ARATH	E3 ubiquitin protein ligase DRIP2 OS=Arabidopsis thaliana GN=DRIP2 PE=1 SV=1	KOG2660	Locus-specific chromosome binding proteins	--	--	GO:0008270;GO:0005634	zinc ion binding|nucleus
CL1Contig737	5.55163	4.78956e-08	Up	gi|225449501|ref|XP_002278642.1|PREDICTED: dof zinc finger protein DOF3.6 [Vitis vinifera]	sp|Q9M2U1|DOF36_ARATH	Dof zinc finger protein DOF3.6 OS=Arabidopsis thaliana GN=DOF3.6 PE=1 SV=2	--	--	--	--	GO:0006355;GO:0005634;GO:0003677	regulation of transcription, DNA-templated|nucleus|DNA binding
CL1Contig74	2.53757	0.0027145	Up	--	--	--	--	--	--	--	--	--
CL1Contig740	1.62059	0.0477894	Up	--	--	--	--	--	--	--	--	--
CL1Contig742	1.8606	0.0377211	Up	--	--	--	--	--	--	--	--	--
CL1Contig754	4.70044	1.54893e-06	Up	--	--	--	--	--	--	--	--	--
CL1Contig76	9.42906	1.31216e-13	Up	--	--	--	--	--	--	--	--	--
CL1Contig764	4.98606	2.53629e-07	Up	gi|565389057|ref|XP_006360281.1|PREDICTED: zinc finger CCCH domain-containing protein 15-like [Solanum tuberosum]	--	--	--	--	--	--	--	--
CL1Contig768	3.69326	3.42843e-05	Up	gi|147855242|emb|CAN79138.1|hypothetical protein VITISV_034815 [Vitis vinifera]	--	--	--	--	--	--	--	--
CL1Contig774	4.06099	9.47276e-06	Up	--	--	--	--	--	--	--	--	--
CL1Contig777	2.51785	0.00872676	Up	gi|147819090|emb|CAN69820.1|hypothetical protein VITISV_025709 [Vitis vinifera]	--	--	--	--	--	--	--	--
CL1Contig779	6.37069	1.42932e-09	Up	--	--	--	--	--	--	--	--	--
CL1Contig8	3.23266	0.000291438	Up	--	--	--	--	--	--	--	--	--
CL1Contig80	8.67243	7.95455e-13	Up	gi|449462802|ref|XP_004149129.1|PREDICTED: 3-oxoacyl-[acyl-carrier-protein] reductase FabG-like [Cucumis sativus] >gi|449494615|ref|XP_004159598.1| PREDICTED: 3-oxoacyl-[acyl-carrier-protein] reductase FabG-like [Cucumis sativus]	--	--	KOG0725	Reductases with broad range of substrate specificities	--	--	GO:0000038;GO:0005829;GO:0042335;GO:0055114;GO:0009409;GO:0004316;GO:0000166;GO:0009507;GO:0006760	very long-chain fatty acid metabolic process|cytosol|cuticle development|oxidation-reduction process|response to cold|3-oxoacyl-[acyl-carrier-protein] reductase (NADPH) activity|nucleotide binding|chloroplast|folic acid-containing compound metabolic process
CL1Contig803	1.97575	0.0340175	Up	gi|255580625|ref|XP_002531135.1|Peroxidase 64 precursor, putative [Ricinus communis] >gi|223529248|gb|EEF31220.1| Peroxidase 64 precursor, putative [Ricinus communis]	sp|Q43872|PER64_ARATH	Peroxidase 64 OS=Arabidopsis thaliana GN=PER64 PE=1 SV=1	--	--	ko00360;ko00940	Phenylalanine metabolism |Phenylpropanoid biosynthesis	GO:0046872;GO:0009505;GO:0006979;GO:0045492;GO:0020037;GO:0004601;GO:0010413;GO:0055114	metal ion binding|plant-type cell wall|response to oxidative stress|xylan biosynthetic process|heme binding|peroxidase activity|glucuronoxylan metabolic process|oxidation-reduction process
CL1Contig82	2.67059	0.00185799	Up	--	--	--	--	--	--	--	--	--
CL1Contig824	4.38802	2.65443e-06	Up	gi|508780336|gb|EOY27592.1|Uncharacterized protein TCM_029413 [Theobroma cacao]	--	--	--	--	--	--	--	--
CL1Contig827	2.86014	0.000869529	Up	--	--	--	--	--	--	--	--	--
CL1Contig828	4.25247	1.22894e-05	Up	gi|462407325|gb|EMJ12659.1|hypothetical protein PRUPE_ppa007389mg [Prunus persica]	sp|Q8RWJ7|SHH2_ARATH	Protein SAWADEE HOMEODOMAIN HOMOLOG 2 OS=Arabidopsis thaliana GN=SHH2 PE=2 SV=1	--	--	--	--	GO:0006355;GO:0003700;GO:0043565;GO:0009560;GO:0005634	regulation of transcription, DNA-templated|sequence-specific DNA binding transcription factor activity|sequence-specific DNA binding|embryo sac egg cell differentiation|nucleus
CL1Contig83	6.76155	4.04711e-10	Up	--	--	--	--	--	--	--	--	--
CL1Contig843	3.84483	1.92473e-05	Up	--	--	--	--	--	--	--	--	--
CL1Contig863	5.92912	1.20272e-08	Up	--	--	--	--	--	--	--	--	--
CL1Contig90	4.45091	2.22159e-06	Up	gi|375313028|gb|AFA51419.1|extracellular calcium sensing receptor [Schima superba]	sp|Q9FN48|CAS_ARATH	Calcium sensing receptor, chloroplastic OS=Arabidopsis thaliana GN=CAS PE=1 SV=1	--	--	--	--	GO:0071277;GO:0006098;GO:0010218;GO:0090333;GO:0006636;GO:0043085;GO:0019252;GO:0010114;GO:0010207;GO:0000023;GO:0009773;GO:0019288;GO:0019216;GO:0009637;GO:0019344;GO:0009704;GO:0009657;GO:0009535;GO:0015994;GO:0006364;GO:0031408;GO:0005739	cellular response to calcium ion|pentose-phosphate shunt|response to far red light|regulation of stomatal closure|unsaturated fatty acid biosynthetic process|positive regulation of catalytic activity|starch biosynthetic process|response to red light|photosystem II assembly|maltose metabolic process|photosynthetic electron transport in photosystem I|isopentenyl diphosphate biosynthetic process, me…
CL1Contig91	3.13484	0.000278522	Up	--	--	--	--	--	--	--	--	--
CL1Contig912	1.75489	0.042612	Up	gi|147780310|emb|CAN61437.1|hypothetical protein VITISV_033770 [Vitis vinifera] >gi|297738730|emb|CBI27975.3| unnamed protein product [Vitis vinifera]	--	--	--	--	--	--	GO:0006355;GO:0003677	regulation of transcription, DNA-templated|DNA binding
CL1Contig92	5.18982	1.76156e-05	Up	gi|462417929|gb|EMJ22494.1|hypothetical protein PRUPE_ppa024499mg, partial [Prunus persica]	--	--	KOG0017	FOG: Transposon-encoded proteins with TYA, reverse transcriptase, integrase domains in various combinations	--	--	--	--
CL1Contig922	4.57598	1.31073e-06	Up	--	--	--	--	--	--	--	--	--
CL1Contig924	5.11621	2.90461e-07	Up	gi|225425222|ref|XP_002266814.1|PREDICTED: CCA-adding enzyme [Vitis vinifera] >gi|296088167|emb|CBI35659.3| unnamed protein product [Vitis vinifera]	sp|P44439|PCNB_HAEIN	Poly(A) polymerase I OS=Haemophilus influenzae (strain ATCC 51907 / DSM 11121 / KW20 / Rd) GN=pcnB PE=3 SV=1	KOG2159	tRNA nucleotidyltransferase/poly(A) polymerase	--	--	GO:0003723;GO:0006396;GO:0004652	RNA binding|RNA processing|polynucleotide adenylyltransferase activity
CL1Contig926	2.05658	0.0157858	Up	--	--	--	--	--	--	--	--	--
CL1Contig931	3.078	0.000348045	Up	--	--	--	--	--	--	--	--	--
CL1Contig94	6.37299	2.28123e-09	Up	--	--	--	--	--	--	--	--	--
CL1Contig963	2.24793	0.0374521	Up	--	--	--	--	--	--	--	--	--
CL1Contig97	1.97728	0.0314684	Up	--	--	--	--	--	--	--	--	--
CL1Contig979	Inf	0.00273521	Up	--	--	--	--	--	--	--	--	--
CL1Contig98	Inf	0.00563869	Up	gi|470124318|ref|XP_004298163.1|PREDICTED: uncharacterized protein LOC101304570 [Fragaria vesca subsp. vesca]	sp|Q5NUF3|HIDH_SOYBN	2-hydroxyisoflavanone dehydratase OS=Glycine max GN=HIDH PE=1 SV=1	KOG1515	Arylacetamide deacetylase	--	--	GO:0052689;GO:0008152	carboxylic ester hydrolase activity|metabolic process
CL1Contig99	2.63743	0.00264613	Up	--	--	--	--	--	--	--	--	--
CL1Contig996	2.21968	0.00725762	Up	gi|565378770|ref|XP_006355820.1|PREDICTED: cation/H(+) antiporter 15-like [Solanum tuberosum]	sp|Q9SIT5|CHX15_ARATH	Cation/H(+) antiporter 15 OS=Arabidopsis thaliana GN=CHX15 PE=2 SV=1	KOG1650	Predicted K+/H+-antiporter	--	--	GO:0016021;GO:0015299;GO:0006812;GO:0055085	integral component of membrane|solute:proton antiporter activity|cation transport|transmembrane transport
CL20045Contig1	Inf	0.00217006	Up	--	--	--	--	--	--	--	--	--
CL20069Contig1	Inf	0.0267795	Up	--	--	--	--	--	--	--	--	--
CL20158Contig1	Inf	0.0460179	Up	--	--	--	--	--	--	--	--	--
CL20178Contig1	Inf	0.0204829	Up	--	--	--	--	--	--	--	--	--
CL2035Contig2	3.05889	0.0293769	Up	gi|224114974|ref|XP_002332276.1|predicted protein [Populus trichocarpa] >gi|550333668|gb|ERP57944.1| hypothetical protein POPTR_0008s22340g [Populus trichocarpa]	--	--	--	--	--	--	--	--
CL20391Contig1	2.90689	0.0223238	Up	--	--	--	--	--	--	--	--	--
CL20420Contig1	Inf	0.0204829	Up	--	--	--	--	--	--	--	--	--
CL2046Contig2	2.02975	0.0381702	Up	--	--	--	--	--	--	--	--	--
CL20506Contig1	2.90689	0.0223238	Up	--	--	--	--	--	--	--	--	--
CL20533Contig1	2.64386	0.048064	Up	--	--	--	--	--	--	--	--	--
CL20645Contig1	1.73039	0.0489571	Up	--	--	--	--	--	--	--	--	--
CL20687Contig1	2.2303	0.018156	Up	--	--	--	--	--	--	--	--	--
CL2074Contig1	2.85798	0.0259891	Up	--	--	--	--	--	--	--	--	--
CL2079Contig1	Inf	4.66192e-05	Up	--	--	--	--	--	--	--	--	--
CL2079Contig2	Inf	0.000209563	Up	--	--	--	--	--	--	--	--	--
CL20878Contig1	Inf	0.012091	Up	--	--	--	--	--	--	--	--	--
CL20885Contig1	Inf	0.0267795	Up	--	--	--	--	--	--	--	--	--
CL20973Contig1	1.8413	0.0234162	Up	--	--	--	--	--	--	--	--	--
CL21010Contig1	3.45943	0.0271969	Up	--	--	--	--	--	--	--	--	--
CL21105Contig1	2.72247	0.0230433	Up	--	--	--	--	--	--	--	--	--
CL21106Contig1	Inf	0.0460179	Up	--	--	--	--	--	--	--	--	--
CL21114Contig1	Inf	0.0157114	Up	--	--	--	--	--	--	--	--	--
CL21147Contig1	3.3505	0.0022767	Up	gi|470102526|ref|XP_004287703.1|PREDICTED: 3-hydroxy-3-methylglutaryl-coenzyme A reductase 1-like [Fragaria vesca subsp. vesca]	sp|Q01559|HMDH_NICSY	3-hydroxy-3-methylglutaryl-coenzyme A reductase OS=Nicotiana sylvestris GN=HMGR PE=2 SV=1	KOG2480	3-hydroxy-3-methylglutaryl-CoA (HMG-CoA) reductase	ko00900;ko04152;ko04976	Terpenoid backbone biosynthesis |AMPK signaling pathway |Bile secretion	GO:0015936;GO:0016021;GO:0055114;GO:0004420;GO:0050661;GO:0005789;GO:0008299	coenzyme A metabolic process|integral component of membrane|oxidation-reduction process|hydroxymethylglutaryl-CoA reductase (NADPH) activity|NADP binding|endoplasmic reticulum membrane|isoprenoid biosynthetic process
CL21167Contig1	Inf	0.00933877	Up	--	--	--	--	--	--	--	--	--
CL21174Contig1	Inf	0.0157114	Up	--	--	--	--	--	--	--	--	--
CL21182Contig1	2.35869	0.0045384	Up	--	--	--	--	--	--	--	--	--
CL21220Contig1	2.52725	0.00436083	Up	--	--	--	--	--	--	--	--	--
CL21241Contig1	2.848	0.0152386	Up	--	--	--	--	--	--	--	--	--
CL21308Contig1	2.58496	0.0234578	Up	--	--	--	--	--	--	--	--	--
CL21355Contig1	2.35199	0.00731014	Up	--	--	--	--	--	--	--	--	--
CL21359Contig1	6.67243	2.2071e-09	Up	--	--	--	--	--	--	--	--	--
CL21462Contig1	3.58496	0.0187886	Up	--	--	--	--	--	--	--	--	--
CL21495Contig1	2.77259	0.0124916	Up	--	--	--	--	--	--	--	--	--
CL21553Contig1	Inf	0.0350901	Up	--	--	--	--	--	--	--	--	--
CL216Contig4	Inf	0.000141591	Up	--	--	--	--	--	--	--	--	--
CL21713Contig1	3	0.0347414	Up	--	--	--	--	--	--	--	--	--
CL21717Contig1	2.20945	0.041976	Up	--	--	--	--	--	--	--	--	--
CL21749Contig1	Inf	0.012091	Up	--	--	--	--	--	--	--	--	--
CL21915Contig1	3.27302	0.0151272	Up	gi|359492622|ref|XP_002282350.2|PREDICTED: uncharacterized protein LOC100267859 [Vitis vinifera]	--	--	--	--	--	--	GO:0016787;GO:0005783	hydrolase activity|endoplasmic reticulum
CL21976Contig1	Inf	0.00724146	Up	--	--	--	--	--	--	--	--	--
CL21977Contig1	Inf	0.0350901	Up	--	--	--	--	--	--	--	--	--
CL22022Contig1	3.08746	0.0122673	Up	--	--	--	--	--	--	--	--	--
CL2210Contig1	Inf	0.0267795	Up	--	--	--	--	--	--	--	--	--
CL22136Contig1	Inf	0.0460179	Up	--	--	--	--	--	--	--	--	--
CL22188Contig1	Inf	0.0267795	Up	--	--	--	--	--	--	--	--	--
CL22271Contig1	Inf	0.0460179	Up	--	--	--	--	--	--	--	--	--
CL22285Contig1	Inf	0.0204829	Up	gi|508717979|gb|EOY09876.1|Cysteine/Histidine-rich C1 domain family protein, putative [Theobroma cacao]	--	--	--	--	--	--	GO:0055114;GO:0008270;GO:0047134;GO:0035556	oxidation-reduction process|zinc ion binding|protein-disulfide reductase activity|intracellular signal transduction
CL22314Contig1	Inf	0.00138672	Up	--	--	--	--	--	--	--	--	--
CL22363Contig1	Inf	0.0350901	Up	--	--	--	--	--	--	--	--	--
CL22390Contig1	Inf	0.000209563	Up	--	--	--	--	--	--	--	--	--
CL22416Contig1	2.62449	0.0206388	Up	--	--	--	--	--	--	--	--	--
CL22432Contig1	2.45943	0.0346207	Up	--	--	--	--	--	--	--	--	--
CL22476Contig1	3.04439	0.0142258	Up	--	--	--	--	--	--	--	--	--
CL22604Contig1	Inf	0.0204829	Up	--	--	--	--	--	--	--	--	--
CL22708Contig1	Inf	0.0350901	Up	--	--	--	--	--	--	--	--	--
CL2271Contig1	3.58496	0.0187886	Up	--	--	--	--	--	--	--	--	--
CL22740Contig1	2.70044	0.0411821	Up	gi|508712001|gb|EOY03898.1|Myb domain protein 20 [Theobroma cacao]	--	--	--	--	--	--	--	--
CL22817Contig1	Inf	0.0350901	Up	--	--	--	--	--	--	--	--	--
CL22825Contig1	2.9386	0.00684233	Up	--	--	--	--	--	--	--	--	--
CL22849Contig1	3	0.0347414	Up	--	--	--	--	--	--	--	--	--
CL22860Contig1	Inf	0.0350901	Up	--	--	--	--	--	--	--	--	--
CL22877Contig1	Inf	0.0204829	Up	--	--	--	--	--	--	--	--	--
CL22900Contig1	Inf	0.0350901	Up	--	--	--	--	--	--	--	--	--
CL2297Contig1	Inf	0.000209563	Up	gi|225440041|ref|XP_002276781.1|PREDICTED: UDP-glycosyltransferase 73C3 [Vitis vinifera]	sp|Q9SCP5|U73C7_ARATH	UDP-glycosyltransferase 73C7 OS=Arabidopsis thaliana GN=UGT73C7 PE=2 SV=1	KOG1192	UDP-glucuronosyl and UDP-glucosyl transferase	--	--	GO:0047213;GO:0008152	anthocyanidin 3-O-glucosyltransferase activity|metabolic process
CL2297Contig2	Inf	3.29092e-05	Up	gi|225440041|ref|XP_002276781.1|PREDICTED: UDP-glycosyltransferase 73C3 [Vitis vinifera]	sp|Q9AT54|SCGT_TOBAC	Scopoletin glucosyltransferase OS=Nicotiana tabacum GN=TOGT1 PE=1 SV=1	KOG1192	UDP-glucuronosyl and UDP-glucosyl transferase	--	--	GO:0047213;GO:0050275;GO:0008152;GO:0042802	anthocyanidin 3-O-glucosyltransferase activity|scopoletin glucosyltransferase activity|metabolic process|identical protein binding
CL23084Contig1	Inf	0.012091	Up	--	--	--	--	--	--	--	--	--
CL23151Contig1	Inf	0.0460179	Up	--	--	--	--	--	--	--	--	--
CL23212Contig1	2.87447	0.0486588	Up	--	--	--	--	--	--	--	--	--
CL23379Contig1	Inf	0.00724146	Up	--	--	--	--	--	--	--	--	--
CL23458Contig1	Inf	0.0460179	Up	--	--	--	--	--	--	--	--	--
CL23470Contig1	1.72698	0.0407034	Up	--	--	--	--	--	--	--	--	--
CL23607Contig1	Inf	0.012091	Up	--	--	--	--	--	--	--	--	--
CL23698Contig1	Inf	0.0267795	Up	--	--	--	--	--	--	--	--	--
CL23699Contig1	3.35755	0.00450607	Up	--	--	--	--	--	--	--	--	--
CL2370Contig2	2.28011	0.0434353	Up	--	--	--	--	--	--	--	--	--
CL23754Contig1	Inf	0.00563869	Up	--	--	--	--	--	--	--	--	--
CL23790Contig1	4.85798	0.00300969	Up	gi|565491952|ref|XP_006303615.1|hypothetical protein CARUB_v10011301mg [Capsella rubella] >gi|482572326|gb|EOA36513.1| hypothetical protein CARUB_v10011301mg [Capsella rubella]	sp|Q94A20|BI1L_ARATH	BI1-like protein OS=Arabidopsis thaliana GN=At4g15470 PE=2 SV=1	KOG2322	N-methyl-D-aspartate receptor glutamate-binding subunit	--	--	GO:0016021;GO:0005739;GO:0006457;GO:0016595;GO:0009408;GO:0009742;GO:0009826;GO:0009644;GO:0042542	integral component of membrane|mitochondrion|protein folding|glutamate binding|response to heat|brassinosteroid mediated signaling pathway|unidimensional cell growth|response to high light intensity|response to hydrogen peroxide
CL2383Contig1	1.74474	0.0335801	Up	gi|460389692|ref|XP_004240484.1|PREDICTED: uncharacterized protein LOC101265031 [Solanum lycopersicum]	sp|Q1PF35|RIC6_ARATH	CRIB domain-containing protein RIC6 OS=Arabidopsis thaliana GN=RIC6 PE=1 SV=1	--	--	--	--	--	--
CL23865Contig1	Inf	3.25761e-11	Up	gi|255573186|ref|XP_002527522.1|o-methyltransferase, putative [Ricinus communis] >gi|223533072|gb|EEF34831.1| o-methyltransferase, putative [Ricinus communis]	sp|P93711|CAMT_POPKI	Caffeoyl-CoA O-methyltransferase OS=Populus kitakamiensis PE=2 SV=1	KOG1663	O-methyltransferase	ko00360;ko00940;ko00941;ko00945	Phenylalanine metabolism |Phenylpropanoid biosynthesis |Flavonoid biosynthesis |Stilbenoid, diarylheptanoid and gingerol biosynthesis	GO:0005829;GO:0048316;GO:0080078;GO:0043473;GO:0009718;GO:0046872;GO:0032259;GO:0080077;GO:0009809;GO:0042409;GO:0033485;GO:0080076;GO:0080088;GO:0033486;GO:0080012	cytosol|seed development|tricaffeoyl spermidine:S-adenosyl-L-methionine O-methyltransferase activity|pigmentation|anthocyanin-containing compound biosynthetic process|metal ion binding|methylation|trihydroxyferuloyl spermidine:S-adenosyl-L-methionine O-methyltransferase activity|lignin biosynthetic process|caffeoyl-CoA O-methyltransferase activity|cyanidin 3-O-glucoside biosynthetic process|caffe…
CL23922Contig1	2.48543	0.0115748	Up	--	--	--	--	--	--	--	--	--
CL23936Contig1	3.70044	0.013048	Up	--	--	--	--	--	--	--	--	--
CL23964Contig1	2.0126	0.0137144	Up	gi|526117956|ref|NP_001267901.1|calcineurin B-like protein 01 [Vitis vinifera] >gi|359474415|ref|XP_002275887.2| PREDICTED: calcineurin B-like protein 1-like [Vitis vinifera] >gi|229609879|gb|ACQ83555.1| calcineurin B-like protein 01 [Vitis vinifera] >gi|296083437|emb|CBI23390.3| unnamed protein product [Vitis vinifera] >gi|296083439|emb|CBI23392.3| unnamed protein product [Vitis vinifera] >gi|31…	sp|Q7XC27|CNBL1_ORYSJ	Calcineurin B-like protein 1 OS=Oryza sativa subsp. japonica GN=CBL1 PE=2 SV=2	KOG0034	Ca2+/calmodulin-dependent protein phosphatase (calcineurin subunit B), EF-Hand superfamily protein	ko04010;ko04020;ko04022;ko04114;ko04210;ko04310;ko04360;ko04370;ko04380;ko04650;ko04660;ko04662;ko04720;ko04724;ko04921;ko05010;ko05014;ko05031;ko05152;ko05166	MAPK signaling pathway |Calcium signaling pathway |cGMP - PKG signaling pathway |Oocyte meiosis |Apoptosis |Wnt signaling pathway |Axon guidance |VEGF signaling pathway |Osteoclast differentiation |Natural killer cell mediated cytotoxicity |T cell receptor signaling pathway |B cell receptor signaling pathway |Long-term potentiation |Glutamatergic synapse |Oxytocin signaling pathway |Alzheimer's d…	GO:0005509	calcium ion binding
CL2408Contig1	4.24159	5.06733e-06	Up	gi|449453474|ref|XP_004144482.1|PREDICTED: G-type lectin S-receptor-like serine/threonine-protein kinase At4g03230-like [Cucumis sativus]	sp|Q9ZR08|Y4230_ARATH	G-type lectin S-receptor-like serine/threonine-protein kinase At4g03230 OS=Arabidopsis thaliana GN=At4g03230 PE=3 SV=3	--	--	--	--	GO:0030247;GO:0005886;GO:0048544;GO:0006468;GO:0005524;GO:0004674	polysaccharide binding|plasma membrane|recognition of pollen|protein phosphorylation|ATP binding|protein serine/threonine kinase activity
CL24156Contig1	Inf	0.00563869	Up	gi|225459170|ref|XP_002285718.1|PREDICTED: purine permease 3 [Vitis vinifera]	sp|Q9FZ95|PUP3_ARATH	Purine permease 3 OS=Arabidopsis thaliana GN=PUP3 PE=2 SV=1	KOG2234	Predicted UDP-galactose transporter	--	--	GO:0016021;GO:0003677	integral component of membrane|DNA binding
CL24163Contig1	1.70526	0.0412034	Up	gi|225426925|ref|XP_002264891.1|PREDICTED: 21 kDa protein [Vitis vinifera] >gi|147832320|emb|CAN71118.1| hypothetical protein VITISV_041020 [Vitis vinifera]	sp|P17407|21KD_DAUCA	21 kDa protein OS=Daucus carota PE=2 SV=1	--	--	--	--	GO:0030599;GO:0046910;GO:0043086	pectinesterase activity|pectinesterase inhibitor activity|negative regulation of catalytic activity
CL24181Contig1	3.32617	0.000155227	Up	gi|224065553|ref|XP_002301854.1|predicted protein [Populus trichocarpa] >gi|118483743|gb|ABK93764.1| unknown [Populus trichocarpa] >gi|222843580|gb|EEE81127.1| hypothetical protein POPTR_0002s25950g [Populus trichocarpa]	sp|P27061|PPA1_SOLLC	Acid phosphatase 1 OS=Solanum lycopersicum GN=APS1 PE=2 SV=1	--	--	--	--	GO:0009825;GO:0048767;GO:0030243;GO:0000271;GO:0009932;GO:0071555;GO:0009506;GO:0009505;GO:0005774;GO:0003993;GO:0043481;GO:0010817;GO:0009832	multidimensional cell growth|root hair elongation|cellulose metabolic process|polysaccharide biosynthetic process|cell tip growth|cell wall organization|plasmodesma|plant-type cell wall|vacuolar membrane|acid phosphatase activity|anthocyanin accumulation in tissues in response to UV light|regulation of hormone levels|plant-type cell wall biogenesis
CL2421Contig1	2.64386	0.048064	Up	gi|147841474|emb|CAN62102.1|hypothetical protein VITISV_033311 [Vitis vinifera]	sp|Q84K47|AB2A_ARATH	ABC transporter A family member 2 OS=Arabidopsis thaliana GN=ABCA2 PE=2 SV=1	KOG0059	Lipid exporter ABCA1 and related proteins, ABC superfamily	--	--	GO:0034197;GO:0009407;GO:0048317;GO:0005576;GO:0010867;GO:0010583;GO:0042626;GO:0006641;GO:0005783;GO:0006200;GO:0005886;GO:0005524	triglyceride transport|toxin catabolic process|seed morphogenesis|extracellular region|positive regulation of triglyceride biosynthetic process|response to cyclopentenone|ATPase activity, coupled to transmembrane movement of substances|triglyceride metabolic process|endoplasmic reticulum|ATP catabolic process|plasma membrane|ATP binding
CL2421Contig2	4.70044	0.00542616	Up	gi|75333985|sp|Q9FKF2.1|AB11A_ARATHRecName: Full=ABC transporter A family member 11; Short=ABC transporter ABCA.11; Short=AtABCA11; AltName: Full=Putative ABC2 homolog 15 >gi|9758484|dbj|BAB09013.1| unnamed protein product [Arabidopsis thaliana]	sp|Q9FKF2|AB11A_ARATH	ABC transporter A family member 11 OS=Arabidopsis thaliana GN=ABCA11 PE=3 SV=1	KOG0059	Lipid exporter ABCA1 and related proteins, ABC superfamily	--	--	GO:0034197;GO:0009407;GO:0048317;GO:0005576;GO:0010867;GO:0010583;GO:0042626;GO:0006641;GO:0005783;GO:0006200;GO:0005886;GO:0005524	triglyceride transport|toxin catabolic process|seed morphogenesis|extracellular region|positive regulation of triglyceride biosynthetic process|response to cyclopentenone|ATPase activity, coupled to transmembrane movement of substances|triglyceride metabolic process|endoplasmic reticulum|ATP catabolic process|plasma membrane|ATP binding
CL24321Contig1	2.63227	0.0304956	Up	gi|526118142|ref|NP_001267948.1|uncharacterized protein LOC100264507 [Vitis vinifera] >gi|315272006|gb|ADU02584.1| WRKY transcription factor 3 [Vitis vinifera]	sp|Q9C5T4|WRK18_ARATH	WRKY transcription factor 18 OS=Arabidopsis thaliana GN=WRKY18 PE=1 SV=2	--	--	--	--	GO:0031348;GO:0009620;GO:0009867;GO:0009697;GO:0009862;GO:0010363;GO:0010310;GO:0002679;GO:0009612;GO:0016045;GO:0006612;GO:0043069;GO:0050691;GO:0006355;GO:0000165;GO:0043565;GO:0009695;GO:0003700;GO:0009738;GO:0009646;GO:0009873;GO:0002237;GO:0030968	negative regulation of defense response|response to fungus|jasmonic acid mediated signaling pathway|salicylic acid biosynthetic process|systemic acquired resistance, salicylic acid mediated signaling pathway|regulation of plant-type hypersensitive response|regulation of hydrogen peroxide metabolic process|respiratory burst involved in defense response|response to mechanical stimulus|detection of …
CL24392Contig1	Inf	6.67749e-05	Up	gi|508703532|gb|EOX95428.1|Peptide chain release factor, putative [Theobroma cacao]	--	--	--	--	--	--	--	--
CL24433Contig1	6.88874	3.01116e-09	Up	gi|508781282|gb|EOY28538.1|C-terminal cysteine residue is changed to a serine 1 [Theobroma cacao]	sp|Q8LDI5|CXXS1_ARATH	Thioredoxin-like protein CXXS1 OS=Arabidopsis thaliana GN=CXXS1 PE=2 SV=2	KOG0907	Thioredoxin	--	--	GO:0006457;GO:0009055;GO:0045454;GO:0006662;GO:0006661;GO:0003756;GO:0005829;GO:0015035	protein folding|electron carrier activity|cell redox homeostasis|glycerol ether metabolic process|phosphatidylinositol biosynthetic process|protein disulfide isomerase activity|cytosol|protein disulfide oxidoreductase activity
CL24661Contig1	Inf	8.0248e-05	Up	gi|225458303|ref|XP_002282793.1|PREDICTED: uncharacterized protein LOC100247211 [Vitis vinifera] >gi|302142483|emb|CBI19686.3| unnamed protein product [Vitis vinifera]	--	--	--	--	--	--	--	--
CL24672Contig1	2.0902	0.0121878	Up	--	--	--	--	--	--	--	--	--
CL24754Contig1	Inf	4.54915e-10	Up	gi|357479417|ref|XP_003609994.1|Subtilisin-like protease [Medicago truncatula] >gi|355511049|gb|AES92191.1| Subtilisin-like protease [Medicago truncatula]	sp|O65351|SUBL_ARATH	Subtilisin-like protease OS=Arabidopsis thaliana GN=ARA12 PE=1 SV=1	--	--	--	--	GO:0009086;GO:0010075;GO:0009506;GO:0042802;GO:0009505;GO:0006508;GO:0043086;GO:0004252;GO:0000394;GO:0048653;GO:0009664;GO:0009832;GO:0005773;GO:0005794;GO:0005886;GO:0048046	methionine biosynthetic process|regulation of meristem growth|plasmodesma|identical protein binding|plant-type cell wall|proteolysis|negative regulation of catalytic activity|serine-type endopeptidase activity|RNA splicing, via endonucleolytic cleavage and ligation|anther development|plant-type cell wall organization|plant-type cell wall biogenesis|vacuole|Golgi apparatus|plasma membrane|apoplast
CL24799Contig1	1.60486	0.0476315	Up	gi|565376150|ref|XP_006354575.1|PREDICTED: uncharacterized protein LOC102593272 [Solanum tuberosum]	--	--	--	--	--	--	--	--
CL24841Contig1	3.20945	0.00792257	Up	--	--	--	--	--	--	--	--	--
CL2484Contig1	1.66558	0.0488607	Up	gi|225428350|ref|XP_002280032.1|PREDICTED: cellulose synthase-like protein D4-like [Vitis vinifera]	sp|Q9SZL9|CSLD4_ARATH	Cellulose synthase-like protein D4 OS=Arabidopsis thaliana GN=CSLD4 PE=2 SV=1	--	--	--	--	GO:0016021;GO:0008270;GO:0030244;GO:0016760;GO:0009846;GO:0009832;GO:0005794	integral component of membrane|zinc ion binding|cellulose biosynthetic process|cellulose synthase (UDP-forming) activity|pollen germination|plant-type cell wall biogenesis|Golgi apparatus
CL2486Contig2	Inf	0.000896314	Up	--	--	--	--	--	--	--	--	--
CL24948Contig1	1.67377	0.0379974	Up	gi|508708139|gb|EOY00036.1|Lipid phosphate phosphatase 2 isoform 1 [Theobroma cacao]	sp|Q9XI60|LPP2_ARATH	Lipid phosphate phosphatase 2 OS=Arabidopsis thaliana GN=LPP2 PE=2 SV=1	KOG3030	Lipid phosphate phosphatase and related enzymes of the PAP2 family	--	--	GO:0008195;GO:0005887;GO:0003993;GO:0009738;GO:0032440;GO:0055114	phosphatidate phosphatase activity|integral component of plasma membrane|acid phosphatase activity|abscisic acid-activated signaling pathway|2-alkenal reductase [NAD(P)] activity|oxidation-reduction process
CL2502Contig2	Inf	0.0204829	Up	--	--	--	--	--	--	--	--	--
CL2522Contig2	3.24793	0.0482214	Up	--	--	--	--	--	--	--	--	--
CL25283Contig1	2.70044	0.0411821	Up	gi|508707545|gb|EOX99441.1|Sugar phosphate exchanger 2, putative [Theobroma cacao]	--	--	--	--	--	--	--	--
CL25334Contig1	1.92224	0.0203194	Up	gi|255569647|ref|XP_002525789.1|conserved hypothetical protein [Ricinus communis] >gi|223534939|gb|EEF36625.1| conserved hypothetical protein [Ricinus communis]	--	--	--	--	--	--	--	--
CL25466Contig1	1.80735	0.0288003	Up	gi|255567642|ref|XP_002524800.1|transferase, transferring glycosyl groups, putative [Ricinus communis] >gi|223535984|gb|EEF37643.1| transferase, transferring glycosyl groups, putative [Ricinus communis]	sp|Q9M8J2|GATL4_ARATH	Probable galacturonosyltransferase-like 4 OS=Arabidopsis thaliana GN=GATL4 PE=2 SV=1	--	--	--	--	GO:0016757	transferase activity, transferring glycosyl groups
CL25499Contig1	2.2123	0.00732348	Up	gi|557538683|gb|ESR49727.1|hypothetical protein CICLE_v10033505mg [Citrus clementina]	sp|Q9SD62|Y3471_ARATH	Putative receptor-like protein kinase At3g47110 OS=Arabidopsis thaliana GN=At3g47110 PE=3 SV=1	KOG0619	FOG: Leucine rich repeat	--	--	GO:0016023;GO:0016045;GO:0032440;GO:0042742;GO:0009507;GO:0002764;GO:0006468;GO:0010359;GO:0016567;GO:0010204;GO:0016021;GO:0004714;GO:0009626;GO:0055114;GO:0008353;GO:0005886;GO:0005524;GO:0032940	cytoplasmic membrane-bounded vesicle|detection of bacterium|2-alkenal reductase [NAD(P)] activity|defense response to bacterium|chloroplast|immune response-regulating signaling pathway|protein phosphorylation|regulation of anion channel activity|protein ubiquitination|defense response signaling pathway, resistance gene-independent|integral component of membrane|transmembrane receptor protein tyro…
CL25553Contig1	Inf	0.00563869	Up	--	--	--	--	--	--	--	--	--
CL25650Contig1	1.93587	0.0251771	Up	gi|558483701|gb|AHA56682.1|pathogenesis related protein [Camellia sinensis]	sp|P04284|PR06_SOLLC	Pathogenesis-related leaf protein 6 OS=Solanum lycopersicum GN=PR1B1 PE=1 SV=2	KOG3017	Defense-related protein containing SCP domain	ko04075;ko04626	Plant hormone signal transduction |Plant-pathogen interaction	GO:0005576	extracellular region
CL25752Contig1	7.67243	5.23777e-11	Up	gi|255544109|ref|XP_002513117.1|conserved hypothetical protein [Ricinus communis] >gi|223548128|gb|EEF49620.1| conserved hypothetical protein [Ricinus communis]	--	--	--	--	--	--	GO:0042546;GO:0005516;GO:0000271;GO:0005886	cell wall biogenesis|calmodulin binding|polysaccharide biosynthetic process|plasma membrane
CL25831Contig1	Inf	0.00138672	Up	--	--	--	--	--	--	--	--	--
CL25893Contig1	1.7145	0.0354019	Up	gi|255586377|ref|XP_002533836.1|conserved hypothetical protein [Ricinus communis] >gi|223526228|gb|EEF28550.1| conserved hypothetical protein [Ricinus communis]	--	--	--	--	--	--	GO:0005634	nucleus
CL25983Contig1	2.36217	0.0068821	Up	gi|642956|gb|AAC49325.1|ribonuclease [Zinnia violacea]	sp|P80196|RNLX_SOLLC	Intracellular ribonuclease LX OS=Solanum lycopersicum GN=RNALX PE=1 SV=2	KOG1642	Ribonuclease, T2 family	--	--	GO:0090305;GO:0005618;GO:0003723;GO:0009651;GO:0009718;GO:0009611;GO:0060866;GO:0033897;GO:0010150;GO:0005576;GO:0005737;GO:0016036;GO:0005886	nucleic acid phosphodiester bond hydrolysis|cell wall|RNA binding|response to salt stress|anthocyanin-containing compound biosynthetic process|response to wounding|leaf abscission|ribonuclease T2 activity|leaf senescence|extracellular region|cytoplasm|cellular response to phosphate starvation|plasma membrane
CL2599Contig2	2.35755	0.0088276	Up	--	--	--	--	--	--	--	--	--
CL2601Contig2	Inf	0.0204829	Up	--	--	--	--	--	--	--	--	--
CL26043Contig1	1.70044	0.0450558	Up	gi|508713485|gb|EOY05382.1|Uncharacterized protein TCM_020392 [Theobroma cacao]	sp|Q9SD53|Y3720_ARATH	UPF0481 protein At3g47200 OS=Arabidopsis thaliana GN=At3g47200 PE=1 SV=1	--	--	--	--	--	--
CL26275Contig1	Inf	0.0204829	Up	--	--	--	--	--	--	--	--	--
CL26308Contig1	4.08746	0.0362737	Up	--	--	--	--	--	--	--	--	--
CL26368Contig1	2.64386	0.048064	Up	gi|550336729|gb|EEE91894.2|myb family transcription factor family protein [Populus trichocarpa]	sp|Q8GUN5|PHL1_ARATH	Protein PHR1-LIKE 1 OS=Arabidopsis thaliana GN=PHL1 PE=1 SV=1	--	--	--	--	GO:0003677;GO:0003682	DNA binding|chromatin binding
CL26456Contig1	2.20163	0.00749904	Up	gi|356511501|ref|XP_003524464.1|PREDICTED: pollen-specific protein SF3 [Glycine max]	sp|P29675|SF3_HELAN	Pollen-specific protein SF3 OS=Helianthus annuus GN=SF3 PE=2 SV=1	KOG1700	Regulatory protein MLP and related LIM proteins	--	--	GO:0008270	zinc ion binding
CL26477Contig1	Inf	1.23667e-05	Up	--	--	--	--	--	--	--	--	--
CL264Contig1	2.32193	0.0384276	Up	gi|297738482|emb|CBI27683.3|unnamed protein product [Vitis vinifera]	--	--	--	--	--	--	--	--
CL26584Contig1	1.97025	0.0157559	Up	gi|357440915|ref|XP_003590735.1|RNA-binding protein 12B [Medicago truncatula] >gi|355479783|gb|AES60986.1| RNA-binding protein 12B [Medicago truncatula]	--	--	--	--	--	--	--	--
CL26590Contig1	1.72528	0.0327479	Up	gi|508703242|gb|EOX95138.1|Plant invertase/pectin methylesterase inhibitor superfamily protein, putative [Theobroma cacao]	sp|P83326|PMEI_ACTDE	Pectinesterase inhibitor OS=Actinidia deliciosa GN=PMEI PE=1 SV=2	--	--	--	--	GO:0030599;GO:0046910;GO:0043086	pectinesterase activity|pectinesterase inhibitor activity|negative regulation of catalytic activity
CL2669Contig1	4.32193	0.0187413	Up	gi|359474216|ref|XP_002272722.2|PREDICTED: uncharacterized protein LOC100264973 [Vitis vinifera]	sp|Q5RJH2|MCTP2_MOUSE	Multiple C2 and transmembrane domain-containing protein 2 OS=Mus musculus GN=Mctp2 PE=2 SV=1	KOG1030	Predicted Ca2+-dependent phospholipid-binding protein	--	--	--	--
CL2669Contig2	2.80735	0.0110481	Up	gi|255541548|ref|XP_002511838.1|synaptotagmin, putative [Ricinus communis] >gi|223549018|gb|EEF50507.1| synaptotagmin, putative [Ricinus communis]	--	--	--	--	--	--	GO:0004601	peroxidase activity
CL26784Contig1	Inf	3.91148e-05	Up	--	--	--	--	--	--	--	--	--
CL2692Contig1	2.5502	0.0187332	Up	gi|225465036|ref|XP_002266248.1|PREDICTED: uncharacterized protein LOC100258180 [Vitis vinifera]	sp|P33082|AXX15_SOYBN	Auxin-induced protein X15 OS=Glycine max PE=2 SV=1	--	--	ko04075	Plant hormone signal transduction	GO:0009733	response to auxin
CL26974Contig1	3.39232	0.0003016	Up	gi|20279456|gb|AAM18736.1|AC092548_14putative reverse transcriptase [Oryza sativa Japonica Group]	sp|P93295|M310_ARATH	Uncharacterized mitochondrial protein AtMg00310 OS=Arabidopsis thaliana GN=AtMg00310 PE=4 SV=1	KOG1075	FOG: Reverse transcriptase	--	--	GO:0004523;GO:0003964;GO:0003677;GO:0006278;GO:0003723;GO:0005634;GO:0008270;GO:0009536	RNA-DNA hybrid ribonuclease activity|RNA-directed DNA polymerase activity|DNA binding|RNA-dependent DNA replication|RNA binding|nucleus|zinc ion binding|plastid
CL27116Contig1	3.24793	0.000570058	Up	gi|225445561|ref|XP_002285317.1|PREDICTED: thylakoid lumenal 16.5 kDa protein, chloroplastic isoform 1 [Vitis vinifera] >gi|297738978|emb|CBI28223.3| unnamed protein product [Vitis vinifera]	sp|O22773|TL16_ARATH	Thylakoid lumenal 16.5 kDa protein, chloroplastic OS=Arabidopsis thaliana GN=At4g02530 PE=1 SV=3	--	--	--	--	GO:0019684;GO:0006098;GO:0009941;GO:0016117;GO:0009697;GO:0006636;GO:0043085;GO:0042742;GO:0015995;GO:0019288;GO:0009570;GO:0009814;GO:0009409;GO:0009543;GO:0009535;GO:0006364;GO:0010027	photosynthesis, light reaction|pentose-phosphate shunt|chloroplast envelope|carotenoid biosynthetic process|salicylic acid biosynthetic process|unsaturated fatty acid biosynthetic process|positive regulation of catalytic activity|defense response to bacterium|chlorophyll biosynthetic process|isopentenyl diphosphate biosynthetic process, methylerythritol 4-phosphate pathway|chloroplast stroma|defe…
CL27117Contig1	1.94753	0.0401556	Up	gi|359487508|ref|XP_003633605.1|PREDICTED: pectinesterase 1-like [Vitis vinifera]	sp|Q8GT41|PLA1_PLAAC	Putative invertase inhibitor OS=Platanus acerifolia PE=1 SV=1	--	--	--	--	GO:0030599;GO:0046910;GO:0043086	pectinesterase activity|pectinesterase inhibitor activity|negative regulation of catalytic activity
CL27172Contig1	2.07039	0.0438477	Up	--	--	--	--	--	--	--	--	--
CL27188Contig1	1.927	0.0182328	Up	gi|557537780|gb|ESR48824.1|hypothetical protein CICLE_v10033080mg [Citrus clementina]	--	--	--	--	--	--	GO:0008289;GO:0006869	lipid binding|lipid transport
CL27251Contig1	1.67659	0.0466356	Up	--	--	--	--	--	--	--	--	--
CL27277Contig1	2.25154	0.00942098	Up	gi|359484943|ref|XP_002266413.2|PREDICTED: U-box domain-containing protein 35-like [Vitis vinifera]	sp|Q9SW11|PUB35_ARATH	U-box domain-containing protein 35 OS=Arabidopsis thaliana GN=PUB35 PE=1 SV=2	KOG1187	Serine/threonine protein kinase	--	--	GO:0004715;GO:0006950;GO:0006468;GO:0005524;GO:0004674	non-membrane spanning protein tyrosine kinase activity|response to stress|protein phosphorylation|ATP binding|protein serine/threonine kinase activity
CL27309Contig1	2.21205	0.00817055	Up	--	--	--	--	--	--	--	--	--
CL27409Contig1	1.86746	0.029848	Up	gi|557546713|gb|ESR57691.1|hypothetical protein CICLE_v10024491mg [Citrus clementina]	--	--	--	--	--	--	--	--
CL27490Contig1	3.54432	0.0057718	Up	--	--	--	--	--	--	--	--	--
CL2757Contig2	Inf	1.79474e-06	Up	--	--	--	--	--	--	--	--	--
CL27630Contig1	2	0.046876	Up	gi|108773468|gb|ABG11760.1|ATP synthase F0 subunit 6 [Rattus norvegicus] >gi|108773524|gb|ABG11812.1| ATP synthase F0 subunit 6 [Rattus norvegicus] >gi|108773538|gb|ABG11825.1| ATP synthase F0 subunit 6 [Rattus norvegicus] >gi|108773552|gb|ABG11838.1| ATP synthase F0 subunit 6 [Rattus norvegicus] >gi|228014868|gb|ACP50285.1| ATP synthase F0 subunit 6 [Rattus norvegicus] >gi|228014966|gb|ACP50376.…	sp|P05504|ATP6_RAT	ATP synthase subunit a OS=Rattus norvegicus GN=Mt-atp6 PE=1 SV=2	KOG4665	ATP synthase F0 subunit 6 and related proteins	ko00190;ko05010;ko05012;ko05016	Oxidative phosphorylation |Alzheimer's disease |Parkinson's disease |Huntington's disease	GO:0015078;GO:0005743;GO:0015986;GO:0045263	hydrogen ion transmembrane transporter activity|mitochondrial inner membrane|ATP synthesis coupled proton transport|proton-transporting ATP synthase complex, coupling factor F(o)
CL27667Contig1	Inf	2.46824e-07	Up	--	--	--	--	--	--	--	--	--
CL27775Contig1	2.07039	0.0438477	Up	gi|557549819|gb|ESR60448.1|hypothetical protein CICLE_v10017887mg [Citrus clementina]	sp|Q9SK27|ENL1_ARATH	Early nodulin-like protein 1 OS=Arabidopsis thaliana GN=At2g25060 PE=1 SV=2	--	--	--	--	GO:0005507;GO:0016023;GO:0009055	copper ion binding|cytoplasmic membrane-bounded vesicle|electron carrier activity
CL27811Contig1	1.75489	0.0320764	Up	gi|508711194|gb|EOY03091.1|Transmembrane kinase 1 isoform 1 [Theobroma cacao]	sp|P43298|TMK1_ARATH	Probable receptor protein kinase TMK1 OS=Arabidopsis thaliana GN=TMK1 PE=1 SV=1	KOG0619	FOG: Leucine rich repeat	--	--	GO:0016021;GO:0006468;GO:0005524;GO:0005576;GO:0004715;GO:0007178;GO:0004675;GO:0005886	integral component of membrane|protein phosphorylation|ATP binding|extracellular region|non-membrane spanning protein tyrosine kinase activity|transmembrane receptor protein serine/threonine kinase signaling pathway|transmembrane receptor protein serine/threonine kinase activity|plasma membrane
CL27844Contig1	Inf	0.00217006	Up	--	--	--	--	--	--	--	--	--
CL27876Contig1	Inf	8.7996e-07	Up	gi|557555206|gb|ESR65220.1|hypothetical protein CICLE_v10009573mg [Citrus clementina]	--	--	--	--	--	--	--	--
CL27937Contig1	1.77323	0.0285724	Up	--	--	--	--	--	--	--	--	--
CL27965Contig1	4.85798	0.00300969	Up	gi|95116634|gb|ABF56527.1|MADS-box protein [Vitis vinifera] >gi|296089122|emb|CBI38825.3| unnamed protein product [Vitis vinifera]	sp|O64645|SOC1_ARATH	MADS-box protein SOC1 OS=Arabidopsis thaliana GN=SOC1 PE=1 SV=1	KOG0014	MADS box transcription factor	--	--	GO:0006355;GO:0003700;GO:0003677;GO:0006351;GO:0046983;GO:0005634	regulation of transcription, DNA-templated|sequence-specific DNA binding transcription factor activity|DNA binding|transcription, DNA-templated|protein dimerization activity|nucleus
CL27969Contig1	2.41785	0.00383615	Up	gi|359497442|ref|XP_003635518.1|PREDICTED: mitogen-activated protein kinase kinase kinase ANP1-like [Vitis vinifera]	--	--	KOG0198	MEKK and related serine/threonine protein kinases	--	--	GO:0004672;GO:0006468;GO:0005524	protein kinase activity|protein phosphorylation|ATP binding
CL27974Contig1	Inf	0.00563869	Up	--	sp|Q8RWG1|Y4139_ARATH	Uncharacterized aarF domain-containing protein kinase At4g31390, chloroplastic OS=Arabidopsis thaliana GN=At4g31390 PE=1 SV=1	--	--	--	--	--	--
CL27989Contig1	1.62916	0.0432389	Up	gi|508709284|gb|EOY01181.1|Lignin-forming anionic peroxidase [Theobroma cacao]	sp|Q02200|PERX_NICSY	Lignin-forming anionic peroxidase OS=Nicotiana sylvestris PE=2 SV=1	--	--	ko00360;ko00940	Phenylalanine metabolism |Phenylpropanoid biosynthesis	GO:0020037;GO:0046872;GO:0004601;GO:0055114;GO:0006979	heme binding|metal ion binding|peroxidase activity|oxidation-reduction process|response to oxidative stress
CL28165Contig1	1.86942	0.0282422	Up	gi|508714715|gb|EOY06612.1|MLP-like protein 423 [Theobroma cacao]	sp|P17642|PRS2_SOLTU	Pathogenesis-related protein STH-2 OS=Solanum tuberosum GN=STH-2 PE=2 SV=1	--	--	--	--	GO:0009607;GO:0006952	response to biotic stimulus|defense response
CL28324Contig1	2.02975	0.0130661	Up	--	--	--	--	--	--	--	--	--
CL28380Contig1	2.15754	0.0230299	Up	gi|565401058|ref|XP_006366033.1|PREDICTED: COBRA-like protein 10-like [Solanum tuberosum]	sp|Q9LJU0|CBL10_ARATH	COBRA-like protein 10 OS=Arabidopsis thaliana GN=COBL10 PE=2 SV=1	--	--	--	--	GO:0004553;GO:0010215;GO:0030247;GO:0016049;GO:0031225	hydrolase activity, hydrolyzing O-glycosyl compounds|cellulose microfibril organization|polysaccharide binding|cell growth|anchored component of membrane
CL28580Contig1	5.94642	1.09424e-08	Up	--	--	--	--	--	--	--	--	--
CL2859Contig1	Inf	0.0267795	Up	--	--	--	--	--	--	--	--	--
CL28686Contig1	3.03242	0.000402731	Up	gi|297746236|emb|CBI16292.3|unnamed protein product [Vitis vinifera]	sp|O49255|NAC29_ARATH	NAC transcription factor 29 OS=Arabidopsis thaliana GN=NAC029 PE=2 SV=1	--	--	--	--	GO:0006355;GO:0003677	regulation of transcription, DNA-templated|DNA binding
CL28774Contig1	3.25311	0.000275239	Up	gi|189380221|gb|ACD93208.1|beta xylosidase [Camellia sinensis]	sp|Q9FGY1|BXL1_ARATH	Beta-D-xylosidase 1 OS=Arabidopsis thaliana GN=BXL1 PE=1 SV=1	--	--	--	--	GO:0005975;GO:0009505;GO:0010214;GO:0046556;GO:0048046;GO:0008422	carbohydrate metabolic process|plant-type cell wall|seed coat development|alpha-L-arabinofuranosidase activity|apoplast|beta-glucosidase activity
CL28849Contig1	2	0.02443	Up	gi|359476618|ref|XP_002272232.2|PREDICTED: probable WRKY transcription factor 2-like [Vitis vinifera]	sp|Q9FG77|WRKY2_ARATH	Probable WRKY transcription factor 2 OS=Arabidopsis thaliana GN=WRKY2 PE=2 SV=1	--	--	--	--	GO:0043565;GO:0003700;GO:0006355	sequence-specific DNA binding|sequence-specific DNA binding transcription factor activity|regulation of transcription, DNA-templated
CL28994Contig1	2.09622	0.0124078	Up	gi|147845848|emb|CAN80091.1|hypothetical protein VITISV_015121 [Vitis vinifera]	sp|Q9SVG4|RETOL_ARATH	Reticuline oxidase-like protein OS=Arabidopsis thaliana GN=At4g20830 PE=1 SV=2	--	--	--	--	GO:0050660;GO:0050468;GO:0008762;GO:0055114	flavin adenine dinucleotide binding|reticuline oxidase activity|UDP-N-acetylmuramate dehydrogenase activity|oxidation-reduction process
CL29069Contig1	1.69017	0.0389487	Up	gi|460407236|ref|XP_004249060.1|PREDICTED: probable protein phosphatase 2C 33-like [Solanum lycopersicum]	sp|Q6ZKL8|P2C66_ORYSJ	Probable protein phosphatase 2C 66 OS=Oryza sativa subsp. japonica GN=Os08g0500300 PE=2 SV=1	KOG0698	Serine/threonine protein phosphatase	--	--	GO:0008152;GO:0004722	metabolic process|protein serine/threonine phosphatase activity
CL29191Contig1	2.17365	0.00871004	Up	gi|462414498|gb|EMJ19235.1|hypothetical protein PRUPE_ppa006030mg [Prunus persica]	sp|Q9LZL3|PCS1L_ARATH	Aspartic proteinase PCS1 OS=Arabidopsis thaliana GN=PCS1 PE=2 SV=1	KOG1339	Aspartyl protease	--	--	GO:0009793;GO:0004190;GO:0012501;GO:0006508;GO:0005783	embryo development ending in seed dormancy|aspartic-type endopeptidase activity|programmed cell death|proteolysis|endoplasmic reticulum
CL29221Contig1	4.9542	0.0020493	Up	gi|561009054|gb|ESW07961.1|hypothetical protein PHAVU_009G006800g [Phaseolus vulgaris]	sp|Q0DC45|MLOH1_ORYSJ	MLO protein homolog 1 OS=Oryza sativa subsp. japonica GN=MLO1 PE=3 SV=2	--	--	--	--	GO:0016021;GO:0006952;GO:0005516;GO:0008219;GO:0009607	integral component of membrane|defense response|calmodulin binding|cell death|response to biotic stimulus
CL29315Contig1	4.80162	6.59272e-07	Up	gi|460379075|ref|XP_004235290.1|PREDICTED: anaphase-promoting complex subunit cdc20-like [Solanum lycopersicum] >gi|283837097|emb|CBH19893.1| cell division control 20 [Solanum lycopersicum var. cerasiforme]	sp|Q9SZA4|CDC21_ARATH	Cell division cycle 20.1, cofactor of APC complex OS=Arabidopsis thaliana GN=CDC20-1 PE=1 SV=1	KOG0305	Anaphase promoting complex, Cdc20, Cdh1, and Ama1 subunits	ko04110;ko04111;ko04113;ko04114;ko04120;ko05166;ko05203	Cell cycle |Cell cycle - yeast |Meiosis - yeast |Oocyte meiosis |Ubiquitin mediated proteolysis |HTLV-I infection |Viral carcinogenesis	GO:0051301	cell division
CL29330Contig1	4	0.00449417	Up	gi|62241063|dbj|BAD93688.1|glucosyltransferase [Nicotiana tabacum]	sp|Q9ZQ95|U73C6_ARATH	UDP-glycosyltransferase 73C6 OS=Arabidopsis thaliana GN=UGT73C6 PE=2 SV=1	KOG1192	UDP-glucuronosyl and UDP-glucosyl transferase	--	--	GO:0047213;GO:0008152	anthocyanidin 3-O-glucosyltransferase activity|metabolic process
CL29402Contig1	1.82852	0.0248124	Up	gi|565351474|ref|XP_006342681.1|PREDICTED: uncharacterized protein LOC102596842 [Solanum tuberosum]	--	--	--	--	--	--	GO:0016020	membrane
CL29417Contig1	2.12338	0.00964537	Up	gi|255538504|ref|XP_002510317.1|F-box and wd40 domain protein, putative [Ricinus communis] >gi|223551018|gb|EEF52504.1| F-box and wd40 domain protein, putative [Ricinus communis]	sp|Q61FW2|SEL10_CAEBR	F-box/WD repeat-containing protein sel-10 OS=Caenorhabditis briggsae GN=sel-10 PE=3 SV=1	KOG4155	FOG: WD40 repeat	--	--	GO:0016905;GO:0005737;GO:0000166;GO:0005834	myosin heavy chain kinase activity|cytoplasm|nucleotide binding|heterotrimeric G-protein complex
CL29523Contig1	2.11548	0.0133683	Up	gi|460377476|ref|XP_004234519.1|PREDICTED: cation/H(+) antiporter 2-like [Solanum lycopersicum]	sp|Q9SA37|CHX1_ARATH	Cation/H(+) antiporter 1 OS=Arabidopsis thaliana GN=CHX1 PE=2 SV=1	KOG1650	Predicted K+/H+-antiporter	--	--	GO:0016021;GO:0015299;GO:0006812;GO:0055085	integral component of membrane|solute:proton antiporter activity|cation transport|transmembrane transport
CL29552Contig1	3.59512	9.21541e-05	Up	gi|318136780|gb|ADV41669.1|beta-D-galactosidase [Actinidia deliciosa var. deliciosa]	sp|P48981|BGAL_MALDO	Beta-galactosidase OS=Malus domestica PE=1 SV=1	KOG0496	Beta-galactosidase	--	--	GO:0005975;GO:0048046;GO:0005618;GO:0030246;GO:0004565	carbohydrate metabolic process|apoplast|cell wall|carbohydrate binding|beta-galactosidase activity
CL29583Contig1	1.8248	0.029789	Up	gi|565356258|ref|XP_006344985.1|PREDICTED: uncharacterized protein LOC102601358 isoform X3 [Solanum tuberosum]	--	--	--	--	--	--	--	--
CL29671Contig1	1.92694	0.0200414	Up	gi|359484943|ref|XP_002266413.2|PREDICTED: U-box domain-containing protein 35-like [Vitis vinifera]	sp|Q9SW11|PUB35_ARATH	U-box domain-containing protein 35 OS=Arabidopsis thaliana GN=PUB35 PE=1 SV=2	KOG1187	Serine/threonine protein kinase	--	--	GO:0004715;GO:0006950;GO:0006468;GO:0005524;GO:0002238;GO:0004674	non-membrane spanning protein tyrosine kinase activity|response to stress|protein phosphorylation|ATP binding|response to molecule of fungal origin|protein serine/threonine kinase activity
CL29693Contig1	1.8365	0.0246196	Up	gi|359482526|ref|XP_002276212.2|PREDICTED: ABC transporter C family member 8-like [Vitis vinifera]	sp|Q8LGU1|AB8C_ARATH	ABC transporter C family member 8 OS=Arabidopsis thaliana GN=ABCC8 PE=2 SV=3	KOG0054	Multidrug resistance-associated protein/mitoxantrone resistance protein, ABC superfamily	--	--	GO:0055085;GO:0016021;GO:0055114;GO:0042626;GO:0006200;GO:0005524;GO:0032440	transmembrane transport|integral component of membrane|oxidation-reduction process|ATPase activity, coupled to transmembrane movement of substances|ATP catabolic process|ATP binding|2-alkenal reductase [NAD(P)] activity
CL30012Contig1	1.71264	0.0462524	Up	gi|359474779|ref|XP_002280183.2|PREDICTED: probable receptor-like protein kinase At4g39110-like [Vitis vinifera]	sp|Q9T020|Y4391_ARATH	Probable receptor-like protein kinase At4g39110 OS=Arabidopsis thaliana GN=At4g39110 PE=1 SV=1	KOG1187	Serine/threonine protein kinase	--	--	GO:0051510;GO:0006468;GO:0004674;GO:0005524;GO:0009507;GO:0004715;GO:0030048	regulation of unidimensional cell growth|protein phosphorylation|protein serine/threonine kinase activity|ATP binding|chloroplast|non-membrane spanning protein tyrosine kinase activity|actin filament-based movement
CL30112Contig1	Inf	4.07253e-09	Up	gi|550327284|gb|EEE97778.2|hypothetical protein POPTR_0011s01120g [Populus trichocarpa]	--	--	KOG0504	FOG: Ankyrin repeat	--	--	--	--
CL30306Contig1	1.87634	0.0229057	Up	gi|359496726|ref|XP_003635313.1|PREDICTED: syntaxin-124-like [Vitis vinifera]	sp|O64791|SY124_ARATH	Syntaxin-124 OS=Arabidopsis thaliana GN=SYP124 PE=2 SV=1	KOG0810	SNARE protein Syntaxin 1 and related proteins	ko04130;ko04721	SNARE interactions in vesicular transport |Synaptic vesicle cycle	GO:0016192;GO:0030133;GO:0005484;GO:0009860;GO:0006886;GO:0005886	vesicle-mediated transport|transport vesicle|SNAP receptor activity|pollen tube growth|intracellular protein transport|plasma membrane
CL30364Contig1	1.90797	0.0197087	Up	gi|359475404|ref|XP_002281590.2|PREDICTED: pollen-specific leucine-rich repeat extensin-like protein 1-like, partial [Vitis vinifera]	sp|Q9LJ64|PLRX1_ARATH	Pollen-specific leucine-rich repeat extensin-like protein 1 OS=Arabidopsis thaliana GN=PEX1 PE=2 SV=1	KOG0619	FOG: Leucine rich repeat	--	--	GO:0005634;GO:0009860;GO:0005199	nucleus|pollen tube growth|structural constituent of cell wall
CL30485Contig1	Inf	1.44587e-05	Up	gi|359485822|ref|XP_003633342.1|PREDICTED: receptor-like protein 12-like [Vitis vinifera]	sp|Q9C9H7|RLP12_ARATH	Receptor-like protein 12 OS=Arabidopsis thaliana GN=RLP12 PE=2 SV=2	KOG0619	FOG: Leucine rich repeat	--	--	GO:0046872;GO:0016301;GO:0016310;GO:0006812;GO:0032440;GO:0016021;GO:0000166;GO:0055114;GO:0019829	metal ion binding|kinase activity|phosphorylation|cation transport|2-alkenal reductase [NAD(P)] activity|integral component of membrane|nucleotide binding|oxidation-reduction process|cation-transporting ATPase activity
CL306Contig3	Inf	0.0267795	Up	--	--	--	--	--	--	--	--	--
CL30826Contig1	2.32193	0.0241147	Up	gi|225428701|ref|XP_002281817.1|PREDICTED: uncharacterized protein LOC100241743 [Vitis vinifera] >gi|297741333|emb|CBI32464.3| unnamed protein product [Vitis vinifera]	sp|Q05CL8|LARP7_MOUSE	La-related protein 7 OS=Mus musculus GN=Larp7 PE=1 SV=2	KOG1855	Predicted RNA-binding protein	--	--	GO:0046872;GO:0006979;GO:0003723;GO:0019013;GO:0020037;GO:0004601;GO:0030529;GO:0005634;GO:0055114;GO:0000166;GO:0006396	metal ion binding|response to oxidative stress|RNA binding|viral nucleocapsid|heme binding|peroxidase activity|ribonucleoprotein complex|nucleus|oxidation-reduction process|nucleotide binding|RNA processing
CL30906Contig1	1.8365	0.0370917	Up	gi|225452512|ref|XP_002274893.1|PREDICTED: putative cyclic nucleotide-gated ion channel 18-like [Vitis vinifera]	sp|Q9LEQ3|CNG18_ARATH	Putative cyclic nucleotide-gated ion channel 18 OS=Arabidopsis thaliana GN=CNGC18 PE=3 SV=1	KOG0498	K+-channel ERG and related proteins, contain PAS/PAC sensor domain	ko04626	Plant-pathogen interaction	GO:0055085;GO:0016021;GO:0005516;GO:0005249;GO:0006813;GO:0030551;GO:0006874;GO:0009860;GO:0016324;GO:0009827	transmembrane transport|integral component of membrane|calmodulin binding|voltage-gated potassium channel activity|potassium ion transport|cyclic nucleotide binding|cellular calcium ion homeostasis|pollen tube growth|apical plasma membrane|plant-type cell wall modification
CL30975Contig1	4.39232	0.0151194	Up	gi|331223996|ref|XP_003324670.1|hypothetical protein PGTG_06207 [Puccinia graminis f. sp. tritici CRL 75-36-700-3] >gi|309303660|gb|EFP80251.1| hypothetical protein PGTG_06207 [Puccinia graminis f. sp. tritici CRL 75-36-700-3]	sp|P53693|RDS1_SCHPO	Protein rds1 OS=Schizosaccharomyces pombe (strain 972 / ATCC 24843) GN=rds1 PE=2 SV=2	--	--	--	--	GO:0016491;GO:0055114;GO:0046914	oxidoreductase activity|oxidation-reduction process|transition metal ion binding
CL31122Contig1	2.9386	0.0411052	Up	--	--	--	--	--	--	--	--	--
CL31131Contig1	1.71887	0.0403754	Up	gi|565349474|ref|XP_006341718.1|PREDICTED: pollen-specific protein SF3-like [Solanum tuberosum]	sp|P29675|SF3_HELAN	Pollen-specific protein SF3 OS=Helianthus annuus GN=SF3 PE=2 SV=1	KOG1700	Regulatory protein MLP and related LIM proteins	--	--	GO:0051015;GO:0051017;GO:0008270	actin filament binding|actin filament bundle assembly|zinc ion binding
CL31139Contig1	3.16993	0.0210458	Up	gi|296084602|emb|CBI25623.3|unnamed protein product [Vitis vinifera]	sp|Q6RY07|CHIA_RAT	Acidic mammalian chitinase OS=Rattus norvegicus GN=Chia PE=2 SV=1	KOG2806	Chitinase	ko00520	Amino sugar and nucleotide sugar metabolism	GO:0005975;GO:0004568;GO:0006032	carbohydrate metabolic process|chitinase activity|chitin catabolic process
CL31153Contig1	2.39855	0.0132773	Up	gi|343160545|emb|CAX16992.1|AGL66 protein [Eschscholzia californica]	sp|Q0D4T4|MAD18_ORYSJ	MADS-box transcription factor 18 OS=Oryza sativa subsp. japonica GN=MADS18 PE=1 SV=1	KOG0014	MADS box transcription factor	--	--	GO:0006355;GO:0003700;GO:0003677;GO:0006351;GO:0046983;GO:0005634	regulation of transcription, DNA-templated|sequence-specific DNA binding transcription factor activity|DNA binding|transcription, DNA-templated|protein dimerization activity|nucleus
CL31193Contig1	2.8147	0.000935946	Up	gi|357966793|gb|AET95643.1|chitinase [Camellia sinensis]	sp|P51613|CHIB_VITVI	Basic endochitinase OS=Vitis vinifera GN=CHIT1B PE=2 SV=1	KOG4742	Predicted chitinase	ko00520	Amino sugar and nucleotide sugar metabolism	GO:0008843;GO:0006032;GO:0016998;GO:0008061;GO:0009871;GO:0016231;GO:0005773;GO:0046686;GO:0050832;GO:0000272;GO:0005886	endochitinase activity|chitin catabolic process|cell wall macromolecule catabolic process|chitin binding|jasmonic acid and ethylene-dependent systemic resistance, ethylene mediated signaling pathway|beta-N-acetylglucosaminidase activity|vacuole|response to cadmium ion|defense response to fungus|polysaccharide catabolic process|plasma membrane
CL31205Contig1	1.974	0.0190992	Up	gi|508723803|gb|EOY15700.1|Uncharacterized protein TCM_034686 [Theobroma cacao]	--	--	KOG2048	WD40 repeat protein	--	--	--	--
CL31285Contig1	2.03562	0.048497	Up	gi|225450311|ref|XP_002268131.1|PREDICTED: uncharacterized protein LOC100261320 [Vitis vinifera]	--	--	--	--	--	--	GO:0035556;GO:0010200;GO:0002679;GO:0015706;GO:0047134;GO:0010167;GO:0015824;GO:0008270;GO:0055114	intracellular signal transduction|response to chitin|respiratory burst involved in defense response|nitrate transport|protein-disulfide reductase activity|response to nitrate|proline transport|zinc ion binding|oxidation-reduction process
CL31390Contig1	2.84734	0.00113012	Up	gi|557556710|gb|ESR66724.1|hypothetical protein CICLE_v10008947mg [Citrus clementina] >gi|557556711|gb|ESR66725.1| hypothetical protein CICLE_v10008947mg [Citrus clementina]	--	--	--	--	--	--	GO:0016020;GO:0010363;GO:0010200;GO:0006612;GO:0050832;GO:0009507;GO:0043069;GO:0006569;GO:0009684;GO:0005783;GO:0009863;GO:0030968	membrane|regulation of plant-type hypersensitive response|response to chitin|protein targeting to membrane|defense response to fungus|chloroplast|negative regulation of programmed cell death|tryptophan catabolic process|indoleacetic acid biosynthetic process|endoplasmic reticulum|salicylic acid mediated signaling pathway|endoplasmic reticulum unfolded protein response
CL31427Contig1	2.05991	0.0135937	Up	gi|255556005|ref|XP_002519037.1|Stem-specific protein TSJT1, putative [Ricinus communis] >gi|223541700|gb|EEF43248.1| Stem-specific protein TSJT1, putative [Ricinus communis]	sp|P24805|TSJT1_TOBAC	Stem-specific protein TSJT1 OS=Nicotiana tabacum GN=TSJT1 PE=2 SV=1	--	--	--	--	--	--
CL31517Contig1	2.75743	0.00139678	Up	--	--	--	--	--	--	--	--	--
CL31607Contig1	1.88194	0.022738	Up	gi|462397042|gb|EMJ02841.1|hypothetical protein PRUPE_ppa021776mg [Prunus persica]	sp|Q9LEL5|4OMT_COPJA	3'-hydroxy-N-methyl-(S)-coclaurine 4'-O-methyltransferase OS=Coptis japonica PE=1 SV=1	KOG3178	Hydroxyindole-O-methyltransferase and related SAM-dependent methyltransferases	--	--	GO:0046983;GO:0050630;GO:0032259	protein dimerization activity|(iso)eugenol O-methyltransferase activity|methylation
CL31719Contig1	3.04762	0.000533255	Up	gi|550346296|gb|ERP64952.1|hypothetical protein POPTR_0001s02280g [Populus trichocarpa]	--	--	--	--	--	--	--	--
CL31766Contig1	2.56259	0.00232152	Up	gi|225462765|ref|XP_002271222.1|PREDICTED: laccase-14 [Vitis vinifera]	sp|Q9FY79|LAC14_ARATH	Laccase-14 OS=Arabidopsis thaliana GN=LAC14 PE=2 SV=1	KOG1263	Multicopper oxidases	--	--	GO:0005507;GO:0052716;GO:0008447;GO:0048046;GO:0046274;GO:0055114	copper ion binding|hydroquinone:oxygen oxidoreductase activity|L-ascorbate oxidase activity|apoplast|lignin catabolic process|oxidation-reduction process
CL31769Contig1	2.10753	0.0140866	Up	gi|462405417|gb|EMJ10881.1|hypothetical protein PRUPE_ppa012307mg [Prunus persica]	sp|Q9SW33|TL1Y_ARATH	Thylakoid lumenal 17.9 kDa protein, chloroplastic OS=Arabidopsis thaliana GN=At4g24930 PE=1 SV=1	--	--	--	--	GO:0009543;GO:0019761;GO:0010103	chloroplast thylakoid lumen|glucosinolate biosynthetic process|stomatal complex morphogenesis
CL31770Contig1	2.14136	0.00927909	Up	gi|359485651|ref|XP_003633305.1|PREDICTED: uncharacterized protein LOC100249944 [Vitis vinifera]	sp|Q9SJ52|YLS9_ARATH	Protein YLS9 OS=Arabidopsis thaliana GN=YLS9 PE=2 SV=1	--	--	--	--	--	--
CL31781Contig1	3.55651	0.000218254	Up	gi|356614433|gb|AET25429.1|class IV chitinase [Actinidia chinensis]	sp|O04138|CHI4_ORYSJ	Chitinase 4 OS=Oryza sativa subsp. japonica GN=Cht4 PE=2 SV=2	KOG4742	Predicted chitinase	ko00520	Amino sugar and nucleotide sugar metabolism	GO:0004568;GO:0005975;GO:0006032;GO:0005618;GO:0010262;GO:0008061;GO:0016998	chitinase activity|carbohydrate metabolic process|chitin catabolic process|cell wall|somatic embryogenesis|chitin binding|cell wall macromolecule catabolic process
CL31782Contig1	1.72437	0.0481477	Up	gi|550326455|gb|ERP54547.1|hypothetical protein POPTR_0012s05700g [Populus trichocarpa]	sp|P08770|TRA1_MAIZE	Putative AC transposase OS=Zea mays PE=2 SV=2	KOG1121	Tam3-transposase (Ac family)	--	--	GO:0004553;GO:0005975;GO:0046983;GO:0003677;GO:0004527	hydrolase activity, hydrolyzing O-glycosyl compounds|carbohydrate metabolic process|protein dimerization activity|DNA binding|exonuclease activity
CL31835Contig1	Inf	4.07253e-09	Up	gi|255539246|ref|XP_002510688.1|conserved hypothetical protein [Ricinus communis] >gi|223551389|gb|EEF52875.1| conserved hypothetical protein [Ricinus communis]	sp|O82368|Y2988_ARATH	Uncharacterized protein At2g29880 OS=Arabidopsis thaliana GN=At2g29880 PE=2 SV=1	--	--	--	--	--	--
CL3197Contig2	2.85798	0.0259891	Up	--	--	--	--	--	--	--	--	--
CL31991Contig1	2.12776	0.011268	Up	gi|470109200|ref|XP_004290889.1|PREDICTED: aspartic proteinase Asp1-like [Fragaria vesca subsp. vesca]	sp|Q0IU52|ASP1_ORYSJ	Aspartic proteinase Asp1 OS=Oryza sativa subsp. japonica GN=ASP1 PE=2 SV=1	KOG1339	Aspartyl protease	--	--	GO:0004190;GO:0006508	aspartic-type endopeptidase activity|proteolysis
CL32041Contig1	1.86014	0.022427	Up	gi|225428610|ref|XP_002281238.1|PREDICTED: vegetative incompatibility protein HET-E-1-like [Vitis vinifera]	sp|Q61FW2|SEL10_CAEBR	F-box/WD repeat-containing protein sel-10 OS=Caenorhabditis briggsae GN=sel-10 PE=3 SV=1	KOG4155	FOG: WD40 repeat	--	--	GO:0016905;GO:0000166;GO:0005834	myosin heavy chain kinase activity|nucleotide binding|heterotrimeric G-protein complex
CL3207Contig1	4.16993	0.0290373	Up	--	--	--	--	--	--	--	--	--
CL32298Contig1	2.29278	0.0221208	Up	gi|353685482|gb|AER13159.1|putative Ty-1 copia retrotransposon [Phaseolus vulgaris]	sp|P10978|POLX_TOBAC	Retrovirus-related Pol polyprotein from transposon TNT 1-94 OS=Nicotiana tabacum PE=2 SV=1	KOG0017	FOG: Transposon-encoded proteins with TYA, reverse transcriptase, integrase domains in various combinations	ko03008;ko03018	Ribosome biogenesis in eukaryotes |RNA degradation	GO:0004527;GO:0003676;GO:0005622;GO:0008270;GO:0015074	exonuclease activity|nucleic acid binding|intracellular|zinc ion binding|DNA integration
CL32300Contig1	2.89788	0.00227178	Up	gi|557547163|gb|ESR58141.1|hypothetical protein CICLE_v10023404mg [Citrus clementina]	sp|Q9M153|GDL61_ARATH	GDSL esterase/lipase At4g01130 OS=Arabidopsis thaliana GN=At4g01130 PE=2 SV=1	--	--	--	--	GO:0006629;GO:0052689	lipid metabolic process|carboxylic ester hydrolase activity
CL32411Contig1	2.07039	0.0438477	Up	gi|225445535|ref|XP_002282211.1|PREDICTED: equilibrative nucleoside transporter 4-like [Vitis vinifera]	sp|Q84XI3|ENT8_ARATH	Equilibrative nucleotide transporter 8 OS=Arabidopsis thaliana GN=ETN8 PE=2 SV=1	KOG1479	Nucleoside transporter	--	--	GO:0016021;GO:0006810;GO:0005337	integral component of membrane|transport|nucleoside transmembrane transporter activity
CL32421Contig1	1.60842	0.0458111	Up	gi|565397495|ref|XP_006364329.1|PREDICTED: uncharacterized protein LOC102587683 [Solanum tuberosum]	--	--	--	--	--	--	--	--
CL32433Contig1	2.31211	0.00525105	Up	gi|470137523|ref|XP_004304513.1|PREDICTED: putative UDP-glucose flavonoid 3-O-glucosyltransferase 3-like [Fragaria vesca subsp. vesca]	sp|Q66PF3|UFOG3_FRAAN	Putative UDP-glucose flavonoid 3-O-glucosyltransferase 3 OS=Fragaria ananassa GN=GT3 PE=2 SV=1	KOG1192	UDP-glucuronosyl and UDP-glucosyl transferase	--	--	GO:0008152;GO:0080045;GO:0080044;GO:0080043	metabolic process|quercetin 3'-O-glucosyltransferase activity|quercetin 7-O-glucosyltransferase activity|quercetin 3-O-glucosyltransferase activity
CL32497Contig1	4.5325	3.37988e-06	Up	gi|359495213|ref|XP_002274811.2|PREDICTED: uncharacterized protein LOC100256187 [Vitis vinifera]	sp|Q5REM8|TM205_PONAB	Transmembrane protein 205 OS=Pongo abelii GN=TMEM205 PE=2 SV=1	KOG2886	Uncharacterized conserved protein	--	--	GO:0009793;GO:0016020;GO:0010162	embryo development ending in seed dormancy|membrane|seed dormancy process
CL32512Contig1	1.70182	0.0398097	Up	gi|255575900|ref|XP_002528847.1|ATP binding protein, putative [Ricinus communis] >gi|223531698|gb|EEF33521.1| ATP binding protein, putative [Ricinus communis]	sp|Q40541|NPK1_TOBAC	Mitogen-activated protein kinase kinase kinase NPK1 OS=Nicotiana tabacum GN=NPK1 PE=1 SV=1	KOG0198	MEKK and related serine/threonine protein kinases	--	--	GO:0006468;GO:0005524;GO:0000186;GO:0004709;GO:0000165	protein phosphorylation|ATP binding|activation of MAPKK activity|MAP kinase kinase kinase activity|MAPK cascade
CL32518Contig1	1.81558	0.0343919	Up	gi|359477907|ref|XP_002270439.2|PREDICTED: pentatricopeptide repeat-containing protein At1g04840-like [Vitis vinifera]	sp|Q9MAT2|PPR10_ARATH	Pentatricopeptide repeat-containing protein At1g04840 OS=Arabidopsis thaliana GN=PCMP-H64 PE=2 SV=1	KOG4197	FOG: PPR repeat	--	--	GO:0031425;GO:0009507	chloroplast RNA processing|chloroplast
CL32559Contig1	Inf	0.000116856	Up	gi|147788673|emb|CAN65298.1|hypothetical protein VITISV_008130 [Vitis vinifera]	--	--	KOG1075	FOG: Reverse transcriptase	--	--	GO:0003964;GO:0006278;GO:0003723;GO:0006468;GO:0005524;GO:0008270;GO:0004674	RNA-directed DNA polymerase activity|RNA-dependent DNA replication|RNA binding|protein phosphorylation|ATP binding|zinc ion binding|protein serine/threonine kinase activity
CL325Contig1	2.02385	0.0293218	Up	gi|224104309|ref|XP_002313391.1|predicted protein [Populus trichocarpa]	sp|Q4A0V8|UAFA_STAS1	Uro-adherence factor A OS=Staphylococcus saprophyticus subsp. saprophyticus (strain ATCC 15305 / DSM 20229) GN=uafA PE=1 SV=1	KOG1181	FOG: Low-complexity	--	--	GO:0016020;GO:0005576;GO:0008061;GO:0005618;GO:0007155;GO:0006508;GO:0009405;GO:0006030;GO:0008233	membrane|extracellular region|chitin binding|cell wall|cell adhesion|proteolysis|pathogenesis|chitin metabolic process|peptidase activity
CL32610Contig1	3.46815	0.000106806	Up	--	--	--	--	--	--	--	--	--
CL32624Contig1	1.90046	0.0426496	Up	--	--	--	--	--	--	--	--	--
CL32637Contig1	Inf	0.000116856	Up	gi|255560117|ref|XP_002521076.1|Xyloglucan endotransglucosylase/hydrolase protein 2 precursor, putative [Ricinus communis] >gi|223539645|gb|EEF41227.1| Xyloglucan endotransglucosylase/hydrolase protein 2 precursor, putative [Ricinus communis]	sp|Q9SV60|XTH2_ARATH	Xyloglucan endotransglucosylase/hydrolase protein 2 OS=Arabidopsis thaliana GN=XTH2 PE=2 SV=1	--	--	--	--	GO:0004553;GO:0016762;GO:0003676;GO:0048573;GO:0005618;GO:0006073;GO:0008270;GO:0048046	hydrolase activity, hydrolyzing O-glycosyl compounds|xyloglucan:xyloglucosyl transferase activity|nucleic acid binding|photoperiodism, flowering|cell wall|cellular glucan metabolic process|zinc ion binding|apoplast
CL32665Contig1	1.68589	0.0379757	Up	gi|502080361|ref|XP_004486539.1|PREDICTED: probable pectinesterase 67-like [Cicer arietinum]	sp|Q9LSP1|PME67_ARATH	Probable pectinesterase 67 OS=Arabidopsis thaliana GN=PME67 PE=2 SV=1	--	--	--	--	GO:0030599;GO:0042545;GO:0009505;GO:0030048;GO:0045330	pectinesterase activity|cell wall modification|plant-type cell wall|actin filament-based movement|aspartyl esterase activity
CL32713Contig1	1.75489	0.042612	Up	gi|225465856|ref|XP_002265532.1|PREDICTED: phosphatidylinositol-4-phosphate 5-kinase 6-like isoform 1 [Vitis vinifera]	sp|Q9SFB8|PI5K6_ARATH	Phosphatidylinositol 4-phosphate 5-kinase 6 OS=Arabidopsis thaliana GN=PIP5K6 PE=2 SV=1	KOG0229	Phosphatidylinositol-4-phosphate 5-kinase	ko00562;ko04070;ko04144;ko04666;ko04810	Inositol phosphate metabolism |Phosphatidylinositol signaling system |Endocytosis |Fc gamma R-mediated phagocytosis |Regulation of actin cytoskeleton	GO:0072583;GO:0016308;GO:0005524;GO:0006499;GO:0009860;GO:0046854;GO:0016324;GO:0030048;GO:0090406;GO:0009827;GO:0005634	clathrin-mediated endocytosis|1-phosphatidylinositol-4-phosphate 5-kinase activity|ATP binding|N-terminal protein myristoylation|pollen tube growth|phosphatidylinositol phosphorylation|apical plasma membrane|actin filament-based movement|pollen tube|plant-type cell wall modification|nucleus
CL32751Contig1	1.89704	0.0206424	Up	gi|565378381|ref|XP_006355635.1|PREDICTED: laccase-5-like [Solanum tuberosum]	sp|Q9FLB5|LAC12_ARATH	Laccase-12 OS=Arabidopsis thaliana GN=LAC12 PE=2 SV=1	KOG1263	Multicopper oxidases	--	--	GO:0046688;GO:0005507;GO:0052716;GO:0008447;GO:0048046;GO:0046274;GO:0055114	response to copper ion|copper ion binding|hydroquinone:oxygen oxidoreductase activity|L-ascorbate oxidase activity|apoplast|lignin catabolic process|oxidation-reduction process
CL3278Contig1	3.16993	0.00915413	Up	--	--	--	--	--	--	--	--	--
CL3278Contig2	Inf	0.00346487	Up	--	--	--	--	--	--	--	--	--
CL327Contig1	2.20163	0.0164814	Up	gi|147774273|emb|CAN76793.1|hypothetical protein VITISV_026680 [Vitis vinifera]	sp|P0CT40|TF29_SCHPO	Transposon Tf2-9 polyprotein OS=Schizosaccharomyces pombe (strain 972 / ATCC 24843) GN=Tf2-9 PE=3 SV=1	KOG0017	FOG: Transposon-encoded proteins with TYA, reverse transcriptase, integrase domains in various combinations	--	--	GO:0003964;GO:0006278;GO:0003723;GO:0004190;GO:0006508;GO:0005634;GO:0015074	RNA-directed DNA polymerase activity|RNA-dependent DNA replication|RNA binding|aspartic-type endopeptidase activity|proteolysis|nucleus|DNA integration
CL32816Contig1	1.77052	0.0290148	Up	gi|255575555|ref|XP_002528678.1|conserved hypothetical protein [Ricinus communis] >gi|223531901|gb|EEF33717.1| conserved hypothetical protein [Ricinus communis]	sp|O22227|MIZ1_ARATH	Protein MIZU-KUSSEI 1 OS=Arabidopsis thaliana GN=MIZ1 PE=1 SV=1	--	--	--	--	GO:0005634	nucleus
CL32951Contig1	1.89129	0.0234459	Up	gi|462406439|gb|EMJ11903.1|hypothetical protein PRUPE_ppa024641mg [Prunus persica]	sp|Q9SJE2|FATB_ARATH	Palmitoyl-acyl carrier protein thioesterase, chloroplastic OS=Arabidopsis thaliana GN=FATB PE=1 SV=1	--	--	ko00061;ko01212	Fatty acid biosynthesis |Fatty acid metabolism	GO:0006633;GO:0016296;GO:0004320;GO:0016295	fatty acid biosynthetic process|palmitoyl-[acyl-carrier-protein] hydrolase activity|oleoyl-[acyl-carrier-protein] hydrolase activity|myristoyl-[acyl-carrier-protein] hydrolase activity
CL33006Contig1	2.25376	0.0167905	Up	gi|449529537|ref|XP_004171756.1|PREDICTED: LOW QUALITY PROTEIN: fructose-bisphosphate aldolase cytoplasmic isozyme-like [Cucumis sativus]	sp|P17784|ALF_ORYSJ	Fructose-bisphosphate aldolase cytoplasmic isozyme OS=Oryza sativa subsp. japonica GN=FBA PE=1 SV=2	KOG1557	Fructose-biphosphate aldolase	ko00010;ko00030;ko00051;ko00680;ko00710;ko01200;ko01230	Glycolysis / Gluconeogenesis |Pentose phosphate pathway |Fructose and mannose metabolism |Methane metabolism |Carbon fixation in photosynthetic organisms |Carbon metabolism |Biosynthesis of amino acids	GO:0005829;GO:0005507;GO:0005618;GO:0005730;GO:0006098;GO:0009651;GO:0009506;GO:0005740;GO:0004332;GO:0009507;GO:0046686;GO:0006096;GO:0080167;GO:0005886;GO:0048046	cytosol|copper ion binding|cell wall|nucleolus|pentose-phosphate shunt|response to salt stress|plasmodesma|mitochondrial envelope|fructose-bisphosphate aldolase activity|chloroplast|response to cadmium ion|glycolytic process|response to karrikin|plasma membrane|apoplast
CL33033Contig1	2.60334	0.00215039	Up	--	--	--	--	--	--	--	--	--
CL33055Contig1	Inf	0.0157114	Up	--	--	--	--	--	--	--	--	--
CL33091Contig1	3.24793	0.0482214	Up	--	--	--	--	--	--	--	--	--
CL33100Contig1	6.02237	1.14357e-05	Up	gi|550345529|gb|ERP64580.1|hypothetical protein POPTR_0002s21580g, partial [Populus trichocarpa]	--	--	--	--	--	--	--	--
CL33325Contig1	2.49185	0.00539915	Up	--	--	--	--	--	--	--	--	--
CL33388Contig1	3.75489	0.0108897	Up	--	--	--	--	--	--	--	--	--
CL33464Contig1	Inf	0.0460179	Up	gi|414873565|tpg|DAA52122.1|TPA: hypothetical protein ZEAMMB73_573370 [Zea mays]	--	--	KOG4585	Predicted transposase	--	--	--	--
CL33465Contig1	Inf	0.0460179	Up	--	--	--	--	--	--	--	--	--
CL33537Contig1	2.52356	0.0155001	Up	gi|508703278|gb|EOX95174.1|Uncharacterized protein TCM_004731 [Theobroma cacao]	sp|P17642|PRS2_SOLTU	Pathogenesis-related protein STH-2 OS=Solanum tuberosum GN=STH-2 PE=2 SV=1	--	--	--	--	GO:0008017;GO:0007018;GO:0006952;GO:0009607;GO:0005524;GO:0005871;GO:0003777	microtubule binding|microtubule-based movement|defense response|response to biotic stimulus|ATP binding|kinesin complex|microtubule motor activity
CL3356Contig2	1.8011	0.0347729	Up	--	--	--	--	--	--	--	--	--
CL33618Contig1	2.90689	0.00383912	Up	--	--	--	--	--	--	--	--	--
CL33699Contig1	Inf	3.40705e-06	Up	--	--	--	--	--	--	--	--	--
CL33854Contig1	1.68431	0.0402344	Up	--	--	--	--	--	--	--	--	--
CL3394Contig2	Inf	0.0350901	Up	--	--	--	--	--	--	--	--	--
CL34013Contig1	Inf	0.00724146	Up	gi|147832310|emb|CAN77786.1|hypothetical protein VITISV_023232 [Vitis vinifera]	sp|Q9C800|FB34_ARATH	Putative F-box protein At1g33530 OS=Arabidopsis thaliana GN=At1g33530 PE=4 SV=1	--	--	--	--	--	--
CL34057Contig1	2.16993	0.0470784	Up	--	--	--	--	--	--	--	--	--
CL34060Contig1	2.61143	0.0090284	Up	gi|357454713|ref|XP_003597637.1|hypothetical protein MTR_2g100440 [Medicago truncatula] >gi|355486685|gb|AES67888.1| hypothetical protein MTR_2g100440 [Medicago truncatula]	--	--	--	--	--	--	--	--
CL34179Contig1	2.32707	0.00496736	Up	--	--	--	--	--	--	--	--	--
CL34187Contig1	2.88753	0.0133037	Up	--	--	--	--	--	--	--	--	--
CL3426Contig1	1.78319	0.0282535	Up	gi|557551720|gb|ESR62349.1|hypothetical protein CICLE_v10017718mg [Citrus clementina]	sp|O48915|NDR1_ARATH	Protein NDR1 OS=Arabidopsis thaliana GN=NDR1 PE=1 SV=1	--	--	--	--	--	--
CL34292Contig1	Inf	0.000584525	Up	gi|449457177|ref|XP_004146325.1|PREDICTED: WD repeat-containing protein 75-like [Cucumis sativus]	--	--	KOG1963	WD40 repeat protein	--	--	--	--
CL34340Contig1	3.36923	0.0109176	Up	--	--	--	--	--	--	--	--	--
CL3436Contig1	2.35147	0.00508872	Up	gi|225461304|ref|XP_002281704.1|PREDICTED: uncharacterized protein LOC100267563 [Vitis vinifera] >gi|302143087|emb|CBI20382.3| unnamed protein product [Vitis vinifera]	sp|P0C2F6|RNHX1_ARATH	Putative ribonuclease H protein At1g65750 OS=Arabidopsis thaliana GN=At1g65750 PE=3 SV=1	KOG1075	FOG: Reverse transcriptase	--	--	--	--
CL343Contig1	Inf	0.0350901	Up	--	--	--	--	--	--	--	--	--
CL34409Contig1	Inf	0.0267795	Up	--	--	--	--	--	--	--	--	--
CL3445Contig1	1.87447	0.0380947	Up	gi|224090001|ref|XP_002308901.1|predicted protein [Populus trichocarpa] >gi|222854877|gb|EEE92424.1| embryo-abundant family protein [Populus trichocarpa]	sp|Q55EX9|Y8948_DICDI	Putative methyltransferase DDB_G0268948 OS=Dictyostelium discoideum GN=DDB_G0268948 PE=1 SV=2	KOG3010	Methyltransferase	--	--	GO:0009407;GO:0010583;GO:0046686;GO:0032259;GO:0008168;GO:0005739	toxin catabolic process|response to cyclopentenone|response to cadmium ion|methylation|methyltransferase activity|mitochondrion
CL3445Contig2	1.71621	0.0336182	Up	gi|224090001|ref|XP_002308901.1|predicted protein [Populus trichocarpa] >gi|222854877|gb|EEE92424.1| embryo-abundant family protein [Populus trichocarpa]	sp|Q55EX9|Y8948_DICDI	Putative methyltransferase DDB_G0268948 OS=Dictyostelium discoideum GN=DDB_G0268948 PE=1 SV=2	KOG3010	Methyltransferase	--	--	GO:0046686;GO:0032259;GO:0005739;GO:0008168	response to cadmium ion|methylation|mitochondrion|methyltransferase activity
CL34474Contig1	Inf	3.06142e-09	Up	--	--	--	--	--	--	--	--	--
CL34493Contig1	2.67243	0.00922239	Up	--	--	--	--	--	--	--	--	--
CL34558Contig1	2.48543	0.0466743	Up	gi|225439821|ref|XP_002277306.1|PREDICTED: calcium-transporting ATPase 4, endoplasmic reticulum-type-like [Vitis vinifera]	sp|Q9XES1|ECA4_ARATH	Calcium-transporting ATPase 4, endoplasmic reticulum-type OS=Arabidopsis thaliana GN=ECA4 PE=2 SV=2	KOG0202	Ca2+ transporting ATPase	--	--	GO:0005774;GO:0010042;GO:0030026;GO:0006816;GO:0046872;GO:0006754;GO:0046686;GO:0005388;GO:0030176;GO:0005886;GO:0005634;GO:0005524;GO:0006828	vacuolar membrane|response to manganese ion|cellular manganese ion homeostasis|calcium ion transport|metal ion binding|ATP biosynthetic process|response to cadmium ion|calcium-transporting ATPase activity|integral component of endoplasmic reticulum membrane|plasma membrane|nucleus|ATP binding|manganese ion transport
CL34669Contig1	3.03562	0.00781909	Up	--	--	--	--	--	--	--	--	--
CL34683Contig1	Inf	0.00724146	Up	--	--	--	--	--	--	--	--	--
CL34756Contig1	3.52356	0.0225778	Up	--	--	--	--	--	--	--	--	--
CL34786Contig1	3.32193	0.0397595	Up	--	--	--	--	--	--	--	--	--
CL34796Contig1	Inf	0.00724146	Up	--	--	--	--	--	--	--	--	--
CL34832Contig1	3.27302	0.0151272	Up	--	--	--	--	--	--	--	--	--
CL34856Contig1	Inf	0.0204829	Up	--	--	--	--	--	--	--	--	--
CL3485Contig1	Inf	0.0460179	Up	gi|565385077|ref|XP_006358446.1|PREDICTED: histone-lysine N-methyltransferase SUVR2-like [Solanum tuberosum]	sp|Q8W595|SUVR4_ARATH	Histone-lysine N-methyltransferase SUVR4 OS=Arabidopsis thaliana GN=SUVR4 PE=1 SV=2	KOG1082	Histone H3 (Lys9) methyltransferase SUV39H1/Clr4, required for transcriptional silencing	--	--	--	--
CL34866Contig1	Inf	0.0350901	Up	--	--	--	--	--	--	--	--	--
CL34897Contig1	4.8413	1.50166e-05	Up	--	--	--	--	--	--	--	--	--
CL348Contig1	Inf	0.000313463	Up	--	--	--	--	--	--	--	--	--
CL34922Contig1	2.62449	0.0206388	Up	--	--	--	--	--	--	--	--	--
CL34937Contig1	1.82597	0.0250337	Up	gi|460393049|ref|XP_004242124.1|PREDICTED: GDSL esterase/lipase At3g27950-like [Solanum lycopersicum]	sp|Q9LII9|GDL54_ARATH	GDSL esterase/lipase At3g27950 OS=Arabidopsis thaliana GN=At3g27950 PE=2 SV=1	--	--	ko00511	Other glycan degradation	GO:0006629;GO:0009505;GO:0009506;GO:0004560;GO:0052689;GO:0005739	lipid metabolic process|plant-type cell wall|plasmodesma|alpha-L-fucosidase activity|carboxylic ester hydrolase activity|mitochondrion
CL34939Contig1	Inf	0.00441	Up	--	--	--	--	--	--	--	--	--
CL34989Contig1	Inf	0.0350901	Up	gi|565402293|ref|XP_006366616.1|PREDICTED: uncharacterized protein LOC102598485 [Solanum tuberosum]	--	--	KOG1075	FOG: Reverse transcriptase	--	--	--	--
CL349Contig2	1.94342	0.0444503	Up	--	--	--	--	--	--	--	--	--
CL3543Contig2	2.64386	0.048064	Up	gi|508787201|gb|EOY34457.1|UDP-Glycosyltransferase superfamily protein [Theobroma cacao]	sp|Q9ZUV0|U86A2_ARATH	UDP-glycosyltransferase 86A2 OS=Arabidopsis thaliana GN=UGT86A2 PE=2 SV=1	KOG1192	UDP-glucuronosyl and UDP-glucosyl transferase	--	--	GO:0047213;GO:0008152	anthocyanidin 3-O-glucosyltransferase activity|metabolic process
CL3550Contig1	Inf	0.0350901	Up	--	--	--	--	--	--	--	--	--
CL3550Contig2	Inf	0.0267795	Up	--	--	--	--	--	--	--	--	--
CL35559Contig1	1.8011	0.0301257	Up	--	--	--	--	--	--	--	--	--
CL35767Contig1	1.8606	0.0377211	Up	--	--	--	--	--	--	--	--	--
CL35861Contig1	2.87447	0.0486588	Up	gi|147866784|emb|CAN83072.1|hypothetical protein VITISV_026148 [Vitis vinifera]	sp|F4HVY0|CER1_ARATH	Protein ECERIFERUM 1 OS=Arabidopsis thaliana GN=CER1 PE=1 SV=1	--	--	ko00073	Cutin, suberine and wax biosynthesis	GO:0010025;GO:0016021;GO:0006633;GO:0042335;GO:0055114;GO:0046185;GO:0043668;GO:0010143;GO:0016491;GO:0071771;GO:0048653;GO:0005506	wax biosynthetic process|integral component of membrane|fatty acid biosynthetic process|cuticle development|oxidation-reduction process|aldehyde catabolic process|exine|cutin biosynthetic process|oxidoreductase activity|aldehyde decarbonylase activity|anther development|iron ion binding
CL35889Contig1	Inf	0.0204829	Up	--	--	--	--	--	--	--	--	--
CL35Contig4	Inf	0.00441	Up	--	--	--	--	--	--	--	--	--
CL36126Contig1	Inf	0.0350901	Up	--	--	--	--	--	--	--	--	--
CL3622Contig1	Inf	2.30661e-06	Up	--	--	--	--	--	--	--	--	--
CL3628Contig2	2.48543	0.0466743	Up	gi|242049472|ref|XP_002462480.1|hypothetical protein SORBIDRAFT_02g026400 [Sorghum bicolor] >gi|241925857|gb|EER99001.1| hypothetical protein SORBIDRAFT_02g026400 [Sorghum bicolor]	sp|O04348|TPP1_ARATH	Thylakoidal processing peptidase 1, chloroplastic OS=Arabidopsis thaliana GN=TPP1 PE=2 SV=2	KOG0171	Mitochondrial inner membrane protease, subunit IMP1	ko03060	Protein export	GO:0016021;GO:0006465;GO:0004175;GO:0008236;GO:0006355;GO:0003677;GO:0006508;GO:0009534	integral component of membrane|signal peptide processing|endopeptidase activity|serine-type peptidase activity|regulation of transcription, DNA-templated|DNA binding|proteolysis|chloroplast thylakoid
CL36327Contig1	Inf	0.0267795	Up	--	--	--	--	--	--	--	--	--
CL3640Contig1	1.64	0.0419202	Up	gi|470138827|ref|XP_004305155.1|PREDICTED: uncharacterized protein At1g04910-like [Fragaria vesca subsp. vesca]	sp|Q8W486|Y1491_ARATH	Uncharacterized protein At1g04910 OS=Arabidopsis thaliana GN=At1g04910 PE=1 SV=1	--	--	--	--	GO:0016757;GO:0005794	transferase activity, transferring glycosyl groups|Golgi apparatus
CL36436Contig1	3.52356	0.00230182	Up	--	--	--	--	--	--	--	--	--
CL36459Contig1	2.85798	0.0259891	Up	gi|565387502|ref|XP_006359537.1|PREDICTED: uncharacterized protein LOC102593527 [Solanum tuberosum] >gi|565387504|ref|XP_006359538.1| PREDICTED: uncharacterized protein LOC102593846 [Solanum tuberosum]	--	--	--	--	--	--	--	--
CL36561Contig1	2.58496	0.0166725	Up	--	--	--	--	--	--	--	--	--
CL36619Contig1	Inf	0.0267795	Up	--	--	--	--	--	--	--	--	--
CL36624Contig1	Inf	0.0204829	Up	--	--	--	--	--	--	--	--	--
CL36647Contig1	1.81943	0.0474352	Up	--	--	--	--	--	--	--	--	--
CL36663Contig1	Inf	0.0460179	Up	--	--	--	--	--	--	--	--	--
CL36676Contig1	Inf	0.00173066	Up	--	--	--	--	--	--	--	--	--
CL36728Contig1	1.79817	0.0272105	Up	gi|312281611|dbj|BAJ33671.1|unnamed protein product [Thellungiella halophila] >gi|557105551|gb|ESQ45885.1| hypothetical protein EUTSA_v10010368mg [Eutrema salsugineum] >gi|557105552|gb|ESQ45886.1| hypothetical protein EUTSA_v10010369mg [Eutrema salsugineum]	sp|Q9ASR0|TBB3_ARATH	Tubulin beta-3 chain OS=Arabidopsis thaliana GN=TUBB3 PE=2 SV=2	KOG1375	Beta tubulin	ko04145;ko04540;ko05130	Phagosome |Gap junction |Pathogenic Escherichia coli infection	GO:0048767;GO:0006833;GO:0005525;GO:0000271;GO:0043481;GO:0009825;GO:0007018;GO:0007010;GO:0006096;GO:0019344;GO:0045298;GO:0016126;GO:0005200;GO:0009651;GO:0009506;GO:0009266;GO:0009740;GO:0010498;GO:0005618;GO:0010162;GO:0005886;GO:0006084;GO:0051258;GO:0005794;GO:0016132;GO:0005874;GO:0006972;GO:0003924;GO:0046686;GO:0009932;GO:0007030;GO:0006184;GO:0006094;GO:0005730;GO:0071555	root hair elongation|water transport|GTP binding|polysaccharide biosynthetic process|anthocyanin accumulation in tissues in response to UV light|multidimensional cell growth|microtubule-based movement|cytoskeleton organization|glycolytic process|cysteine biosynthetic process|tubulin complex|sterol biosynthetic process|structural constituent of cytoskeleton|response to salt stress|plasmodesma|resp…
CL36782Contig1	2.5025	0.00331627	Up	gi|147859486|emb|CAN81436.1|hypothetical protein VITISV_010701 [Vitis vinifera]	--	--	KOG0017	FOG: Transposon-encoded proteins with TYA, reverse transcriptase, integrase domains in various combinations	--	--	GO:0003676;GO:0008270;GO:0015074	nucleic acid binding|zinc ion binding|DNA integration
CL3690Contig1	1.88264	0.0419158	Up	--	--	--	--	--	--	--	--	--
CL36922Contig1	1.63816	0.0449489	Up	gi|502131705|ref|XP_004501073.1|PREDICTED: tubulin alpha chain-like [Cicer arietinum]	sp|P33629|TBA_PRUDU	Tubulin alpha chain OS=Prunus dulcis GN=TUBA PE=2 SV=1	KOG1376	Alpha tubulin	ko04145;ko04540;ko05130	Phagosome |Gap junction |Pathogenic Escherichia coli infection	GO:0000226;GO:0006094;GO:0005515;GO:0071258;GO:0005773;GO:0045298;GO:0009651;GO:0010498;GO:0000902;GO:0005525;GO:0005618;GO:0006184;GO:0005730;GO:0005829;GO:0005874;GO:0051258;GO:0048193;GO:0009506;GO:0016049;GO:0003924;GO:0005886;GO:0005200	microtubule cytoskeleton organization|gluconeogenesis|protein binding|cellular response to gravity|vacuole|tubulin complex|response to salt stress|proteasomal protein catabolic process|cell morphogenesis|GTP binding|cell wall|GTP catabolic process|nucleolus|cytosol|microtubule|protein polymerization|Golgi vesicle transport|plasmodesma|cell growth|GTPase activity|plasma membrane|structural constit…
CL36996Contig1	2.9386	0.0411052	Up	--	--	--	--	--	--	--	--	--
CL37032Contig1	Inf	0.00441	Up	--	--	--	--	--	--	--	--	--
CL37088Contig1	2.63227	0.00683321	Up	--	--	--	--	--	--	--	--	--
CL370Contig2	Inf	0.0267795	Up	--	--	--	--	--	--	--	--	--
CL37235Contig1	3.32193	0.0397595	Up	gi|508723841|gb|EOY15738.1|D5-type cyclin, putative [Theobroma cacao]	sp|Q10QA2|CCD53_ORYSJ	Cyclin-D5-3 OS=Oryza sativa subsp. japonica GN=CYCD5-3 PE=2 SV=1	KOG0656	G1/S-specific cyclin D	--	--	GO:0005634	nucleus
CL3736Contig1	Inf	0.00933877	Up	--	--	--	--	--	--	--	--	--
CL37378Contig1	Inf	0.0460179	Up	--	--	--	--	--	--	--	--	--
CL37436Contig1	Inf	0.0157114	Up	--	--	--	--	--	--	--	--	--
CL37454Contig1	2.80735	0.0174735	Up	--	--	--	--	--	--	--	--	--
CL37456Contig1	Inf	0.0157114	Up	--	--	--	--	--	--	--	--	--
CL37458Contig1	Inf	0.0267795	Up	--	--	--	--	--	--	--	--	--
CL37514Contig1	2.88264	0.00421695	Up	--	--	--	--	--	--	--	--	--
CL37634Contig1	3.20945	0.00112355	Up	gi|359491578|ref|XP_002280846.2|PREDICTED: ADP-ribosylation factor GTPase-activating protein AGD3-like [Vitis vinifera]	sp|Q5W7F2|AGD3_ARATH	ADP-ribosylation factor GTPase-activating protein AGD3 OS=Arabidopsis thaliana GN=AGD3 PE=1 SV=1	KOG0521	Putative GTPase activating proteins (GAPs)	ko04144	Endocytosis	GO:0048868;GO:0008060;GO:0032312;GO:0008270;GO:0048610;GO:0005543;GO:0007010;GO:0030139	pollen tube development|ARF GTPase activator activity|regulation of ARF GTPase activity|zinc ion binding|cellular process involved in reproduction|phospholipid binding|cytoskeleton organization|endocytic vesicle
CL37662Contig1	2.16146	0.00883669	Up	--	--	--	--	--	--	--	--	--
CL3767Contig1	2.55459	0.013942	Up	gi|356498316|ref|XP_003517999.1|PREDICTED: uncharacterized protein LOC100786254 [Glycine max]	sp|P08548|LIN1_NYCCO	LINE-1 reverse transcriptase homolog OS=Nycticebus coucang PE=1 SV=1	KOG1075	FOG: Reverse transcriptase	--	--	GO:0003723;GO:0006281;GO:0006278;GO:0006457;GO:0005622;GO:0003964;GO:0004523;GO:0003677;GO:0005524;GO:0051082	RNA binding|DNA repair|RNA-dependent DNA replication|protein folding|intracellular|RNA-directed DNA polymerase activity|RNA-DNA hybrid ribonuclease activity|DNA binding|ATP binding|unfolded protein binding
CL37680Contig1	Inf	1.28544e-08	Up	--	--	--	--	--	--	--	--	--
CL37685Contig1	Inf	0.00724146	Up	--	--	--	--	--	--	--	--	--
CL37847Contig1	3.08746	0.000787935	Up	--	--	--	--	--	--	--	--	--
CL37852Contig1	1.926	0.0293985	Up	gi|225437596|ref|XP_002271113.1|PREDICTED: receptor-like protein kinase ANXUR1-like [Vitis vinifera]	sp|Q9SR05|ANX1_ARATH	Receptor-like protein kinase ANXUR1 OS=Arabidopsis thaliana GN=ANX1 PE=2 SV=1	KOG1187	Serine/threonine protein kinase	--	--	GO:0000186;GO:0090404;GO:0006468;GO:0000165;GO:0004709;GO:0005524;GO:0009860;GO:0016324	activation of MAPKK activity|pollen tube tip|protein phosphorylation|MAPK cascade|MAP kinase kinase kinase activity|ATP binding|pollen tube growth|apical plasma membrane
CL37855Contig1	2.27085	0.00804485	Up	--	--	--	--	--	--	--	--	--
CL3786Contig1	Inf	0.00217006	Up	--	--	--	--	--	--	--	--	--
CL3786Contig2	2.86507	0.0061415	Up	gi|460370210|ref|XP_004230947.1|PREDICTED: glycine-rich RNA-binding protein-like isoform 5 [Solanum lycopersicum]	sp|Q03878|GRP1_DAUCA	Glycine-rich RNA-binding protein OS=Daucus carota PE=2 SV=1	KOG0118	FOG: RRM domain	--	--	--	--
CL38013Contig1	Inf	0.0460179	Up	--	--	--	--	--	--	--	--	--
CL38053Contig1	1.7323	0.0320842	Up	gi|508716662|gb|EOY08559.1|Uncharacterized protein TCM_023124 [Theobroma cacao]	--	--	--	--	--	--	GO:0080167	response to karrikin
CL38062Contig1	3.24793	0.0482214	Up	--	--	--	--	--	--	--	--	--
CL38116Contig1	2.48543	0.0466743	Up	--	--	--	--	--	--	--	--	--
CL38190Contig1	1.61244	0.0459773	Up	gi|255572008|ref|XP_002526945.1|NOI, putative [Ricinus communis] >gi|223533697|gb|EEF35432.1| NOI, putative [Ricinus communis]	sp|Q8GYN5|RIN4_ARATH	RPM1-interacting protein 4 OS=Arabidopsis thaliana GN=RIN4 PE=1 SV=1	--	--	--	--	--	--
CL38241Contig1	3.45943	0.0271969	Up	gi|565384067|ref|XP_006358085.1|PREDICTED: probable C-terminal domain small phosphatase-like [Solanum tuberosum]	sp|Q9XYL0|CTDS_DICDI	Probable C-terminal domain small phosphatase OS=Dictyostelium discoideum GN=fcpA PE=3 SV=1	KOG1605	TFIIF-interacting CTD phosphatase, including NLI-interacting factor (involved in RNA polymerase II regulation)	--	--	GO:0016311;GO:0004721;GO:0046872	dephosphorylation|phosphoprotein phosphatase activity|metal ion binding
CL38319Contig1	1.69302	0.0441399	Up	gi|359475944|ref|XP_002278880.2|PREDICTED: beta-fructofuranosidase, insoluble isoenzyme CWINV1-like isoform 1 [Vitis vinifera]	sp|Q70XE6|6FEH_BETVU	Fructan 6-exohydrolase OS=Beta vulgaris GN=6-FEH PE=1 SV=1	KOG0228	Beta-fructofuranosidase (invertase)	ko00052;ko00500	Galactose metabolism |Starch and sucrose metabolism	GO:0004575;GO:0005975	sucrose alpha-glucosidase activity|carbohydrate metabolic process
CL38410Contig1	2.11548	0.0453178	Up	--	--	--	--	--	--	--	--	--
CL3845Contig1	Inf	0.0157114	Up	gi|353685482|gb|AER13159.1|putative Ty-1 copia retrotransposon [Phaseolus vulgaris]	sp|P93293|M300_ARATH	Uncharacterized mitochondrial protein AtMg00300 OS=Arabidopsis thaliana GN=AtMg00300 PE=4 SV=1	KOG0017	FOG: Transposon-encoded proteins with TYA, reverse transcriptase, integrase domains in various combinations	ko03008;ko03018	Ribosome biogenesis in eukaryotes |RNA degradation	GO:0004527;GO:0003677;GO:0008270;GO:0015074;GO:0006310;GO:0005739	exonuclease activity|DNA binding|zinc ion binding|DNA integration|DNA recombination|mitochondrion
CL38461Contig1	3.24793	0.0482214	Up	--	--	--	--	--	--	--	--	--
CL38470Contig1	Inf	0.0267795	Up	--	--	--	--	--	--	--	--	--
CL38500Contig1	3.52356	0.000115853	Up	--	--	--	--	--	--	--	--	--
CL38533Contig1	Inf	0.000209563	Up	--	--	--	--	--	--	--	--	--
CL38546Contig1	Inf	0.000255966	Up	--	--	--	--	--	--	--	--	--
CL38711Contig1	1.64739	0.0420548	Up	gi|225443652|ref|XP_002280202.1|PREDICTED: uncharacterized protein LOC100267454 [Vitis vinifera]	sp|Q9MA62|RLF22_ARATH	Protein RALF-like 22 OS=Arabidopsis thaliana GN=RALFL22 PE=3 SV=1	--	--	--	--	--	--
CL38828Contig1	1.77761	0.0305798	Up	gi|134035504|gb|ABO47740.1|alpha-tubulin [Gossypium hirsutum] >gi|223453026|gb|ACM89777.1| alpha-tubulin 10 [Gossypium hirsutum]	sp|P33629|TBA_PRUDU	Tubulin alpha chain OS=Prunus dulcis GN=TUBA PE=2 SV=1	KOG1376	Alpha tubulin	ko04145;ko04540;ko05130	Phagosome |Gap junction |Pathogenic Escherichia coli infection	GO:0005874;GO:0051258;GO:0006184;GO:0007017;GO:0003924;GO:0005200;GO:0005737;GO:0005525	microtubule|protein polymerization|GTP catabolic process|microtubule-based process|GTPase activity|structural constituent of cytoskeleton|cytoplasm|GTP binding
CL38963Contig1	1.72338	0.0339479	Up	gi|462405590|gb|EMJ11054.1|hypothetical protein PRUPE_ppa014835mg [Prunus persica]	sp|P42849|UMEC_ARMRU	Umecyanin OS=Armoracia rusticana PE=1 SV=1	--	--	--	--	GO:0009646;GO:0015690;GO:0006979;GO:0005507;GO:0009753;GO:0009620;GO:0046658;GO:0009695;GO:0009055;GO:0016023;GO:0005773	response to absence of light|aluminum cation transport|response to oxidative stress|copper ion binding|response to jasmonic acid|response to fungus|anchored component of plasma membrane|jasmonic acid biosynthetic process|electron carrier activity|cytoplasmic membrane-bounded vesicle|vacuole
CL39084Contig1	2.71621	0.0105729	Up	gi|359496423|ref|XP_003635233.1|PREDICTED: 21 kDa protein-like [Vitis vinifera]	sp|P17407|21KD_DAUCA	21 kDa protein OS=Daucus carota PE=2 SV=1	--	--	--	--	GO:0030599;GO:0046910;GO:0043086	pectinesterase activity|pectinesterase inhibitor activity|negative regulation of catalytic activity
CL39110Contig1	3.88042	2.7251e-05	Up	gi|222612806|gb|EEE50938.1|hypothetical protein OsJ_31482 [Oryza sativa Japonica Group]	--	--	--	--	--	--	--	--
CL39130Contig1	1.64725	0.0436689	Up	gi|225443806|ref|XP_002273294.1|PREDICTED: olee1-like protein [Vitis vinifera] >gi|297740501|emb|CBI30683.3| unnamed protein product [Vitis vinifera]	sp|O49813|OLEE1_BETPN	Olee1-like protein OS=Betula pendula PE=2 SV=1	--	--	--	--	GO:0005615	extracellular space
CL39155Contig1	2.28011	0.0434353	Up	--	--	--	--	--	--	--	--	--
CL39193Contig1	Inf	0.0460179	Up	gi|297735617|emb|CBI18111.3|unnamed protein product [Vitis vinifera]	sp|O80919|TBL34_ARATH	--	--	--	--	--	GO:0005794	Golgi apparatus
CL39349Contig1	2.9386	0.0411052	Up	gi|224119312|ref|XP_002331280.1|predicted protein [Populus trichocarpa] >gi|550340806|gb|ERP62057.1| hypothetical protein POPTR_0004s11150g [Populus trichocarpa]	--	--	--	--	--	--	--	--
CL39373Contig1	1.92139	0.020597	Up	gi|359476577|ref|XP_002267433.2|PREDICTED: proline-rich receptor-like protein kinase PERK4-like [Vitis vinifera]	sp|Q9LS95|PERK6_ARATH	Putative proline-rich receptor-like protein kinase PERK6 OS=Arabidopsis thaliana GN=PERK6 PE=2 SV=2	KOG1187	Serine/threonine protein kinase	--	--	GO:0006468;GO:0009845;GO:0048364;GO:0004703;GO:0009738;GO:0005524;GO:0019722;GO:0005886	protein phosphorylation|seed germination|root development|G-protein coupled receptor kinase activity|abscisic acid-activated signaling pathway|ATP binding|calcium-mediated signaling|plasma membrane
CL3937Contig1	2.96963	0.00608917	Up	gi|557529004|gb|ESR40254.1|hypothetical protein CICLE_v10025305mg [Citrus clementina]	sp|Q9LSJ3|FBL48_ARATH	Putative F-box/LRR-repeat protein At3g28410 OS=Arabidopsis thaliana GN=At3g28410 PE=4 SV=2	--	--	--	--	--	--
CL39399Contig1	1.78598	0.029664	Up	gi|565401513|ref|XP_006366243.1|PREDICTED: uncharacterized protein LOC102601026 [Solanum tuberosum]	--	--	--	--	--	--	GO:0009860	pollen tube growth
CL39638Contig1	2.8413	0.00218174	Up	gi|565392970|ref|XP_006362158.1|PREDICTED: mannose/glucose-specific lectin-like [Solanum tuberosum]	sp|O80998|MB21_ARATH	Myrosinase-binding protein-like At2g25980 OS=Arabidopsis thaliana GN=At2g25980 PE=2 SV=1	--	--	--	--	GO:0030246;GO:0009615	carbohydrate binding|response to virus
CL39653Contig1	5.72792	5.31489e-05	Up	gi|565374690|ref|XP_006353889.1|PREDICTED: RNA-binding protein EWS-like isoform X2 [Solanum tuberosum]	--	--	--	--	--	--	--	--
CL3969Contig2	3.11548	0.0248559	Up	--	--	--	--	--	--	--	--	--
CL39852Contig1	2.2854	0.0334402	Up	gi|225424287|ref|XP_002284632.1|PREDICTED: probable ADP-ribosylation factor GTPase-activating protein AGD13 isoform 1 [Vitis vinifera] >gi|147840326|emb|CAN75112.1| hypothetical protein VITISV_043576 [Vitis vinifera]	sp|Q8L7A4|AGD11_ARATH	Probable ADP-ribosylation factor GTPase-activating protein AGD11 OS=Arabidopsis thaliana GN=AGD11 PE=2 SV=1	KOG1030	Predicted Ca2+-dependent phospholipid-binding protein	--	--	--	--
CL39946Contig1	2.9386	0.0411052	Up	--	--	--	--	--	--	--	--	--
CL3997Contig1	2	0.0416922	Up	--	--	--	--	--	--	--	--	--
CL3997Contig2	Inf	0.0350901	Up	--	--	--	--	--	--	--	--	--
CL40082Contig1	2.43296	0.0138774	Up	gi|557109112|gb|ESQ49419.1|hypothetical protein EUTSA_v10021020mg [Eutrema salsugineum]	sp|Q9M8J2|GATL4_ARATH	Probable galacturonosyltransferase-like 4 OS=Arabidopsis thaliana GN=GATL4 PE=2 SV=1	--	--	--	--	GO:0047262;GO:0005794;GO:0016051;GO:0090406;GO:0030048	polygalacturonate 4-alpha-galacturonosyltransferase activity|Golgi apparatus|carbohydrate biosynthetic process|pollen tube|actin filament-based movement
CL400Contig1	1.85148	0.0328391	Up	--	--	--	--	--	--	--	--	--
CL40177Contig1	1.78427	0.0497281	Up	--	--	--	--	--	--	--	--	--
CL4022Contig2	Inf	0.0204829	Up	--	--	--	--	--	--	--	--	--
CL40293Contig1	Inf	0.00441	Up	gi|550343992|gb|EEE79896.2|hypothetical protein POPTR_0002s00640g [Populus trichocarpa]	sp|Q9LMP1|WAK2_ARATH	Wall-associated receptor kinase 2 OS=Arabidopsis thaliana GN=WAK2 PE=1 SV=1	KOG1187	Serine/threonine protein kinase	ko04064;ko04210;ko04620;ko04722;ko05133;ko05140;ko05142;ko05145;ko05152;ko05162;ko05164	NF-kappa B signaling pathway |Apoptosis |Toll-like receptor signaling pathway |Neurotrophin signaling pathway |Pertussis |Leishmaniasis |Chagas disease (American trypanosomiasis) |Toxoplasmosis |Tuberculosis |Measles |Influenza A	GO:0030247;GO:0004713;GO:0006468;GO:0005524;GO:0004674;GO:0005739	polysaccharide binding|protein tyrosine kinase activity|protein phosphorylation|ATP binding|protein serine/threonine kinase activity|mitochondrion
CL40349Contig1	Inf	0.0460179	Up	gi|356562541|ref|XP_003549528.1|PREDICTED: adiponectin receptor protein 1-like [Glycine max]	sp|Q9VCY8|ADRL_DROME	ADIPOR-like receptor CG5315 OS=Drosophila melanogaster GN=CG5315 PE=2 SV=2	KOG0748	Predicted membrane proteins, contain hemolysin III domain	ko04152;ko04920;ko04932	AMPK signaling pathway |Adipocytokine signaling pathway |Non-alcoholic fatty liver disease (NAFLD)	GO:0016021;GO:0009744;GO:0004872;GO:0005739;GO:0006979;GO:0009725	integral component of membrane|response to sucrose|receptor activity|mitochondrion|response to oxidative stress|response to hormone
CL40357Contig1	1.72583	0.0330661	Up	gi|565370802|ref|XP_006352007.1|PREDICTED: uncharacterized protein LOC102604079 [Solanum tuberosum]	--	--	--	--	--	--	--	--
CL40470Contig1	Inf	0.000141591	Up	--	--	--	--	--	--	--	--	--
CL40529Contig1	Inf	0.00346487	Up	gi|147783542|emb|CAN75123.1|hypothetical protein VITISV_040992 [Vitis vinifera]	sp|Q9SX38|DRL4_ARATH	Putative disease resistance protein At1g50180 OS=Arabidopsis thaliana GN=At1g50180 PE=3 SV=2	KOG4658	Apoptotic ATPase	--	--	GO:0017111;GO:0006952;GO:0043531;GO:0005524	nucleoside-triphosphatase activity|defense response|ADP binding|ATP binding
CL4057Contig2	Inf	1.0892e-10	Up	--	--	--	--	--	--	--	--	--
CL40587Contig1	Inf	0.00273521	Up	gi|550323002|gb|ERP52540.1|hypothetical protein POPTR_0014s00415g [Populus trichocarpa]	sp|Q7XBQ9|RGA2_SOLBU	Disease resistance protein RGA2 OS=Solanum bulbocastanum GN=RGA2 PE=1 SV=1	KOG4658	Apoptotic ATPase	--	--	GO:0006952;GO:0043531	defense response|ADP binding
CL40590Contig1	2.30666	0.00861083	Up	gi|460389866|ref|XP_004240568.1|PREDICTED: receptor-like protein kinase ANXUR1-like [Solanum lycopersicum]	sp|Q3E8W4|ANX2_ARATH	Receptor-like protein kinase ANXUR2 OS=Arabidopsis thaliana GN=ANX2 PE=2 SV=1	KOG1187	Serine/threonine protein kinase	--	--	GO:0051510;GO:0006468;GO:0090404;GO:0004674;GO:0005524;GO:0009860;GO:0016324	regulation of unidimensional cell growth|protein phosphorylation|pollen tube tip|protein serine/threonine kinase activity|ATP binding|pollen tube growth|apical plasma membrane
CL40652Contig1	2.49185	0.00539915	Up	gi|508719737|gb|EOY11634.1|USP-like protein isoform 1 [Theobroma cacao]	sp|Q8LGG8|USPAL_ARATH	Universal stress protein A-like protein OS=Arabidopsis thaliana GN=At3g01520 PE=1 SV=2	--	--	--	--	GO:0006950	response to stress
CL4067Contig1	Inf	0.00563869	Up	--	--	--	--	--	--	--	--	--
CL40705Contig1	Inf	0.0350901	Up	--	--	--	--	--	--	--	--	--
CL40928Contig1	1.75489	0.042612	Up	--	--	--	--	--	--	--	--	--
CL40948Contig1	Inf	0.000473718	Up	--	--	--	--	--	--	--	--	--
CL40956Contig1	2.06413	0.0388416	Up	gi|359476397|ref|XP_003631830.1|PREDICTED: protein TAP1 precursor-like [Vitis vinifera]	sp|Q04189|TAP1_ANTMA	Protein TAP1 OS=Antirrhinum majus GN=TAP1 PE=2 SV=1	--	--	--	--	--	--
CL41055Contig1	Inf	0.0460179	Up	--	--	--	--	--	--	--	--	--
CL41234Contig1	3.62449	0.00423244	Up	--	--	--	--	--	--	--	--	--
CL41254Contig1	1.59549	0.0481137	Up	gi|255556302|ref|XP_002519185.1|conserved hypothetical protein [Ricinus communis] >gi|223541500|gb|EEF43049.1| conserved hypothetical protein [Ricinus communis]	--	--	--	--	--	--	--	--
CL41260Contig1	1.68706	0.0377678	Up	gi|255570203|ref|XP_002526062.1|calcium-dependent protein kinase, putative [Ricinus communis] >gi|223534643|gb|EEF36339.1| calcium-dependent protein kinase, putative [Ricinus communis]	sp|Q3E9C0|CDPKY_ARATH	Calcium-dependent protein kinase 34 OS=Arabidopsis thaliana GN=CPK34 PE=2 SV=1	KOG0032	Ca2+/calmodulin-dependent protein kinase, EF-Hand protein superfamily	ko04626;ko05145	Plant-pathogen interaction |Toxoplasmosis	GO:0006468;GO:0005509;GO:0080092;GO:0005524;GO:0005737;GO:0004683;GO:0005886	protein phosphorylation|calcium ion binding|regulation of pollen tube growth|ATP binding|cytoplasm|calmodulin-dependent protein kinase activity|plasma membrane
CL412Contig2	2.47805	0.0237195	Up	gi|225454248|ref|XP_002274925.1|PREDICTED: protein PAIR1-like [Vitis vinifera]	sp|Q75RY2|PAIR1_ORYSJ	Protein PAIR1 OS=Oryza sativa subsp. japonica GN=PAIR1 PE=2 SV=1	--	--	--	--	GO:0009553;GO:0009555;GO:0051026;GO:0042138;GO:0005634	embryo sac development|pollen development|chiasma assembly|meiotic DNA double-strand break formation|nucleus
CL41300Contig1	Inf	0.0267795	Up	gi|460368626|ref|XP_004230166.1|PREDICTED: probable 39S ribosomal protein L45, mitochondrial-like [Solanum lycopersicum]	--	--	KOG4599	Putative mitochondrial/chloroplast ribosomal protein L45	--	--	GO:0015450;GO:0005744;GO:0006886	P-P-bond-hydrolysis-driven protein transmembrane transporter activity|mitochondrial inner membrane presequence translocase complex|intracellular protein transport
CL41429Contig1	3	0.00891371	Up	gi|255580937|ref|XP_002531287.1|Wound-induced protein WIN2 precursor, putative [Ricinus communis] >gi|223529120|gb|EEF31100.1| Wound-induced protein WIN2 precursor, putative [Ricinus communis]	sp|P09762|WIN2_SOLTU	Wound-induced protein WIN2 OS=Solanum tuberosum GN=WIN2 PE=2 SV=1	KOG4742	Predicted chitinase	--	--	GO:0050832;GO:0008061;GO:0042742	defense response to fungus|chitin binding|defense response to bacterium
CL41454Contig1	3.2854	0.00595808	Up	--	--	--	--	--	--	--	--	--
CL41468Contig1	2.72247	0.0230433	Up	--	--	--	--	--	--	--	--	--
CL41505Contig1	Inf	0.0204829	Up	--	--	--	--	--	--	--	--	--
CL41521Contig1	1.74147	0.0367665	Up	gi|225427372|ref|XP_002282944.1|PREDICTED: novel plant SNARE 11 [Vitis vinifera] >gi|297742193|emb|CBI33980.3| unnamed protein product [Vitis vinifera]	sp|Q944A9|NPS11_ARATH	Novel plant SNARE 11 OS=Arabidopsis thaliana GN=NPSN11 PE=1 SV=2	--	--	--	--	GO:0000910;GO:0015031;GO:0005484;GO:0016192;GO:0008565;GO:0009504;GO:0005886	cytokinesis|protein transport|SNAP receptor activity|vesicle-mediated transport|protein transporter activity|cell plate|plasma membrane
CL41554Contig1	3.12928	0.000658959	Up	--	--	--	--	--	--	--	--	--
CL41563Contig1	2.58496	0.0166725	Up	--	--	--	--	--	--	--	--	--
CL41593Contig1	Inf	0.0157114	Up	gi|255563435|ref|XP_002522720.1|DNA cross-link repair protein pso2/snm1, putative [Ricinus communis] >gi|223538070|gb|EEF39682.1| DNA cross-link repair protein pso2/snm1, putative [Ricinus communis]	sp|Q8C7W7|DCR1B_MOUSE	5' exonuclease Apollo OS=Mus musculus GN=Dclre1b PE=1 SV=2	KOG1361	Predicted hydrolase involved in interstrand cross-link repair	--	--	GO:0016787	hydrolase activity
CL41656Contig1	1.94342	0.0222745	Up	--	--	--	--	--	--	--	--	--
CL4194Contig1	1.97199	0.0408682	Up	gi|224139476|ref|XP_002323130.1|cytochrome P450 [Populus trichocarpa] >gi|222867760|gb|EEF04891.1| hypothetical protein POPTR_0016s00980g [Populus trichocarpa]	sp|Q9SZ46|C82C4_ARATH	Cytochrome P450 82C4 OS=Arabidopsis thaliana GN=CYP82C4 PE=2 SV=1	KOG0156	Cytochrome P450 CYP2 subfamily	ko00363;ko00624;ko00627;ko00903;ko00945	Bisphenol degradation |Polycyclic aromatic hydrocarbon degradation |Aminobenzoate degradation |Limonene and pinene degradation |Stilbenoid, diarylheptanoid and gingerol biosynthesis	GO:0016711;GO:0009055;GO:0005506;GO:0046246;GO:0020037;GO:0055114	flavonoid 3'-monooxygenase activity|electron carrier activity|iron ion binding|terpene biosynthetic process|heme binding|oxidation-reduction process
CL42002Contig1	2.96347	0.0101744	Up	gi|255542508|ref|XP_002512317.1|ATP binding protein, putative [Ricinus communis] >gi|223548278|gb|EEF49769.1| ATP binding protein, putative [Ricinus communis]	sp|Q8RXC8|RBK2_ARATH	Receptor-like cytosolic serine/threonine-protein kinase RBK2 OS=Arabidopsis thaliana GN=RBK2 PE=1 SV=1	KOG1187	Serine/threonine protein kinase	--	--	GO:0005777;GO:0046777;GO:0005524;GO:0051020;GO:0005634;GO:0004674	peroxisome|protein autophosphorylation|ATP binding|GTPase binding|nucleus|protein serine/threonine kinase activity
CL42124Contig1	Inf	0.0157114	Up	gi|462423643|gb|EMJ27906.1|hypothetical protein PRUPE_ppa020120mg [Prunus persica]	--	--	--	--	--	--	--	--
CL42139Contig1	Inf	0.0350901	Up	gi|359483163|ref|XP_002263908.2|PREDICTED: LRR receptor-like serine/threonine-protein kinase GSO1-like [Vitis vinifera]	sp|Q8GUQ5|BRI1_SOLLC	Brassinosteroid LRR receptor kinase OS=Solanum lycopersicum GN=CURL3 PE=1 SV=1	KOG0619	FOG: Leucine rich repeat	--	--	GO:0004715;GO:0006468;GO:0005524;GO:0032440;GO:0016021;GO:0004674;GO:0055114	non-membrane spanning protein tyrosine kinase activity|protein phosphorylation|ATP binding|2-alkenal reductase [NAD(P)] activity|integral component of membrane|protein serine/threonine kinase activity|oxidation-reduction process
CL42155Contig1	1.95693	0.0313804	Up	--	--	--	--	--	--	--	--	--
CL42181Contig1	Inf	5.11891e-10	Up	--	--	--	--	--	--	--	--	--
CL4236Contig1	4.08746	0.00318755	Up	--	--	--	--	--	--	--	--	--
CL4325Contig1	Inf	0.00273521	Up	gi|224106539|ref|XP_002333669.1|predicted protein [Populus trichocarpa]	sp|O64477|Y2913_ARATH	G-type lectin S-receptor-like serine/threonine-protein kinase At2g19130 OS=Arabidopsis thaliana GN=At2g19130 PE=2 SV=1	--	--	--	--	GO:0048544;GO:0006468;GO:0005524;GO:0004674	recognition of pollen|protein phosphorylation|ATP binding|protein serine/threonine kinase activity
CL433Contig1	3.24793	0.0482214	Up	gi|407731642|gb|AFU25705.1|gag-pol precursor [Castanea mollissima]	sp|P0CT40|TF29_SCHPO	Transposon Tf2-9 polyprotein OS=Schizosaccharomyces pombe (strain 972 / ATCC 24843) GN=Tf2-9 PE=3 SV=1	KOG0017	FOG: Transposon-encoded proteins with TYA, reverse transcriptase, integrase domains in various combinations	--	--	GO:0004523;GO:0003964;GO:0006278;GO:0003723;GO:0015074	RNA-DNA hybrid ribonuclease activity|RNA-directed DNA polymerase activity|RNA-dependent DNA replication|RNA binding|DNA integration
CL43Contig2	Inf	0.00346487	Up	--	--	--	--	--	--	--	--	--
CL43Contig5	2.33258	0.00568296	Up	gi|502114611|ref|XP_004494998.1|PREDICTED: ras-related protein RABE1a-like isoform X2 [Cicer arietinum]	sp|Q39433|RB1BV_BETVU	Ras-related protein RAB1BV OS=Beta vulgaris GN=RAB1BV PE=2 SV=1	KOG0078	GTP-binding protein SEC4, small G protein superfamily, and related Ras family GTP-binding proteins	ko04152;ko04972	AMPK signaling pathway |Pancreatic secretion	GO:0009873;GO:0005829;GO:0007264;GO:0005773;GO:0015031;GO:0005525;GO:0005886	ethylene-activated signaling pathway|cytosol|small GTPase mediated signal transduction|vacuole|protein transport|GTP binding|plasma membrane
CL446Contig1	2.64386	0.048064	Up	--	--	--	--	--	--	--	--	--
CL480Contig3	Inf	0.012091	Up	--	--	--	--	--	--	--	--	--
CL4822Contig1	2.90689	0.00383912	Up	gi|323482763|gb|ADX86813.1|MADS domain transcription factor [Camellia japonica]	sp|Q07474|MADS2_PETHY	Floral homeotic protein PMADS 2 OS=Petunia hybrida GN=PMADS2 PE=2 SV=1	KOG0014	MADS box transcription factor	--	--	GO:0006355;GO:0003677;GO:0048481;GO:0046983;GO:0003700;GO:0005737;GO:0005634;GO:0006351	regulation of transcription, DNA-templated|DNA binding|ovule development|protein dimerization activity|sequence-specific DNA binding transcription factor activity|cytoplasm|nucleus|transcription, DNA-templated
CL4868Contig1	Inf	0.000209563	Up	--	--	--	--	--	--	--	--	--
CL4920Contig1	Inf	0.0267795	Up	--	--	--	--	--	--	--	--	--
CL4930Contig1	Inf	0.000255966	Up	gi|557535687|gb|ESR46805.1|hypothetical protein CICLE_v10000500mg [Citrus clementina]	--	--	--	--	--	--	--	--
CL5037Contig1	4.49185	0.000549365	Up	gi|471228071|ref|XP_004034926.1|hypothetical protein IMG5_109580 [Ichthyophthirius multifiliis] >gi|340505069|gb|EGR31440.1| hypothetical protein IMG5_109580 [Ichthyophthirius multifiliis]	--	--	--	--	--	--	--	--
CL5084Contig1	Inf	0.00933877	Up	--	--	--	--	--	--	--	--	--
CL50Contig7	4.49185	0.000549365	Up	gi|413968372|gb|AFW90524.1|enhanced disease susceptibility 1 [Phaseolus vulgaris]	--	--	--	--	--	--	GO:0001666;GO:0006629;GO:0009862;GO:0009626;GO:0000304;GO:0004806;GO:0010310;GO:0010618	response to hypoxia|lipid metabolic process|systemic acquired resistance, salicylic acid mediated signaling pathway|plant-type hypersensitive response|response to singlet oxygen|triglyceride lipase activity|regulation of hydrogen peroxide metabolic process|aerenchyma formation
CL5161Contig1	Inf	0.0460179	Up	--	--	--	--	--	--	--	--	--
CL5162Contig1	Inf	0.0157114	Up	gi|474216389|gb|EMS59091.1|Elongation factor 1-alpha [Triticum urartu]	sp|Q03033|EF1A_WHEAT	Elongation factor 1-alpha OS=Triticum aestivum GN=TEF1 PE=2 SV=1	KOG0052	Translation elongation factor EF-1 alpha/Tu	--	--	--	--
CL5233Contig1	Inf	0.00346487	Up	gi|508715973|gb|EOY07870.1|Translin family protein isoform 1 [Theobroma cacao]	sp|Q5R7P2|TSN_PONAB	Translin OS=Pongo abelii GN=TSN PE=2 SV=1	KOG3067	Translin family protein	--	--	GO:0005829;GO:0009220;GO:0043565;GO:0009570;GO:0005634	cytosol|pyrimidine ribonucleotide biosynthetic process|sequence-specific DNA binding|chloroplast stroma|nucleus
CL523Contig3	3.32193	0.0397595	Up	gi|21105751|gb|AAM34774.1|AF509874_1nam-like protein 11 [Petunia x hybrida]	--	--	--	--	--	--	GO:0006355;GO:0003677	regulation of transcription, DNA-templated|DNA binding
CL5257Contig1	Inf	0.0460179	Up	gi|508722732|gb|EOY14629.1|Cytochrome P450 82A3, putative [Theobroma cacao]	sp|O49858|C82A3_SOYBN	Cytochrome P450 82A3 OS=Glycine max GN=CYP82A3 PE=2 SV=1	KOG0156	Cytochrome P450 CYP2 subfamily	--	--	GO:0020037;GO:0033772;GO:0005506;GO:0009055;GO:0055114	heme binding|flavonoid 3',5'-hydroxylase activity|iron ion binding|electron carrier activity|oxidation-reduction process
CL5263Contig1	2.60805	0.00194882	Up	--	--	--	--	--	--	--	--	--
CL5399Contig1	Inf	0.0460179	Up	--	--	--	--	--	--	--	--	--
CL5498Contig1	2.58496	0.00588675	Up	--	--	--	--	--	--	--	--	--
CL5535Contig1	Inf	0.0460179	Up	gi|356518961|ref|XP_003528143.1|PREDICTED: uncharacterized protein LOC100778359 [Glycine max]	sp|P14381|YTX2_XENLA	Transposon TX1 uncharacterized 149 kDa protein OS=Xenopus laevis PE=4 SV=1	KOG1075	FOG: Reverse transcriptase	--	--	GO:0006468;GO:0003723;GO:0004674;GO:0006278;GO:0006457;GO:0003964;GO:0004523;GO:0003677;GO:0005524;GO:0016570;GO:0006352;GO:0051082;GO:0006950;GO:0005634;GO:0005525	protein phosphorylation|RNA binding|protein serine/threonine kinase activity|RNA-dependent DNA replication|protein folding|RNA-directed DNA polymerase activity|RNA-DNA hybrid ribonuclease activity|DNA binding|ATP binding|histone modification|DNA-templated transcription, initiation|unfolded protein binding|response to stress|nucleus|GTP binding
CL5540Contig1	3.36923	0.0109176	Up	--	--	--	--	--	--	--	--	--
CL5561Contig1	Inf	0.0204829	Up	--	--	--	--	--	--	--	--	--
CL5750Contig1	4.85798	0.00300969	Up	gi|470113948|ref|XP_004293181.1|PREDICTED: uncharacterized protein LOC101298394 [Fragaria vesca subsp. vesca]	sp|O00370|LORF2_HUMAN	LINE-1 retrotransposable element ORF2 protein OS=Homo sapiens PE=1 SV=1	KOG1075	FOG: Reverse transcriptase	--	--	GO:0004519;GO:0003964;GO:0006278;GO:0003723	endonuclease activity|RNA-directed DNA polymerase activity|RNA-dependent DNA replication|RNA binding
CL575Contig1	Inf	0.00346487	Up	gi|332322110|emb|CCA66009.1|hypothetical protein [Beta vulgaris subsp. vulgaris]	--	--	KOG1075	FOG: Reverse transcriptase	--	--	GO:0004523;GO:0003964;GO:0006278;GO:0003723;GO:0008270	RNA-DNA hybrid ribonuclease activity|RNA-directed DNA polymerase activity|RNA-dependent DNA replication|RNA binding|zinc ion binding
CL5967Contig1	Inf	0.012091	Up	--	--	--	--	--	--	--	--	--
CL6010Contig1	Inf	1.23667e-05	Up	gi|462395714|gb|EMJ01513.1|hypothetical protein PRUPE_ppa001251mg [Prunus persica]	--	--	--	--	--	--	--	--
CL6013Contig1	3.42999	0.000323953	Up	--	--	--	--	--	--	--	--	--
CL6027Contig1	Inf	0.0350901	Up	--	--	--	--	--	--	--	--	--
CL6158Contig1	Inf	0.0350901	Up	--	sp|Q9FIT8|AGD1_ARATH	ADP-ribosylation factor GTPase-activating protein AGD1 OS=Arabidopsis thaliana GN=AGD1 PE=2 SV=2	KOG0521	Putative GTPase activating proteins (GAPs)	--	--	--	--
CL6244Contig1	2.25634	0.0296622	Up	gi|147856633|emb|CAN82456.1|hypothetical protein VITISV_010028 [Vitis vinifera]	sp|P0C2F6|RNHX1_ARATH	Putative ribonuclease H protein At1g65750 OS=Arabidopsis thaliana GN=At1g65750 PE=3 SV=1	KOG1075	FOG: Reverse transcriptase	--	--	GO:0006468;GO:0003723;GO:0006281;GO:0004674;GO:0006278;GO:0005622;GO:0003964;GO:0004523;GO:0003677;GO:0005524	protein phosphorylation|RNA binding|DNA repair|protein serine/threonine kinase activity|RNA-dependent DNA replication|intracellular|RNA-directed DNA polymerase activity|RNA-DNA hybrid ribonuclease activity|DNA binding|ATP binding
CL6307Contig1	4.39232	0.0151194	Up	--	--	--	--	--	--	--	--	--
CL6379Contig1	3.52356	0.0225778	Up	--	--	--	--	--	--	--	--	--
CL6389Contig1	2.41504	0.0394766	Up	--	--	--	--	--	--	--	--	--
CL6393Contig1	Inf	0.00441	Up	--	--	--	--	--	--	--	--	--
CL6497Contig1	5.16993	0.000811529	Up	gi|332322201|emb|CCA66222.1|hypothetical protein [Beta vulgaris subsp. vulgaris]	--	--	--	--	--	--	GO:0006629;GO:0006468;GO:0003723;GO:0006281;GO:0004674;GO:0006278;GO:0005622;GO:0003964;GO:0004523;GO:0003677;GO:0005524;GO:0015074	lipid metabolic process|protein phosphorylation|RNA binding|DNA repair|protein serine/threonine kinase activity|RNA-dependent DNA replication|intracellular|RNA-directed DNA polymerase activity|RNA-DNA hybrid ribonuclease activity|DNA binding|ATP binding|DNA integration
CL6516Contig1	Inf	0.0267795	Up	--	--	--	--	--	--	--	--	--
CL6585Contig1	3.07039	0.00686781	Up	--	--	--	--	--	--	--	--	--
CL6617Contig1	3.90689	0.00637645	Up	--	--	--	--	--	--	--	--	--
CL6626Contig1	Inf	0.0460179	Up	gi|359487613|ref|XP_002280354.2|PREDICTED: uncharacterized protein LOC100254594 [Vitis vinifera]	--	--	--	--	--	--	GO:0003677	DNA binding
CL673Contig2	Inf	0.0460179	Up	--	--	--	--	--	--	--	--	--
CL6756Contig1	Inf	0.0204829	Up	gi|124359710|gb|ABN06064.1|RNA-directed DNA polymerase (Reverse transcriptase); Chromo; Zinc finger, CCHC-type; Peptidase aspartic, active site; Polynucleotidyl transferase, Ribonuclease H fold [Medicago truncatula]	sp|P0CT40|TF29_SCHPO	Transposon Tf2-9 polyprotein OS=Schizosaccharomyces pombe (strain 972 / ATCC 24843) GN=Tf2-9 PE=3 SV=1	KOG0017	FOG: Transposon-encoded proteins with TYA, reverse transcriptase, integrase domains in various combinations	--	--	GO:0055085;GO:0016021;GO:0006468;GO:0003723;GO:0008270;GO:0004674;GO:0006278;GO:0003964;GO:0022857;GO:0006508;GO:0005524;GO:0004190;GO:0015074;GO:0030246;GO:0005634	transmembrane transport|integral component of membrane|protein phosphorylation|RNA binding|zinc ion binding|protein serine/threonine kinase activity|RNA-dependent DNA replication|RNA-directed DNA polymerase activity|transmembrane transporter activity|proteolysis|ATP binding|aspartic-type endopeptidase activity|DNA integration|carbohydrate binding|nucleus
CL6759Contig1	Inf	4.21153e-10	Up	--	--	--	--	--	--	--	--	--
CL6909Contig1	Inf	0.00724146	Up	gi|297734043|emb|CBI15290.3|unnamed protein product [Vitis vinifera]	sp|Q70EK8|UBP53_HUMAN	Inactive ubiquitin carboxyl-terminal hydrolase 53 OS=Homo sapiens GN=USP53 PE=2 SV=2	KOG1887	Ubiquitin carboxyl-terminal hydrolase	--	--	GO:0006511;GO:0004221;GO:0005634	ubiquitin-dependent protein catabolic process|ubiquitin thiolesterase activity|nucleus
CL6980Contig1	Inf	0.0157114	Up	--	--	--	--	--	--	--	--	--
CL7005Contig1	Inf	0.00273521	Up	--	--	--	--	--	--	--	--	--
CL7074Contig1	Inf	0.0350901	Up	gi|388519991|gb|AFK48057.1|unknown [Lotus japonicus]	sp|Q9LF33|UGDH3_ARATH	UDP-glucose 6-dehydrogenase 3 OS=Arabidopsis thaliana GN=UGD3 PE=1 SV=1	KOG2666	UDP-glucose/GDP-mannose dehydrogenase	ko00040;ko00053;ko00500;ko00520	Pentose and glucuronate interconversions |Ascorbate and aldarate metabolism |Starch and sucrose metabolism |Amino sugar and nucleotide sugar metabolism	GO:0051287;GO:0003979;GO:0055114	NAD binding|UDP-glucose 6-dehydrogenase activity|oxidation-reduction process
CL7106Contig1	Inf	0.0204829	Up	gi|359484152|ref|XP_002272366.2|PREDICTED: GEM-like protein 4-like [Vitis vinifera]	sp|Q9FTA0|GEML4_ARATH	GEM-like protein 4 OS=Arabidopsis thaliana GN=At5g08350 PE=2 SV=1	--	--	--	--	--	--
CL7202Contig1	Inf	0.0267795	Up	--	--	--	--	--	--	--	--	--
CL7268Contig1	Inf	0.0460179	Up	--	--	--	--	--	--	--	--	--
CL7370Contig1	Inf	0.00111368	Up	gi|82570160|gb|ABB83644.1|PIF-like transposase [Daucus carota]	--	--	KOG4585	Predicted transposase	--	--	--	--
CL7528Contig1	2.848	0.0152386	Up	--	--	--	--	--	--	--	--	--
CL7538Contig1	Inf	2.77647e-05	Up	--	--	--	--	--	--	--	--	--
CL7608Contig1	5.58496	3.07814e-07	Up	gi|357519639|ref|XP_003630108.1|hypothetical protein MTR_8g091870 [Medicago truncatula] >gi|355524130|gb|AET04584.1| hypothetical protein MTR_8g091870 [Medicago truncatula]	sp|P0C2F6|RNHX1_ARATH	Putative ribonuclease H protein At1g65750 OS=Arabidopsis thaliana GN=At1g65750 PE=3 SV=1	KOG1075	FOG: Reverse transcriptase	--	--	GO:0004523;GO:0003964;GO:0006278;GO:0003723;GO:0005634;GO:0008270	RNA-DNA hybrid ribonuclease activity|RNA-directed DNA polymerase activity|RNA-dependent DNA replication|RNA binding|nucleus|zinc ion binding
CL760Contig2	4.16993	0.00227625	Up	--	--	--	--	--	--	--	--	--
CL7617Contig1	2.62009	0.00221017	Up	gi|359478091|ref|XP_002270351.2|PREDICTED: ankyrin-1-like [Vitis vinifera]	sp|Q8N8A2|ANR44_HUMAN	Serine/threonine-protein phosphatase 6 regulatory ankyrin repeat subunit B OS=Homo sapiens GN=ANKRD44 PE=1 SV=3	KOG0504	FOG: Ankyrin repeat	--	--	--	--
CL765Contig2	3.39232	0.032846	Up	gi|508775849|gb|EOY23105.1|Phloem protein 2-A13 [Theobroma cacao]	sp|Q9LN77|P2A12_ARATH	F-box protein PP2-A12 OS=Arabidopsis thaliana GN=P2A12 PE=2 SV=1	--	--	--	--	GO:0030246	carbohydrate binding
CL7723Contig1	4.45943	0.000101318	Up	gi|557522539|gb|ESR33906.1|hypothetical protein CICLE_v10005543mg [Citrus clementina]	sp|Q5Z8T3|MIOX_ORYSJ	Probable inositol oxygenase OS=Oryza sativa subsp. japonica GN=Os06g0561000 PE=2 SV=1	KOG1573	Aldehyde reductase	ko00053;ko00562	Ascorbate and aldarate metabolism |Inositol phosphate metabolism	GO:0005737;GO:0005506;GO:0019310;GO:0006949;GO:0050113;GO:0055114	cytoplasm|iron ion binding|inositol catabolic process|syncytium formation|inositol oxygenase activity|oxidation-reduction process
CL785Contig1	1.89308	0.0219471	Up	--	--	--	--	--	--	--	--	--
CL794Contig2	Inf	0.0204829	Up	--	--	--	--	--	--	--	--	--
CL7966Contig1	2.61667	0.00367952	Up	gi|557548659|gb|ESR59288.1|hypothetical protein CICLE_v10017637mg, partial [Citrus clementina]	--	--	--	--	--	--	--	--
CL79Contig1	Inf	0.00563869	Up	--	--	--	--	--	--	--	--	--
CL8042Contig1	2.54432	0.0266859	Up	--	--	--	--	--	--	--	--	--
CL8070Contig1	2.36923	0.0127741	Up	--	--	--	--	--	--	--	--	--
CL8107Contig1	Inf	0.0460179	Up	gi|462424286|gb|EMJ28549.1|hypothetical protein PRUPE_ppa001313mg [Prunus persica]	--	--	--	--	--	--	--	--
CL8180Contig1	3.36923	0.0109176	Up	gi|225463065|ref|XP_002266120.1|PREDICTED: calcium uptake protein 1, mitochondrial-like [Vitis vinifera]	sp|B1H2N3|MICU1_XENTR	Calcium uptake protein 1, mitochondrial OS=Xenopus tropicalis GN=micu1 PE=2 SV=2	KOG2643	Ca2+ binding protein, contains EF-hand motifs	--	--	GO:0005739;GO:0005509	mitochondrion|calcium ion binding
CL8231Contig1	3.64386	0.0156502	Up	gi|255539873|ref|XP_002511001.1|conserved hypothetical protein [Ricinus communis] >gi|223550116|gb|EEF51603.1| conserved hypothetical protein [Ricinus communis]	sp|Q9C7A2|Y3236_ARATH	Ankyrin repeat-containing protein At3g12360 OS=Arabidopsis thaliana GN=At3g12360 PE=2 SV=1	KOG0504	FOG: Ankyrin repeat	--	--	--	--
CL8246Contig1	Inf	0.00441	Up	--	--	--	--	--	--	--	--	--
CL8269Contig1	1.91254	0.0359595	Up	--	--	--	--	--	--	--	--	--
CL8286Contig1	1.77529	0.0378142	Up	gi|557553401|gb|ESR63415.1|hypothetical protein CICLE_v10010613mg [Citrus clementina]	--	--	--	--	--	--	--	--
CL8352Contig1	Inf	0.0267795	Up	gi|565352287|ref|XP_006343077.1|PREDICTED: rop guanine nucleotide exchange factor 12-like [Solanum tuberosum]	sp|Q9CA89|ROGFC_ARATH	Rop guanine nucleotide exchange factor 12 OS=Arabidopsis thaliana GN=ROPGEF12 PE=1 SV=1	--	--	--	--	GO:0005089;GO:0080147;GO:0009860;GO:0016310;GO:0016301;GO:0005737;GO:0005634;GO:0005886;GO:0009793	Rho guanyl-nucleotide exchange factor activity|root hair cell development|pollen tube growth|phosphorylation|kinase activity|cytoplasm|nucleus|plasma membrane|embryo development ending in seed dormancy
CL8440Contig1	Inf	0.0157114	Up	gi|332322110|emb|CCA66009.1|hypothetical protein [Beta vulgaris subsp. vulgaris]	sp|P0C2F6|RNHX1_ARATH	Putative ribonuclease H protein At1g65750 OS=Arabidopsis thaliana GN=At1g65750 PE=3 SV=1	KOG1075	FOG: Reverse transcriptase	--	--	GO:0004523;GO:0003964;GO:0006278;GO:0003723;GO:0008270;GO:0005739	RNA-DNA hybrid ribonuclease activity|RNA-directed DNA polymerase activity|RNA-dependent DNA replication|RNA binding|zinc ion binding|mitochondrion
CL8497Contig1	Inf	0.0350901	Up	--	--	--	--	--	--	--	--	--
CL860Contig1	Inf	0.0460179	Up	--	--	--	--	--	--	--	--	--
CL8683Contig1	Inf	0.00933877	Up	gi|332322201|emb|CCA66222.1|hypothetical protein [Beta vulgaris subsp. vulgaris]	--	--	KOG1075	FOG: Reverse transcriptase	--	--	GO:0004523;GO:0003964;GO:0003677;GO:0005622;GO:0006278;GO:0003723;GO:0015074;GO:0006281	RNA-DNA hybrid ribonuclease activity|RNA-directed DNA polymerase activity|DNA binding|intracellular|RNA-dependent DNA replication|RNA binding|DNA integration|DNA repair
CL8831Contig1	Inf	0.0350901	Up	gi|551364033|emb|CDH30699.1|putative Ty1-copia-like retrotransposon [Cercis chinensis]	--	--	KOG0017	FOG: Transposon-encoded proteins with TYA, reverse transcriptase, integrase domains in various combinations	--	--	GO:0003676;GO:0008270;GO:0015074	nucleic acid binding|zinc ion binding|DNA integration
CL8862Contig1	2.47393	0.0146015	Up	gi|359492538|ref|XP_002285423.2|PREDICTED: uncharacterized protein LOC100250545 [Vitis vinifera]	sp|Q949Z1|PGLR4_ARATH	Polygalacturonase At1g48100 OS=Arabidopsis thaliana GN=At1g48100 PE=2 SV=1	--	--	--	--	--	--
CL887Contig1	3.85798	0.00761185	Up	--	--	--	--	--	--	--	--	--
CL887Contig2	Inf	0.0157114	Up	--	--	--	--	--	--	--	--	--
CL896Contig2	2.96347	0.0101744	Up	gi|565404758|ref|XP_006367793.1|PREDICTED: uncharacterized protein LOC102602269 [Solanum tuberosum]	--	--	--	--	--	--	GO:0007623;GO:0019761;GO:0009507;GO:0080167	circadian rhythm|glucosinolate biosynthetic process|chloroplast|response to karrikin
CL896Contig3	3.60881	0.000761005	Up	gi|565387801|ref|XP_006359676.1|PREDICTED: uncharacterized protein LOC102592169 [Solanum tuberosum]	--	--	--	--	--	--	GO:0007623;GO:0019761;GO:0009507;GO:0080167	circadian rhythm|glucosinolate biosynthetic process|chloroplast|response to karrikin
CL8976Contig1	Inf	0.00346487	Up	gi|296088501|emb|CBI37492.3|unnamed protein product [Vitis vinifera]	--	--	KOG2722	Predicted membrane protein	--	--	GO:0055085;GO:0016021	transmembrane transport|integral component of membrane
CL898Contig2	2.77761	0.0084774	Up	--	--	--	--	--	--	--	--	--
CL9119Contig1	Inf	0.0460179	Up	--	--	--	--	--	--	--	--	--
CL9126Contig1	Inf	0.012091	Up	--	--	--	--	--	--	--	--	--
CL914Contig1	Inf	0.000255966	Up	gi|332322157|emb|CCA66153.1|hypothetical protein [Beta vulgaris subsp. vulgaris]	--	--	KOG1075	FOG: Reverse transcriptase	--	--	GO:0006468;GO:0003723;GO:0006281;GO:0004674;GO:0006278;GO:0005622;GO:0003964;GO:0004523;GO:0003677;GO:0005524	protein phosphorylation|RNA binding|DNA repair|protein serine/threonine kinase activity|RNA-dependent DNA replication|intracellular|RNA-directed DNA polymerase activity|RNA-DNA hybrid ribonuclease activity|DNA binding|ATP binding
CL9225Contig1	Inf	0.012091	Up	--	--	--	--	--	--	--	--	--
CL9231Contig1	Inf	0.0267795	Up	--	--	--	--	--	--	--	--	--
CL9249Contig1	Inf	0.00273521	Up	--	--	--	--	--	--	--	--	--
CL925Contig1	5.64386	8.18112e-05	Up	gi|462424248|gb|EMJ28511.1|hypothetical protein PRUPE_ppa016553mg [Prunus persica]	sp|P92555|M1250_ARATH	Uncharacterized mitochondrial protein AtMg01250 OS=Arabidopsis thaliana GN=AtMg01250 PE=4 SV=1	KOG1075	FOG: Reverse transcriptase	--	--	GO:0004523;GO:0003964;GO:0006278;GO:0003723	RNA-DNA hybrid ribonuclease activity|RNA-directed DNA polymerase activity|RNA-dependent DNA replication|RNA binding
CL9369Contig1	Inf	0.0350901	Up	gi|218186790|gb|EEC69217.1|hypothetical protein OsI_38218 [Oryza sativa Indica Group]	sp|Q8VZG8|Y4885_ARATH	Probable LRR receptor-like serine/threonine-protein kinase At4g08850 OS=Arabidopsis thaliana GN=At4g08850 PE=1 SV=3	KOG0619	FOG: Leucine rich repeat	--	--	GO:0016021;GO:0006468;GO:0004674;GO:0009626;GO:0005739;GO:0042742;GO:0010359;GO:0032940;GO:0016023;GO:0005524;GO:0016567;GO:0010204;GO:0009507;GO:0002764;GO:0016045;GO:0005886	integral component of membrane|protein phosphorylation|protein serine/threonine kinase activity|plant-type hypersensitive response|mitochondrion|defense response to bacterium|regulation of anion channel activity|secretion by cell|cytoplasmic membrane-bounded vesicle|ATP binding|protein ubiquitination|defense response signaling pathway, resistance gene-independent|chloroplast|immune response-regul…
CL9393Contig1	Inf	0.0350901	Up	--	--	--	--	--	--	--	--	--
CL9426Contig1	2.65208	0.0132478	Up	gi|470144434|ref|XP_004307862.1|PREDICTED: cellulose synthase-like protein D3-like [Fragaria vesca subsp. vesca]	sp|Q9M9M4|CSLD3_ARATH	Cellulose synthase-like protein D3 OS=Arabidopsis thaliana GN=CSLD3 PE=1 SV=1	--	--	--	--	GO:0048767;GO:0030244;GO:0030173;GO:0051753;GO:0009409;GO:0005768;GO:0016760;GO:0005802;GO:0009832;GO:0005783;GO:0005886	root hair elongation|cellulose biosynthetic process|integral component of Golgi membrane|mannan synthase activity|response to cold|endosome|cellulose synthase (UDP-forming) activity|trans-Golgi network|plant-type cell wall biogenesis|endoplasmic reticulum|plasma membrane
CL9500Contig1	Inf	0.00346487	Up	--	--	--	--	--	--	--	--	--
CL950Contig2	Inf	0.0267795	Up	--	--	--	--	--	--	--	--	--
CL9599Contig1	Inf	0.0267795	Up	--	--	--	--	--	--	--	--	--
CL9866Contig1	Inf	0.0204829	Up	--	--	--	--	--	--	--	--	--
CL9868Contig1	Inf	0.0267795	Up	--	--	--	--	--	--	--	--	--
CL9874Contig1	2.70044	0.0411821	Up	--	--	--	--	--	--	--	--	--
CL9881Contig1	Inf	0.0267795	Up	--	--	--	--	--	--	--	--	--
CL9901Contig1	Inf	0.0204829	Up	--	--	--	--	--	--	--	--	--
CL9947Contig1	Inf	0.000141591	Up	--	--	--	--	--	--	--	--	--
CL9956Contig1	Inf	0.0350901	Up	--	--	--	--	--	--	--	--	--
CL9Contig6	Inf	0.0460179	Up	gi|357462845|ref|XP_003601704.1|Receptor-like kinase [Medicago truncatula] >gi|355490752|gb|AES71955.1| Receptor-like kinase [Medicago truncatula]	sp|P43298|TMK1_ARATH	Probable receptor protein kinase TMK1 OS=Arabidopsis thaliana GN=TMK1 PE=1 SV=1	--	--	--	--	GO:0005794;GO:0009506;GO:0005886;GO:0006468;GO:0005524;GO:0016021;GO:0004674	Golgi apparatus|plasmodesma|plasma membrane|protein phosphorylation|ATP binding|integral component of membrane|protein serine/threonine kinase activity
comp100114_c0_seq1	2.90689	0.0223238	Up	--	--	--	--	--	--	--	--	--
comp101575_c0_seq1	Inf	0.0350901	Up	--	--	--	--	--	--	--	--	--
comp101686_c0_seq1	Inf	0.00173066	Up	gi|147863683|emb|CAN81525.1|hypothetical protein VITISV_033879 [Vitis vinifera]	--	--	--	--	--	--	GO:0003676;GO:0008270;GO:0015074	nucleic acid binding|zinc ion binding|DNA integration
comp102687_c0_seq1	2.87447	0.00867303	Up	--	--	--	--	--	--	--	--	--
comp102692_c0_seq1	3.32193	0.0397595	Up	gi|225460002|ref|XP_002268777.1|PREDICTED: probable carboxylesterase 18-like [Vitis vinifera]	sp|Q9LT10|CXE18_ARATH	Probable carboxylesterase 18 OS=Arabidopsis thaliana GN=CXE18 PE=2 SV=1	KOG1515	Arylacetamide deacetylase	--	--	--	--
comp102904_c1_seq2	1.69661	0.04458	Up	gi|508781824|gb|EOY29080.1|Kinase protein with adenine nucleotide alpha hydrolases-like domain [Theobroma cacao]	sp|Q8S8S7|PUB34_ARATH	U-box domain-containing protein 34 OS=Arabidopsis thaliana GN=PUB34 PE=3 SV=1	KOG1187	Serine/threonine protein kinase	--	--	GO:0006468;GO:0004674;GO:0005524;GO:0009860;GO:0002238;GO:0004715;GO:0006950;GO:0005886	protein phosphorylation|protein serine/threonine kinase activity|ATP binding|pollen tube growth|response to molecule of fungal origin|non-membrane spanning protein tyrosine kinase activity|response to stress|plasma membrane
comp10295_c0_seq1	Inf	0.0350901	Up	--	--	--	--	--	--	--	--	--
comp103702_c0_seq1	Inf	0.000141591	Up	--	--	--	--	--	--	--	--	--
comp104418_c0_seq3	2	0.0221844	Up	--	--	--	--	--	--	--	--	--
comp104741_c0_seq2	2.45943	0.0346207	Up	--	--	--	--	--	--	--	--	--
comp105561_c0_seq4	5.20163	3.44661e-07	Up	--	--	--	--	--	--	--	--	--
comp106594_c0_seq1	Inf	0.00346487	Up	--	--	--	--	--	--	--	--	--
comp106648_c0_seq1	4.24793	0.0232977	Up	gi|359484826|ref|XP_002276238.2|PREDICTED: uncharacterized protein LOC100251960 [Vitis vinifera]	--	--	KOG1049	Polyadenylation factor I complex, subunit FIP1	--	--	GO:0008284;GO:0003723;GO:0005515;GO:0006397;GO:0009630;GO:0005634	positive regulation of cell proliferation|RNA binding|protein binding|mRNA processing|gravitropism|nucleus
comp106735_c0_seq1	Inf	0.00346487	Up	--	--	--	--	--	--	--	--	--
comp106880_c0_seq1	4.08746	0.0362737	Up	--	--	--	--	--	--	--	--	--
comp107969_c0_seq1	Inf	0.0350901	Up	gi|12584302|gb|AAG52949.1|gag/pol polyprotein [Arabidopsis thaliana]	sp|P04146|COPIA_DROME	Copia protein OS=Drosophila melanogaster GN=GIP PE=1 SV=3	KOG0017	FOG: Transposon-encoded proteins with TYA, reverse transcriptase, integrase domains in various combinations	--	--	GO:0003676;GO:0008270;GO:0015074	nucleic acid binding|zinc ion binding|DNA integration
comp108520_c0_seq1	Inf	0.00273521	Up	--	--	--	--	--	--	--	--	--
comp109019_c1_seq1	3.42626	0.000439197	Up	gi|224088390|ref|XP_002308437.1|predicted protein [Populus trichocarpa]	--	--	KOG2942	Uncharacterized conserved protein	--	--	GO:0009535	chloroplast thylakoid membrane
comp109462_c0_seq1	Inf	0.0460179	Up	--	--	--	--	--	--	--	--	--
comp109666_c0_seq1	Inf	0.0267795	Up	--	--	--	--	--	--	--	--	--
comp109691_c0_seq5	3.32193	0.00149726	Up	gi|147791289|emb|CAN65607.1|hypothetical protein VITISV_042269 [Vitis vinifera]	sp|Q9SLN1|FPP7_ARATH	Filament-like plant protein 7 OS=Arabidopsis thaliana GN=FPP7 PE=3 SV=2	KOG4643	Uncharacterized coiled-coil protein	--	--	GO:0051567;GO:0006342	histone H3-K9 methylation|chromatin silencing
comp111910_c0_seq1	Inf	0.0267795	Up	--	--	--	--	--	--	--	--	--
comp112152_c0_seq1	1.78759	0.0286171	Up	gi|460368895|ref|XP_004230300.1|PREDICTED: pyrophosphate-energized vacuolar membrane proton pump-like [Solanum lycopersicum]	sp|P21616|AVP_VIGRR	Pyrophosphate-energized vacuolar membrane proton pump OS=Vigna radiata var. radiata PE=1 SV=3	--	--	ko00190	Oxidative phosphorylation	GO:0009678;GO:0016023;GO:0015992;GO:0004427;GO:0032440;GO:0016020;GO:0055114	hydrogen-translocating pyrophosphatase activity|cytoplasmic membrane-bounded vesicle|proton transport|inorganic diphosphatase activity|2-alkenal reductase [NAD(P)] activity|membrane|oxidation-reduction process
comp113149_c0_seq1	3.24793	0.00686577	Up	gi|224103219|ref|XP_002312970.1|predicted protein [Populus trichocarpa] >gi|222849378|gb|EEE86925.1| nodulin family protein [Populus trichocarpa]	--	--	--	--	--	--	GO:0007623;GO:0019761;GO:0009507;GO:0080167	circadian rhythm|glucosinolate biosynthetic process|chloroplast|response to karrikin
comp113407_c0_seq2	4.29768	0.000220222	Up	--	--	--	--	--	--	--	--	--
comp114354_c0_seq1	Inf	0.0460179	Up	--	--	--	--	--	--	--	--	--
comp114817_c0_seq2	1.70695	0.0395673	Up	gi|460388608|ref|XP_004239959.1|PREDICTED: laccase-12-like [Solanum lycopersicum]	sp|Q9FLB5|LAC12_ARATH	Laccase-12 OS=Arabidopsis thaliana GN=LAC12 PE=2 SV=1	KOG1263	Multicopper oxidases	--	--	GO:0046688;GO:0005507;GO:0052716;GO:0048046;GO:0046274;GO:0055114	response to copper ion|copper ion binding|hydroquinone:oxygen oxidoreductase activity|apoplast|lignin catabolic process|oxidation-reduction process
comp115118_c0_seq1	1.83954	0.0401895	Up	--	--	--	--	--	--	--	--	--
comp115857_c0_seq1	1.67243	0.0391689	Up	gi|460410662|ref|XP_004250741.1|PREDICTED: proline-rich receptor-like protein kinase PERK7-like [Solanum lycopersicum]	sp|Q9XI96|PERK7_ARATH	Proline-rich receptor-like protein kinase PERK7 OS=Arabidopsis thaliana GN=PERK7 PE=2 SV=1	KOG1187	Serine/threonine protein kinase	--	--	GO:0005886;GO:0051510;GO:0006468;GO:0005524;GO:0004703	plasma membrane|regulation of unidimensional cell growth|protein phosphorylation|ATP binding|G-protein coupled receptor kinase activity
comp116189_c0_seq1	1.87447	0.046029	Up	--	--	--	--	--	--	--	--	--
comp116984_c0_seq1	Inf	0.0460179	Up	--	--	--	--	--	--	--	--	--
comp117219_c0_seq2	2.5025	0.0303836	Up	--	--	--	--	--	--	--	--	--
comp117340_c0_seq6	Inf	0.0204829	Up	--	--	--	--	--	--	--	--	--
comp117378_c0_seq1	Inf	0.000584525	Up	--	--	--	--	--	--	--	--	--
comp117812_c0_seq2	Inf	0.0350901	Up	--	--	--	--	--	--	--	--	--
comp118029_c0_seq1	Inf	0.0204829	Up	gi|297734043|emb|CBI15290.3|unnamed protein product [Vitis vinifera]	sp|Q6IE24|UBP54_RAT	Inactive ubiquitin carboxyl-terminal hydrolase 54 OS=Rattus norvegicus GN=Usp54 PE=2 SV=2	KOG1887	Ubiquitin carboxyl-terminal hydrolase	--	--	GO:0006511;GO:0004221;GO:0005634;GO:0008270	ubiquitin-dependent protein catabolic process|ubiquitin thiolesterase activity|nucleus|zinc ion binding
comp118454_c0_seq2	Inf	0.012091	Up	--	--	--	--	--	--	--	--	--
comp118603_c0_seq1	Inf	0.0267795	Up	--	--	--	--	--	--	--	--	--
comp119096_c0_seq1	Inf	1.0606e-05	Up	--	--	--	--	--	--	--	--	--
comp119195_c0_seq1	2.28293	0.0124913	Up	gi|4097579|gb|AAD00116.1|NTGP1 [Nicotiana tabacum]	sp|Q9ZRD6|YKT61_ARATH	VAMP-like protein YKT61 OS=Arabidopsis thaliana GN=YKT61 PE=2 SV=1	KOG0861	SNARE protein YKT6, synaptobrevin/VAMP syperfamily	ko04130	SNARE interactions in vesicular transport	GO:0006623;GO:0007030;GO:0007067;GO:0048193;GO:0005794;GO:0016021;GO:0005829;GO:0007033	protein targeting to vacuole|Golgi organization|mitotic nuclear division|Golgi vesicle transport|Golgi apparatus|integral component of membrane|cytosol|vacuole organization
comp119331_c0_seq3	4	0.045401	Up	gi|147771549|emb|CAN71555.1|hypothetical protein VITISV_039552 [Vitis vinifera] >gi|296084198|emb|CBI24586.3| unnamed protein product [Vitis vinifera]	sp|O64896|TPPA_ARATH	Trehalose-phosphate phosphatase A OS=Arabidopsis thaliana GN=TPPA PE=1 SV=1	KOG1050	Trehalose-6-phosphate synthase component TPS1 and related subunits	ko00500	Starch and sucrose metabolism	GO:0004805;GO:0005992	trehalose-phosphatase activity|trehalose biosynthetic process
comp119972_c0_seq1	Inf	0.0204829	Up	--	--	--	--	--	--	--	--	--
comp120141_c1_seq1	Inf	0.0157114	Up	--	--	--	--	--	--	--	--	--
comp120145_c0_seq1	Inf	0.00441	Up	--	--	--	--	--	--	--	--	--
comp120165_c1_seq1	Inf	0.0267795	Up	--	--	--	--	--	--	--	--	--
comp120175_c0_seq3	3.12928	0.0105906	Up	--	--	--	KOG2605	OTU (ovarian tumor)-like cysteine protease	--	--	--	--
comp120339_c0_seq1	Inf	0.00724146	Up	--	--	--	--	--	--	--	--	--
comp120413_c0_seq1	Inf	2.03284e-06	Up	gi|508703337|gb|EOX95233.1|Heat shock protein DnaJ with tetratricopeptide repeat isoform 1 [Theobroma cacao] >gi|508703338|gb|EOX95234.1| Heat shock protein DnaJ with tetratricopeptide repeat isoform 1 [Theobroma cacao]	--	--	--	--	--	--	GO:0006950;GO:0005773	response to stress|vacuole
comp120556_c0_seq1	2.926	0.00219877	Up	gi|225442239|ref|XP_002274941.1|PREDICTED: puromycin-sensitive aminopeptidase-like [Vitis vinifera]	sp|Q8VZH2|APM1_ARATH	Aminopeptidase M1 OS=Arabidopsis thaliana GN=APM1 PE=1 SV=1	KOG1046	Puromycin-sensitive aminopeptidase and related aminopeptidases	--	--	GO:0005829;GO:0010498;GO:0008270;GO:0009926;GO:0010359;GO:0007010;GO:0004177;GO:0008237;GO:0006094;GO:0005634;GO:0005886	cytosol|proteasomal protein catabolic process|zinc ion binding|auxin polar transport|regulation of anion channel activity|cytoskeleton organization|aminopeptidase activity|metallopeptidase activity|gluconeogenesis|nucleus|plasma membrane
comp120732_c2_seq1	3.58496	0.00493882	Up	--	--	--	--	--	--	--	--	--
comp120886_c0_seq1	Inf	0.00346487	Up	--	--	--	--	--	--	--	--	--
comp120897_c0_seq4	3.70044	0.000181294	Up	gi|557535594|gb|ESR46712.1|hypothetical protein CICLE_v10003574mg, partial [Citrus clementina]	sp|Q9ZVQ6|P2B10_ARATH	F-box protein PP2-B10 OS=Arabidopsis thaliana GN=PP2B10 PE=1 SV=1	--	--	--	--	--	--
comp121295_c0_seq1	3.02975	0.00484166	Up	gi|255565011|ref|XP_002523498.1|ATP binding protein, putative [Ricinus communis] >gi|223537205|gb|EEF38837.1| ATP binding protein, putative [Ricinus communis]	--	--	KOG1049	Polyadenylation factor I complex, subunit FIP1	--	--	GO:0008284;GO:0003723;GO:0005515;GO:0006397;GO:0009630;GO:0005634	positive regulation of cell proliferation|RNA binding|protein binding|mRNA processing|gravitropism|nucleus
comp121432_c0_seq3	Inf	9.6705e-05	Up	gi|296081940|emb|CBI20945.3|unnamed protein product [Vitis vinifera]	--	--	KOG0702	Predicted GTPase-activating protein	--	--	GO:0009615;GO:0008270;GO:0006913;GO:0005525;GO:0006184;GO:0005829;GO:0032312;GO:0003924;GO:0008060	response to virus|zinc ion binding|nucleocytoplasmic transport|GTP binding|GTP catabolic process|cytosol|regulation of ARF GTPase activity|GTPase activity|ARF GTPase activator activity
comp122046_c0_seq1	Inf	0.0204829	Up	--	--	--	--	--	--	--	--	--
comp122678_c0_seq3	Inf	0.0204829	Up	--	--	--	--	--	--	--	--	--
comp123189_c0_seq1	1.76025	0.0455576	Up	--	--	--	--	--	--	--	--	--
comp123608_c1_seq2	3.12928	0.0105906	Up	--	--	--	--	--	--	--	--	--
comp123696_c0_seq2	Inf	0.0267795	Up	--	--	--	--	--	--	--	--	--
comp123872_c0_seq1	2.42626	0.0214301	Up	--	--	--	--	--	--	--	--	--
comp124077_c0_seq1	Inf	0.00111368	Up	--	--	--	--	--	--	--	--	--
comp124420_c0_seq1	3	0.0347414	Up	--	--	--	--	--	--	--	--	--
comp124645_c0_seq1	3.5025	0.00675512	Up	--	--	--	--	--	--	--	--	--
comp125508_c0_seq3	2.75489	0.0353023	Up	gi|565440745|ref|XP_006282949.1|hypothetical protein CARUB_v10007607mg [Capsella rubella] >gi|482551654|gb|EOA15847.1| hypothetical protein CARUB_v10007607mg [Capsella rubella]	sp|Q58DG1|MYG1_BOVIN	UPF0160 protein MYG1, mitochondrial OS=Bos taurus PE=2 SV=1	KOG2948	Predicted metal-binding protein	--	--	GO:0006626;GO:0005829;GO:0005739	protein targeting to mitochondrion|cytosol|mitochondrion
comp125613_c0_seq1	1.76163	0.0300986	Up	gi|255570775|ref|XP_002526340.1|LOB domain-containing protein, putative [Ricinus communis] >gi|223534299|gb|EEF36011.1| LOB domain-containing protein, putative [Ricinus communis]	sp|Q9LQR0|LBD1_ARATH	LOB domain-containing protein 1 OS=Arabidopsis thaliana GN=LBD1 PE=2 SV=1	--	--	--	--	--	--
comp125895_c0_seq1	1.96801	0.0157635	Up	gi|508717649|gb|EOY09546.1|Transmembrane and coiled-coil domain-containing protein 1 [Theobroma cacao]	sp|Q5I0H4|TMCO1_RAT	Transmembrane and coiled-coil domains protein 1 OS=Rattus norvegicus GN=Tmco1 PE=2 SV=1	KOG3312	Predicted membrane protein	--	--	GO:0016021;GO:0005794;GO:0005739	integral component of membrane|Golgi apparatus|mitochondrion
comp125905_c0_seq1	Inf	0.0460179	Up	--	--	--	--	--	--	--	--	--
comp126290_c0_seq1	2.47805	0.0237195	Up	gi|561031630|gb|ESW30209.1|hypothetical protein PHAVU_002G133900g, partial [Phaseolus vulgaris]	--	--	--	--	--	--	--	--
comp126330_c0_seq1	2.03059	0.0140534	Up	gi|297735188|emb|CBI17550.3|unnamed protein product [Vitis vinifera]	sp|Q700D2|JKD_ARATH	Zinc finger protein JACKDAW OS=Arabidopsis thaliana GN=JKD PE=1 SV=1	KOG1721	FOG: Zn-finger	--	--	GO:0046872;GO:0003676	metal ion binding|nucleic acid binding
comp126398_c0_seq1	Inf	0.000722982	Up	gi|225450667|ref|XP_002278555.1|PREDICTED: single-stranded DNA-binding protein, mitochondrial [Vitis vinifera] >gi|296089740|emb|CBI39559.3| unnamed protein product [Vitis vinifera]	sp|Q84J78|SSBP_ARATH	Single-stranded DNA-binding protein, mitochondrial OS=Arabidopsis thaliana GN=At4g11060 PE=2 SV=1	KOG1653	Single-stranded DNA-binding protein	--	--	GO:0006260;GO:0019243;GO:0003697;GO:0005739	DNA replication|methylglyoxal catabolic process to D-lactate|single-stranded DNA binding|mitochondrion
comp126469_c0_seq2	Inf	0.0157114	Up	gi|224127911|ref|XP_002320194.1|predicted protein [Populus trichocarpa]	--	--	--	--	--	--	GO:0006629;GO:0004806	lipid metabolic process|triglyceride lipase activity
comp126613_c0_seq1	Inf	0.0460179	Up	--	--	--	--	--	--	--	--	--
comp126614_c0_seq1	Inf	0.00173066	Up	gi|147855968|emb|CAN80304.1|hypothetical protein VITISV_017821 [Vitis vinifera]	sp|P10978|POLX_TOBAC	Retrovirus-related Pol polyprotein from transposon TNT 1-94 OS=Nicotiana tabacum PE=2 SV=1	KOG0017	FOG: Transposon-encoded proteins with TYA, reverse transcriptase, integrase domains in various combinations	ko04142;ko04612	Lysosome |Antigen processing and presentation	GO:0006952;GO:0016772;GO:0055114;GO:0006310;GO:0043531;GO:0008270;GO:0005622;GO:0009165;GO:0003677;GO:0006545;GO:0004146;GO:0007165;GO:0050661;GO:0004527;GO:0015074	defense response|transferase activity, transferring phosphorus-containing groups|oxidation-reduction process|DNA recombination|ADP binding|zinc ion binding|intracellular|nucleotide biosynthetic process|DNA binding|glycine biosynthetic process|dihydrofolate reductase activity|signal transduction|NADP binding|exonuclease activity|DNA integration
comp126765_c0_seq1	4.52356	0.00993631	Up	--	--	--	--	--	--	--	--	--
comp127103_c0_seq4	2.75489	0.00683127	Up	--	--	--	--	--	--	--	--	--
comp127272_c0_seq1	Inf	0.0267795	Up	--	--	--	--	--	--	--	--	--
comp127438_c0_seq1	Inf	0.0267795	Up	--	--	--	--	--	--	--	--	--
comp12762_c0_seq1	Inf	0.0157114	Up	--	--	--	--	--	--	--	--	--
comp128336_c0_seq1	Inf	5.11891e-10	Up	--	--	--	--	--	--	--	--	--
comp128628_c0_seq1	Inf	0.000473718	Up	--	--	--	--	--	--	--	--	--
comp128720_c0_seq1	1.9386	0.0313087	Up	--	--	--	--	--	--	--	--	--
comp129785_c0_seq7	Inf	0.00441	Up	--	--	--	--	--	--	--	--	--
comp129979_c0_seq1	Inf	5.89331e-06	Up	--	--	--	--	--	--	--	--	--
comp130126_c0_seq1	2.60486	0.00546493	Up	--	--	--	--	--	--	--	--	--
comp130186_c0_seq2	Inf	0.000722982	Up	gi|147856335|emb|CAN81779.1|hypothetical protein VITISV_034284 [Vitis vinifera]	--	--	--	--	--	--	--	--
comp130989_c0_seq1	5.42626	5.11624e-06	Up	--	--	--	--	--	--	--	--	--
comp131269_c1_seq1	Inf	5.12187e-06	Up	--	--	--	--	--	--	--	--	--
comp131517_c0_seq1	Inf	0.00563869	Up	--	--	--	--	--	--	--	--	--
comp131920_c1_seq1	Inf	0.0267795	Up	--	--	--	--	--	--	--	--	--
comp131936_c0_seq1	2.28011	0.0434353	Up	--	--	--	--	--	--	--	--	--
comp132145_c2_seq16	1.80735	0.0266255	Up	--	--	--	--	--	--	--	--	--
comp132479_c0_seq2	3.39232	0.032846	Up	--	--	--	--	--	--	--	--	--
comp132579_c0_seq1	1.89616	0.0356706	Up	--	--	--	--	--	--	--	--	--
comp132954_c0_seq4	Inf	1.58725e-06	Up	gi|508706605|gb|EOX98501.1|Cyclin d1,1 isoform 2 [Theobroma cacao]	sp|Q6YXH8|CCD41_ORYSJ	Cyclin-D4-1 OS=Oryza sativa subsp. japonica GN=CYCD4-1 PE=2 SV=2	KOG0656	G1/S-specific cyclin D	ko04068;ko04110;ko04115;ko04151;ko04310;ko04390;ko04510;ko04630;ko04917;ko05162;ko05166;ko05202;ko05203;ko05206	FoxO signaling pathway |Cell cycle |p53 signaling pathway |PI3K-Akt signaling pathway |Wnt signaling pathway |Hippo signaling pathway |Focal adhesion |Jak-STAT signaling pathway |Prolactin signaling pathway |Measles |HTLV-I infection |Transcriptional misregulation in cancers |Viral carcinogenesis |MicroRNAs in cancer	GO:0007049;GO:0000079;GO:0019901;GO:0005634;GO:0051301	cell cycle|regulation of cyclin-dependent protein serine/threonine kinase activity|protein kinase binding|nucleus|cell division
comp133696_c0_seq1	Inf	0.0350901	Up	--	--	--	--	--	--	--	--	--
comp134115_c1_seq1	3.24793	0.0482214	Up	gi|147795669|emb|CAN69982.1|hypothetical protein VITISV_027150 [Vitis vinifera]	sp|P0CT40|TF29_SCHPO	Transposon Tf2-9 polyprotein OS=Schizosaccharomyces pombe (strain 972 / ATCC 24843) GN=Tf2-9 PE=3 SV=1	KOG0017	FOG: Transposon-encoded proteins with TYA, reverse transcriptase, integrase domains in various combinations	--	--	GO:0003964;GO:0003677;GO:0006278;GO:0003723;GO:0004190;GO:0006508;GO:0005634;GO:0008270;GO:0015074;GO:0006310	RNA-directed DNA polymerase activity|DNA binding|RNA-dependent DNA replication|RNA binding|aspartic-type endopeptidase activity|proteolysis|nucleus|zinc ion binding|DNA integration|DNA recombination
comp134612_c0_seq1	1.73697	0.0449432	Up	gi|225457869|ref|XP_002279229.1|PREDICTED: UPF0496 protein At1g20180 [Vitis vinifera] >gi|302142720|emb|CBI19923.3| unnamed protein product [Vitis vinifera]	sp|Q6DYE5|U496K_ARATH	UPF0496 protein At1g20180 OS=Arabidopsis thaliana GN=At1g20180 PE=2 SV=2	--	--	--	--	GO:0005739	mitochondrion
comp134860_c0_seq15	Inf	0.00724146	Up	--	--	--	--	--	--	--	--	--
comp135015_c0_seq5	3.54432	0.0057718	Up	--	--	--	--	--	--	--	--	--
comp135112_c0_seq2	3.77259	0.00231963	Up	--	--	--	--	--	--	--	--	--
comp135142_c0_seq1	Inf	0.0157114	Up	--	--	--	--	--	--	--	--	--
comp135197_c1_seq1	2.09516	0.0353935	Up	--	--	--	--	--	--	--	--	--
comp136111_c0_seq12	3.90689	0.00637645	Up	gi|225458768|ref|XP_002285105.1|PREDICTED: isoflavone 2'-hydroxylase-like [Vitis vinifera]	sp|P93147|C81E1_GLYEC	Isoflavone 2'-hydroxylase OS=Glycyrrhiza echinata GN=CYP81E1 PE=1 SV=2	KOG0156	Cytochrome P450 CYP2 subfamily	--	--	GO:0020037;GO:0033773;GO:0005506;GO:0009055;GO:0055114;GO:0008270	heme binding|isoflavone 2'-hydroxylase activity|iron ion binding|electron carrier activity|oxidation-reduction process|zinc ion binding
comp136469_c0_seq1	2.65208	0.0132478	Up	--	--	--	--	--	--	--	--	--
comp136585_c1_seq11	Inf	2.62197e-06	Up	gi|359476086|ref|XP_003631787.1|PREDICTED: uncharacterized protein LOC100853519 [Vitis vinifera]	--	--	KOG4585	Predicted transposase	--	--	--	--
comp136589_c0_seq1	Inf	0.000172026	Up	--	--	--	--	--	--	--	--	--
comp137536_c1_seq17	1.6256	0.0496508	Up	--	--	--	--	--	--	--	--	--
comp137556_c0_seq4	Inf	0.0267795	Up	gi|557092561|gb|ESQ33208.1|hypothetical protein EUTSA_v10003604mg [Eutrema salsugineum]	--	--	KOG0667	Dual-specificity tyrosine-phosphorylation regulated kinase	--	--	--	--
comp137587_c0_seq1	Inf	0.00273521	Up	--	--	--	--	--	--	--	--	--
comp137611_c2_seq2	Inf	0.0460179	Up	gi|359487901|ref|XP_002272709.2|PREDICTED: uncharacterized protein LOC100265943 [Vitis vinifera]	sp|F4JIF5|TCX2_ARATH	Protein tesmin/TSO1-like CXC 2 OS=Arabidopsis thaliana GN=TCX2 PE=1 SV=1	KOG1171	Metallothionein-like protein	--	--	GO:0003700;GO:0006355	sequence-specific DNA binding transcription factor activity|regulation of transcription, DNA-templated
comp137656_c0_seq1	Inf	0.0350901	Up	--	--	--	--	--	--	--	--	--
comp137972_c0_seq1	5.52356	0.000150336	Up	--	--	--	--	--	--	--	--	--
comp138580_c2_seq2	3.20945	0.00792257	Up	--	--	--	--	--	--	--	--	--
comp138728_c2_seq3	Inf	0.0157114	Up	gi|480328055|gb|AGJ83729.1|gag-pol polyprotein, partial [Caragana korshinskii]	sp|P10978|POLX_TOBAC	Retrovirus-related Pol polyprotein from transposon TNT 1-94 OS=Nicotiana tabacum PE=2 SV=1	KOG0017	FOG: Transposon-encoded proteins with TYA, reverse transcriptase, integrase domains in various combinations	--	--	GO:0005975;GO:0006952;GO:0016491;GO:0043531;GO:0003676;GO:0030246;GO:0008270;GO:0004565;GO:0015074;GO:0055114	carbohydrate metabolic process|defense response|oxidoreductase activity|ADP binding|nucleic acid binding|carbohydrate binding|zinc ion binding|beta-galactosidase activity|DNA integration|oxidation-reduction process
comp139458_c0_seq5	3.41504	0.00929115	Up	gi|225461770|ref|XP_002283521.1|PREDICTED: probable LRR receptor-like serine/threonine-protein kinase At1g53430-like [Vitis vinifera]	sp|C0LGG8|Y5343_ARATH	Probable LRR receptor-like serine/threonine-protein kinase At1g53430 OS=Arabidopsis thaliana GN=At1g53430 PE=1 SV=1	KOG0619	FOG: Leucine rich repeat	--	--	GO:0006468;GO:0055114;GO:0005524;GO:0000186;GO:0004709;GO:0032440;GO:0005886;GO:0000165	protein phosphorylation|oxidation-reduction process|ATP binding|activation of MAPKK activity|MAP kinase kinase kinase activity|2-alkenal reductase [NAD(P)] activity|plasma membrane|MAPK cascade
comp140131_c0_seq1	Inf	0.00173066	Up	--	--	--	--	--	--	--	--	--
comp140253_c0_seq3	3.04439	0.0142258	Up	gi|462405976|gb|EMJ11440.1|hypothetical protein PRUPE_ppa014973mg, partial [Prunus persica]	sp|Q7LHG5|YI31B_YEAST	Transposon Ty3-I Gag-Pol polyprotein OS=Saccharomyces cerevisiae (strain ATCC 204508 / S288c) GN=TY3B-I PE=3 SV=2	KOG0017	FOG: Transposon-encoded proteins with TYA, reverse transcriptase, integrase domains in various combinations	--	--	GO:0003964;GO:0006278;GO:0003723;GO:0004190;GO:0006508;GO:0005634;GO:0008270;GO:0015074	RNA-directed DNA polymerase activity|RNA-dependent DNA replication|RNA binding|aspartic-type endopeptidase activity|proteolysis|nucleus|zinc ion binding|DNA integration
comp140875_c0_seq1	2.1581	0.01157	Up	gi|565389310|ref|XP_006360400.1|PREDICTED: putative UDP-rhamnose:rhamnosyltransferase 1-like [Solanum tuberosum]	sp|Q66PF2|URT1_FRAAN	Putative UDP-rhamnose:rhamnosyltransferase 1 OS=Fragaria ananassa GN=GT4 PE=2 SV=1	KOG1192	UDP-glucuronosyl and UDP-glucosyl transferase	--	--	GO:0016021;GO:0016758;GO:0008152	integral component of membrane|transferase activity, transferring hexosyl groups|metabolic process
comp141076_c0_seq2	1.71989	0.0380567	Up	gi|255546684|ref|XP_002514401.1|cellulose synthase, putative [Ricinus communis] >gi|223546498|gb|EEF47997.1| cellulose synthase, putative [Ricinus communis]	sp|Q9SZL9|CSLD4_ARATH	Cellulose synthase-like protein D4 OS=Arabidopsis thaliana GN=CSLD4 PE=2 SV=1	--	--	--	--	GO:0016021;GO:0030244;GO:0016760;GO:0009846;GO:0009832;GO:0005794	integral component of membrane|cellulose biosynthetic process|cellulose synthase (UDP-forming) activity|pollen germination|plant-type cell wall biogenesis|Golgi apparatus
comp141534_c0_seq2	2.64386	0.048064	Up	--	--	--	--	--	--	--	--	--
comp141623_c4_seq1	2.50748	0.00268164	Up	gi|460393190|ref|XP_004242194.1|PREDICTED: uncharacterized protein LOC101265141 [Solanum lycopersicum]	--	--	--	--	--	--	GO:0006979	response to oxidative stress
comp141822_c0_seq1	2.16208	0.00895715	Up	--	--	--	--	--	--	--	--	--
comp141874_c0_seq1	3.73697	0.00268926	Up	gi|462406739|gb|EMJ12203.1|hypothetical protein PRUPE_ppa020740mg, partial [Prunus persica]	sp|Q9SX38|DRL4_ARATH	Putative disease resistance protein At1g50180 OS=Arabidopsis thaliana GN=At1g50180 PE=3 SV=2	KOG4658	Apoptotic ATPase	ko04626	Plant-pathogen interaction	GO:0006952;GO:0043531	defense response|ADP binding
comp142245_c0_seq1	Inf	0.000896314	Up	gi|224114125|ref|XP_002316674.1|predicted protein [Populus trichocarpa] >gi|222859739|gb|EEE97286.1| hypothetical protein POPTR_0011s03920g [Populus trichocarpa]	sp|Q9LPZ9|SD113_ARATH	G-type lectin S-receptor-like serine/threonine-protein kinase SD1-13 OS=Arabidopsis thaliana GN=SD113 PE=1 SV=2	KOG1187	Serine/threonine protein kinase	--	--	GO:0005886;GO:0046777;GO:0048544;GO:0005524;GO:0004674	plasma membrane|protein autophosphorylation|recognition of pollen|ATP binding|protein serine/threonine kinase activity
comp142955_c2_seq1	Inf	0.000896314	Up	--	--	--	--	--	--	--	--	--
comp143124_c1_seq1	2.23266	0.026791	Up	gi|356555602|ref|XP_003546119.1|PREDICTED: F-box/kelch-repeat protein At3g23880-like [Glycine max]	sp|Q8GXC7|FBK50_ARATH	F-box/kelch-repeat protein At3g06240 OS=Arabidopsis thaliana GN=At3g06240 PE=2 SV=1	--	--	--	--	--	--
comp143366_c1_seq2	3.36419	0.000120202	Up	--	--	--	--	--	--	--	--	--
comp143446_c1_seq4	Inf	0.00273521	Up	--	--	--	--	--	--	--	--	--
comp144556_c2_seq8	Inf	0.00173066	Up	--	--	--	--	--	--	--	--	--
comp145239_c1_seq1	3.12928	0.0105906	Up	--	--	--	--	--	--	--	--	--
comp145387_c0_seq2	1.82415	0.024458	Up	gi|462399480|gb|EMJ05148.1|hypothetical protein PRUPE_ppa018309mg [Prunus persica]	sp|Q9SD53|Y3720_ARATH	UPF0481 protein At3g47200 OS=Arabidopsis thaliana GN=At3g47200 PE=1 SV=1	--	--	--	--	--	--
comp145529_c0_seq2	2.2854	0.0113946	Up	--	--	--	--	--	--	--	--	--
comp145562_c0_seq2	1.75673	0.0371907	Up	gi|557532267|gb|ESR43450.1|hypothetical protein CICLE_v10013431mg, partial [Citrus clementina]	sp|Q9LRR4|R13L1_ARATH	Putative disease resistance RPP13-like protein 1 OS=Arabidopsis thaliana GN=RPPL1 PE=3 SV=1	KOG4658	Apoptotic ATPase	--	--	GO:0004721;GO:0006952;GO:0043531	phosphoprotein phosphatase activity|defense response|ADP binding
comp14609_c0_seq1	Inf	0.0267795	Up	--	--	--	--	--	--	--	--	--
comp146403_c0_seq3	4.14975	0.00013993	Up	gi|508777834|gb|EOY25090.1|Transcription factor, putative [Theobroma cacao]	sp|Q84TH9|NLP7_ARATH	Protein NLP7 OS=Arabidopsis thaliana GN=NLP7 PE=1 SV=2	--	--	--	--	--	--
comp146573_c0_seq1	2.14439	0.01517	Up	gi|255570566|ref|XP_002526240.1|conserved hypothetical protein [Ricinus communis] >gi|223534434|gb|EEF36137.1| conserved hypothetical protein [Ricinus communis]	sp|Q9FLS0|FB253_ARATH	F-box protein At5g07610 OS=Arabidopsis thaliana GN=At5g07610 PE=2 SV=1	--	--	--	--	GO:0005634	nucleus
comp146780_c2_seq1	Inf	0.00933877	Up	--	--	--	--	--	--	--	--	--
comp147077_c1_seq1	Inf	0.0267795	Up	--	--	--	--	--	--	--	--	--
comp147093_c0_seq3	Inf	4.66192e-05	Up	--	--	--	--	--	--	--	--	--
comp147234_c0_seq2	3.44808	9.59652e-05	Up	gi|297738290|emb|CBI27491.3|unnamed protein product [Vitis vinifera]	--	--	KOG1801	tRNA-splicing endonuclease positive effector (SEN1)	--	--	GO:0005524;GO:0016787	ATP binding|hydrolase activity
comp147800_c1_seq4	4.75489	0.00445121	Up	gi|147857332|emb|CAN79190.1|hypothetical protein VITISV_000232 [Vitis vinifera]	sp|P08548|LIN1_NYCCO	LINE-1 reverse transcriptase homolog OS=Nycticebus coucang PE=1 SV=1	KOG1075	FOG: Reverse transcriptase	--	--	GO:0003723;GO:0006281;GO:0004519;GO:0006278;GO:0016459;GO:0003964;GO:0003677;GO:0005524;GO:0003774	RNA binding|DNA repair|endonuclease activity|RNA-dependent DNA replication|myosin complex|RNA-directed DNA polymerase activity|DNA binding|ATP binding|motor activity
comp147867_c0_seq5	4.14749	6.81313e-06	Up	gi|557550968|gb|ESR61597.1|hypothetical protein CICLE_v10014618mg [Citrus clementina]	sp|Q9FID5|Y5393_ARATH	Probable receptor-like protein kinase At5g39030 OS=Arabidopsis thaliana GN=At5g39030 PE=2 SV=1	KOG1187	Serine/threonine protein kinase	--	--	GO:0030247;GO:0006468;GO:0005524;GO:0004674	polysaccharide binding|protein phosphorylation|ATP binding|protein serine/threonine kinase activity
comp147896_c2_seq7	1.77259	0.0315994	Up	--	--	--	--	--	--	--	--	--
comp148356_c0_seq1	1.70361	0.0394304	Up	--	--	--	--	--	--	--	--	--
comp148760_c0_seq2	Inf	0.0460179	Up	--	--	--	--	--	--	--	--	--
comp148799_c1_seq2	1.98272	0.023461	Up	--	--	--	--	--	--	--	--	--
comp148886_c0_seq1	3.56986	0.000230353	Up	--	--	--	--	--	--	--	--	--
comp149381_c0_seq3	Inf	0.0157114	Up	--	--	--	--	--	--	--	--	--
comp149467_c2_seq1	2.64386	0.048064	Up	--	--	--	--	--	--	--	--	--
comp149589_c0_seq3	3.33298	0.00023458	Up	gi|359494384|ref|XP_002267999.2|PREDICTED: uncharacterized protein LOC100243242 [Vitis vinifera]	--	--	--	--	--	--	--	--
comp149765_c1_seq1	Inf	1.52952e-07	Up	gi|224120450|ref|XP_002331051.1|predicted protein [Populus trichocarpa]	sp|Q9C9H7|RLP12_ARATH	Receptor-like protein 12 OS=Arabidopsis thaliana GN=RLP12 PE=2 SV=2	KOG0619	FOG: Leucine rich repeat	--	--	GO:0016301;GO:0032440;GO:0007165;GO:0016310;GO:0055114	kinase activity|2-alkenal reductase [NAD(P)] activity|signal transduction|phosphorylation|oxidation-reduction process
comp150072_c0_seq26	1.9349	0.0335856	Up	gi|359477011|ref|XP_002262677.2|PREDICTED: cation/H(+) antiporter 15-like [Vitis vinifera]	sp|Q9SIT5|CHX15_ARATH	Cation/H(+) antiporter 15 OS=Arabidopsis thaliana GN=CHX15 PE=2 SV=1	KOG1650	Predicted K+/H+-antiporter	--	--	GO:0015385;GO:0016021;GO:0035725;GO:0009860;GO:0009507;GO:0006885;GO:0009827	sodium:proton antiporter activity|integral component of membrane|sodium ion transmembrane transport|pollen tube growth|chloroplast|regulation of pH|plant-type cell wall modification
comp150186_c1_seq3	2.62449	0.0206388	Up	--	--	--	--	--	--	--	--	--
comp150221_c0_seq1	Inf	0.00173066	Up	--	--	--	--	--	--	--	--	--
comp150594_c0_seq1	Inf	0.00138672	Up	--	--	--	--	--	--	--	--	--
comp150816_c1_seq1	Inf	0.0350901	Up	--	--	--	--	--	--	--	--	--
comp150867_c0_seq5	2.49185	0.0172503	Up	--	--	--	--	--	--	--	--	--
comp150881_c0_seq10	4.58496	0.00809914	Up	gi|508716100|gb|EOY07997.1|Uncharacterized protein TCM_022315 [Theobroma cacao]	sp|P0C2F6|RNHX1_ARATH	Putative ribonuclease H protein At1g65750 OS=Arabidopsis thaliana GN=At1g65750 PE=3 SV=1	KOG1075	FOG: Reverse transcriptase	--	--	GO:0006468;GO:0003723;GO:0008270;GO:0004674;GO:0006278;GO:0006457;GO:0003964;GO:0005524;GO:0004386;GO:0051082;GO:0006950	protein phosphorylation|RNA binding|zinc ion binding|protein serine/threonine kinase activity|RNA-dependent DNA replication|protein folding|RNA-directed DNA polymerase activity|ATP binding|helicase activity|unfolded protein binding|response to stress
comp151283_c3_seq2	2.03653	0.0132821	Up	--	--	--	--	--	--	--	--	--
comp151528_c1_seq1	2.28293	0.0124913	Up	--	--	--	--	--	--	--	--	--
comp151740_c2_seq2	Inf	0.0460179	Up	--	--	--	--	--	--	--	--	--
comp151918_c0_seq4	1.76553	0.0477853	Up	gi|147852781|emb|CAN81672.1|hypothetical protein VITISV_000588 [Vitis vinifera]	--	--	--	--	--	--	GO:0008270;GO:0005634	zinc ion binding|nucleus
comp152010_c1_seq1	1.66403	0.0391114	Up	--	--	--	--	--	--	--	--	--
comp152303_c2_seq1	2.76553	0.0200566	Up	--	--	--	--	--	--	--	--	--
comp152615_c0_seq3	1.63346	0.0428142	Up	gi|508778002|gb|EOY25258.1|Nbs-lrr resistance protein [Theobroma cacao]	sp|Q39214|RPM1_ARATH	Disease resistance protein RPM1 OS=Arabidopsis thaliana GN=RPM1 PE=1 SV=1	KOG4658	Apoptotic ATPase	ko04626	Plant-pathogen interaction	GO:0006952;GO:0043531	defense response|ADP binding
comp152685_c0_seq5	2.26748	0.00716945	Up	gi|147790936|emb|CAN77234.1|hypothetical protein VITISV_010061 [Vitis vinifera]	sp|P14381|YTX2_XENLA	Transposon TX1 uncharacterized 149 kDa protein OS=Xenopus laevis PE=4 SV=1	KOG1075	FOG: Reverse transcriptase	--	--	GO:0016192;GO:0005083;GO:0006468;GO:0003723;GO:0006772;GO:0008270;GO:0004674;GO:0006278;GO:0030983;GO:0003964;GO:0005524;GO:0006298;GO:0004788;GO:0004386;GO:0006886;GO:0009229;GO:0015074	vesicle-mediated transport|small GTPase regulator activity|protein phosphorylation|RNA binding|thiamine metabolic process|zinc ion binding|protein serine/threonine kinase activity|RNA-dependent DNA replication|mismatched DNA binding|RNA-directed DNA polymerase activity|ATP binding|mismatch repair|thiamine diphosphokinase activity|helicase activity|intracellular protein transport|thiamine diphosph…
comp152866_c0_seq1	2.5518	0.00296406	Up	gi|356524738|ref|XP_003530985.1|PREDICTED: uncharacterized protein LOC100798405 [Glycine max]	--	--	--	--	--	--	--	--
comp152929_c0_seq2	2.4285	0.00401976	Up	--	--	--	--	--	--	--	--	--
comp153000_c0_seq1	1.62369	0.044948	Up	gi|147826431|emb|CAN66510.1|hypothetical protein VITISV_003620 [Vitis vinifera]	--	--	--	--	--	--	--	--
comp153688_c0_seq1	4.52356	0.00993631	Up	gi|470130434|ref|XP_004301108.1|PREDICTED: uncharacterized protein LOC101297549 [Fragaria vesca subsp. vesca]	--	--	--	--	--	--	GO:0010413;GO:0034968;GO:0046872;GO:0018024;GO:0006355;GO:0045492;GO:0005694	glucuronoxylan metabolic process|histone lysine methylation|metal ion binding|histone-lysine N-methyltransferase activity|regulation of transcription, DNA-templated|xylan biosynthetic process|chromosome
comp153745_c0_seq1	Inf	0.0350901	Up	gi|565466430|ref|XP_006291095.1|hypothetical protein CARUB_v10017209mg [Capsella rubella] >gi|482559802|gb|EOA23993.1| hypothetical protein CARUB_v10017209mg [Capsella rubella]	sp|Q9ZWA6|MGP_ARATH	Zinc finger protein MAGPIE OS=Arabidopsis thaliana GN=MGP PE=1 SV=1	KOG1721	FOG: Zn-finger	ko00052;ko00511;ko00531;ko00600;ko00604;ko04142	Galactose metabolism |Other glycan degradation |Glycosaminoglycan degradation |Sphingolipid metabolism |Glycosphingolipid biosynthesis - ganglio series |Lysosome	GO:0031348;GO:0045893;GO:0005515;GO:0008270;GO:0009867;GO:0035304;GO:0009862;GO:0010431;GO:0010363;GO:0010310;GO:0009617;GO:0006612;GO:0009937;GO:0003676;GO:0009965;GO:0000165;GO:0010029;GO:0030154;GO:0003700;GO:0005634	negative regulation of defense response|positive regulation of transcription, DNA-templated|protein binding|zinc ion binding|jasmonic acid mediated signaling pathway|regulation of protein dephosphorylation|systemic acquired resistance, salicylic acid mediated signaling pathway|seed maturation|regulation of plant-type hypersensitive response|regulation of hydrogen peroxide metabolic process|respon…
comp153939_c0_seq1	Inf	0.0157114	Up	--	--	--	--	--	--	--	--	--
comp154067_c0_seq1	2.02466	0.0157843	Up	gi|460391898|ref|XP_004241555.1|PREDICTED: uncharacterized protein LOC101246638 [Solanum lycopersicum]	--	--	--	--	--	--	--	--
comp154254_c0_seq1	3.54844	0.000148692	Up	--	--	--	--	--	--	--	--	--
comp154321_c0_seq1	Inf	8.16779e-08	Up	gi|225425013|ref|XP_002267536.1|PREDICTED: uncharacterized protein LOC100253093 [Vitis vinifera] >gi|297738213|emb|CBI27414.3| unnamed protein product [Vitis vinifera]	--	--	--	--	--	--	--	--
comp155253_c0_seq1	3.27302	0.0151272	Up	gi|255563490|ref|XP_002522747.1|Pectate lyase precursor, putative [Ricinus communis] >gi|223537985|gb|EEF39598.1| Pectate lyase precursor, putative [Ricinus communis]	sp|Q9FM66|PLY21_ARATH	Putative pectate lyase 21 OS=Arabidopsis thaliana GN=At5g55720 PE=3 SV=1	--	--	ko00040	Pentose and glucuronate interconversions	GO:0030570;GO:0005886	pectate lyase activity|plasma membrane
comp155333_c0_seq1	Inf	0.000473718	Up	--	--	--	--	--	--	--	--	--
comp155421_c0_seq1	Inf	0.0460179	Up	--	--	--	--	--	--	--	--	--
comp15638_c0_seq1	Inf	0.0460179	Up	--	--	--	--	--	--	--	--	--
comp156528_c0_seq1	Inf	0.012091	Up	--	--	--	--	--	--	--	--	--
comp156918_c0_seq1	Inf	0.0460179	Up	--	--	--	--	--	--	--	--	--
comp157003_c0_seq1	Inf	5.57172e-05	Up	gi|460396421|ref|XP_004243772.1|PREDICTED: putative ribonuclease H protein At1g65750-like [Solanum lycopersicum]	--	--	--	--	--	--	--	--
comp158161_c0_seq1	Inf	0.0267795	Up	--	--	--	--	--	--	--	--	--
comp158320_c0_seq1	Inf	0.0204829	Up	--	--	--	--	--	--	--	--	--
comp158755_c0_seq1	Inf	0.00111368	Up	--	--	--	--	--	--	--	--	--
comp158849_c0_seq1	Inf	0.0157114	Up	--	--	--	--	--	--	--	--	--
comp158917_c0_seq1	Inf	4.66192e-05	Up	--	--	--	--	--	--	--	--	--
comp159074_c0_seq1	Inf	0.00217006	Up	--	--	--	--	--	--	--	--	--
comp159597_c0_seq1	Inf	0.0460179	Up	--	--	--	--	--	--	--	--	--
comp160690_c0_seq1	Inf	0.0267795	Up	--	--	--	--	--	--	--	--	--
comp161467_c0_seq1	2.36923	0.0450424	Up	--	--	--	--	--	--	--	--	--
comp162542_c0_seq1	Inf	0.00273521	Up	--	--	--	--	--	--	--	--	--
comp162626_c0_seq1	Inf	0.0350901	Up	--	--	--	--	--	--	--	--	--
comp165118_c0_seq1	Inf	0.0350901	Up	--	--	--	--	--	--	--	--	--
comp165349_c0_seq1	Inf	0.0204829	Up	--	--	--	--	--	--	--	--	--
comp166300_c0_seq1	2.24793	0.0374521	Up	--	--	--	--	--	--	--	--	--
comp166994_c0_seq1	Inf	0.00724146	Up	--	--	--	--	--	--	--	--	--
comp167945_c0_seq1	Inf	0.0460179	Up	--	--	--	--	--	--	--	--	--
comp168031_c0_seq1	Inf	0.0350901	Up	--	--	--	--	--	--	--	--	--
comp168372_c0_seq1	Inf	0.0350901	Up	--	--	--	--	--	--	--	--	--
comp169649_c0_seq1	Inf	0.0350901	Up	--	--	--	--	--	--	--	--	--
comp170028_c0_seq1	Inf	0.0267795	Up	--	--	--	--	--	--	--	--	--
comp17025_c0_seq1	Inf	0.0204829	Up	--	--	--	--	--	--	--	--	--
comp174474_c0_seq1	Inf	0.0460179	Up	--	--	--	--	--	--	--	--	--
comp176310_c0_seq1	Inf	0.0267795	Up	--	--	--	--	--	--	--	--	--
comp180278_c0_seq1	Inf	0.0204829	Up	--	--	--	--	--	--	--	--	--
comp180558_c0_seq1	Inf	0.0350901	Up	--	--	--	--	--	--	--	--	--
comp184713_c0_seq1	Inf	0.0460179	Up	--	--	--	--	--	--	--	--	--
comp184727_c0_seq1	Inf	0.0267795	Up	--	--	--	--	--	--	--	--	--
comp185124_c0_seq1	Inf	0.0204829	Up	--	--	--	--	--	--	--	--	--
comp185333_c0_seq1	Inf	0.0267795	Up	--	--	--	--	--	--	--	--	--
comp185399_c0_seq1	Inf	0.00346487	Up	--	--	--	--	--	--	--	--	--
comp185815_c0_seq1	Inf	0.0460179	Up	--	--	--	--	--	--	--	--	--
comp186625_c0_seq1	Inf	0.0204829	Up	--	--	--	--	--	--	--	--	--
comp187743_c0_seq1	Inf	0.0204829	Up	--	--	--	--	--	--	--	--	--
comp188406_c0_seq1	Inf	0.0157114	Up	--	--	--	--	--	--	--	--	--
comp189346_c0_seq1	Inf	0.0157114	Up	--	--	--	--	--	--	--	--	--
comp191936_c0_seq1	Inf	0.00273521	Up	--	--	--	--	--	--	--	--	--
comp192710_c0_seq1	Inf	0.0460179	Up	--	--	--	--	--	--	--	--	--
comp197543_c0_seq1	Inf	0.0267795	Up	--	--	--	--	--	--	--	--	--
comp19976_c0_seq1	2.48543	0.0466743	Up	--	--	--	--	--	--	--	--	--
comp20150_c0_seq1	2.45943	0.0346207	Up	--	--	--	--	--	--	--	--	--
comp20515_c0_seq1	Inf	0.00933877	Up	--	--	--	--	--	--	--	--	--
comp22460_c0_seq1	Inf	0.000722982	Up	--	--	--	--	--	--	--	--	--
comp23605_c0_seq1	Inf	0.000141591	Up	gi|147791391|emb|CAN59784.1|hypothetical protein VITISV_042163 [Vitis vinifera]	sp|Q94C69|CSP3_ARATH	Cold shock domain-containing protein 3 OS=Arabidopsis thaliana GN=CSP3 PE=2 SV=1	KOG3070	Predicted RNA-binding protein containing PIN domain and invovled in translation or RNA processing	--	--	GO:0006355;GO:0003677;GO:0008270	regulation of transcription, DNA-templated|DNA binding|zinc ion binding
comp24851_c0_seq1	Inf	0.0157114	Up	--	--	--	--	--	--	--	--	--
comp25924_c0_seq1	Inf	0.000384863	Up	--	--	--	--	--	--	--	--	--
comp26082_c0_seq1	Inf	0.00346487	Up	--	--	--	--	--	--	--	--	--
comp29266_c0_seq1	3.07665	0.000547413	Up	--	--	--	--	--	--	--	--	--
comp30690_c0_seq1	Inf	0.000722982	Up	--	--	--	--	--	--	--	--	--
comp33069_c0_seq1	Inf	0.00173066	Up	--	--	--	--	--	--	--	--	--
comp34222_c0_seq1	Inf	0.00441	Up	--	--	--	--	--	--	--	--	--
comp34760_c0_seq1	Inf	3.29092e-05	Up	--	sp|Q9SWH5|FUT1_ARATH	Galactoside 2-alpha-L-fucosyltransferase OS=Arabidopsis thaliana GN=FUT1 PE=1 SV=2	--	--	--	--	--	--
comp35165_c0_seq1	Inf	2.30661e-06	Up	--	--	--	--	--	--	--	--	--
comp35201_c0_seq1	Inf	0.0350901	Up	--	--	--	--	--	--	--	--	--
comp36336_c0_seq1	Inf	0.00173066	Up	--	--	--	--	--	--	--	--	--
comp39266_c0_seq1	Inf	0.000255966	Up	--	--	--	--	--	--	--	--	--
comp39277_c0_seq1	Inf	0.00217006	Up	--	--	--	--	--	--	--	--	--
comp39505_c0_seq1	Inf	0.0157114	Up	--	--	--	--	--	--	--	--	--
comp40995_c0_seq1	Inf	0.0204829	Up	--	--	--	--	--	--	--	--	--
comp44798_c0_seq1	Inf	0.0157114	Up	--	--	--	--	--	--	--	--	--
comp45674_c0_seq1	Inf	0.00441	Up	--	--	--	--	--	--	--	--	--
comp46160_c0_seq1	Inf	4.46195e-06	Up	--	--	--	--	--	--	--	--	--
comp46722_c0_seq1	Inf	0.00724146	Up	--	--	--	--	--	--	--	--	--
comp48383_c0_seq1	2.00393	0.0187293	Up	gi|377656755|gb|AFB73931.1|LAT52-like protein [Lycium barbarum]	sp|P13447|LAT52_SOLLC	Anther-specific protein LAT52 OS=Solanum lycopersicum GN=LAT52 PE=2 SV=1	--	--	--	--	GO:0005615	extracellular space
comp48661_c0_seq1	2.24793	0.0374521	Up	--	--	--	--	--	--	--	--	--
comp48712_c0_seq1	Inf	0.012091	Up	--	--	--	--	--	--	--	--	--
comp48980_c0_seq1	Inf	0.0267795	Up	--	--	--	--	--	--	--	--	--
comp50174_c0_seq1	Inf	0.0157114	Up	--	--	--	--	--	--	--	--	--
comp50535_c0_seq1	Inf	2.03284e-06	Up	--	--	--	--	--	--	--	--	--
comp51299_c0_seq1	3.24793	0.00686577	Up	--	--	--	--	--	--	--	--	--
comp51759_c0_seq1	Inf	0.012091	Up	--	--	--	--	--	--	--	--	--
comp52731_c0_seq1	Inf	0.0460179	Up	--	--	--	--	--	--	--	--	--
comp55134_c0_seq1	Inf	0.0460179	Up	--	--	--	--	--	--	--	--	--
comp55931_c0_seq1	Inf	0.0267795	Up	--	--	--	--	--	--	--	--	--
comp56249_c0_seq1	Inf	0.00933877	Up	gi|462410083|gb|EMJ15417.1|hypothetical protein PRUPE_ppa023217mg [Prunus persica]	sp|Q9S793|FRS8_ARATH	Protein FAR1-RELATED SEQUENCE 8 OS=Arabidopsis thaliana GN=FRS8 PE=2 SV=2	--	--	--	--	GO:0008270	zinc ion binding
comp56839_c0_seq1	2.53605	0.0404767	Up	--	--	--	--	--	--	--	--	--
comp5724_c0_seq1	Inf	0.0350901	Up	--	--	--	--	--	--	--	--	--
comp57597_c0_seq1	Inf	0.00173066	Up	--	sp|Q9FME4|PP438_ARATH	Pentatricopeptide repeat-containing protein PNM1, mitochondrial OS=Arabidopsis thaliana GN=PNM1 PE=1 SV=1	KOG4197	FOG: PPR repeat	--	--	--	--
comp57809_c0_seq1	Inf	0.0204829	Up	--	--	--	--	--	--	--	--	--
comp57888_c0_seq1	Inf	0.00273521	Up	--	--	--	--	--	--	--	--	--
comp58607_c0_seq1	Inf	0.00563869	Up	--	--	--	--	--	--	--	--	--
comp59214_c0_seq1	Inf	0.00441	Up	--	--	--	--	--	--	--	--	--
comp59715_c0_seq1	Inf	0.0350901	Up	--	--	--	--	--	--	--	--	--
comp6081_c0_seq1	Inf	0.0350901	Up	--	--	--	--	--	--	--	--	--
comp62455_c0_seq1	Inf	4.86664e-09	Up	gi|502097233|ref|XP_004490944.1|PREDICTED: probable sugar phosphate/phosphate translocator At3g11320-like [Cicer arietinum]	sp|Q5XF09|PT311_ARATH	Probable sugar phosphate/phosphate translocator At3g11320 OS=Arabidopsis thaliana GN=At3g11320 PE=2 SV=1	KOG1441	Glucose-6-phosphate/phosphate and phosphoenolpyruvate/phosphate antiporter	--	--	--	--
comp63623_c0_seq1	Inf	0.00346487	Up	--	--	--	--	--	--	--	--	--
comp63894_c0_seq1	Inf	0.00563869	Up	--	--	--	--	--	--	--	--	--
comp64353_c0_seq1	Inf	0.012091	Up	gi|449519790|ref|XP_004166917.1|PREDICTED: LOW QUALITY PROTEIN: uncharacterized protein LOC101224192, partial [Cucumis sativus]	--	--	KOG1877	Putative transmembrane protein cmp44E	--	--	GO:0005886	plasma membrane
comp64815_c0_seq2	Inf	0.0204829	Up	--	--	--	--	--	--	--	--	--
comp65684_c0_seq2	Inf	0.0204829	Up	--	--	--	--	--	--	--	--	--
comp66348_c0_seq1	Inf	0.0204829	Up	--	--	--	--	--	--	--	--	--
comp67293_c0_seq1	Inf	0.0460179	Up	--	--	--	--	--	--	--	--	--
comp69050_c0_seq1	Inf	0.00724146	Up	gi|147798277|emb|CAN67912.1|hypothetical protein VITISV_004101 [Vitis vinifera]	--	--	--	--	--	--	GO:0003676;GO:0008270;GO:0015074	nucleic acid binding|zinc ion binding|DNA integration
comp69659_c0_seq1	Inf	0.00933877	Up	--	--	--	--	--	--	--	--	--
comp71183_c0_seq1	Inf	0.0460179	Up	--	--	--	--	--	--	--	--	--
comp72038_c0_seq1	Inf	0.00563869	Up	gi|527197691|gb|EPS66111.1|hypothetical protein M569_08665, partial [Genlisea aurea]	--	--	KOG0242	Kinesin-like protein	--	--	--	--
comp73271_c0_seq1	Inf	0.0267795	Up	--	--	--	--	--	--	--	--	--
comp7404_c0_seq1	Inf	0.012091	Up	--	--	--	--	--	--	--	--	--
comp74614_c1_seq1	Inf	0.0460179	Up	gi|224072473|ref|XP_002303749.1|predicted protein [Populus trichocarpa] >gi|222841181|gb|EEE78728.1| ARF GTPase-activating domain-containing family protein [Populus trichocarpa]	sp|Q5W7F2|AGD3_ARATH	ADP-ribosylation factor GTPase-activating protein AGD3 OS=Arabidopsis thaliana GN=AGD3 PE=1 SV=1	KOG0521	Putative GTPase activating proteins (GAPs)	ko04144	Endocytosis	GO:0000278;GO:0030140;GO:0048589;GO:0005515;GO:0008270;GO:0048519;GO:0007155;GO:0009944;GO:0045010;GO:0035091;GO:0033044;GO:0004672;GO:0009855;GO:0048449;GO:0009733;GO:0005829;GO:0010051;GO:0009965;GO:0010090;GO:0032312;GO:0006468;GO:0048765;GO:0006897;GO:0045595;GO:0010014;GO:0016049;GO:0048439;GO:0005886;GO:0005524;GO:0008060;GO:0071555;GO:0010089	mitotic cell cycle|trans-Golgi network transport vesicle|developmental growth|protein binding|zinc ion binding|negative regulation of biological process|cell adhesion|polarity specification of adaxial/abaxial axis|actin nucleation|phosphatidylinositol binding|regulation of chromosome organization|protein kinase activity|determination of bilateral symmetry|floral organ formation|response to auxin|…
comp75750_c0_seq1	Inf	2.27612e-08	Up	--	--	--	--	--	--	--	--	--
comp75940_c0_seq2	3.46614	8.3563e-05	Up	gi|225445486|ref|XP_002285167.1|PREDICTED: NADP-dependent alkenal double bond reductase P1 [Vitis vinifera] >gi|297738946|emb|CBI28191.3| unnamed protein product [Vitis vinifera]	sp|Q9SLN8|DBR_TOBAC	2-alkenal reductase (NADP(+)-dependent) OS=Nicotiana tabacum GN=DBR PE=1 SV=1	KOG1196	Predicted NAD-dependent oxidoreductase	--	--	GO:0008270;GO:0032440;GO:0055114	zinc ion binding|2-alkenal reductase [NAD(P)] activity|oxidation-reduction process
comp77818_c0_seq1	Inf	0.0267795	Up	--	--	--	--	--	--	--	--	--
comp78511_c0_seq1	2.58496	0.035122	Up	--	--	--	--	--	--	--	--	--
comp78881_c0_seq1	1.88753	0.0331332	Up	--	--	--	--	--	--	--	--	--
comp78898_c0_seq1	Inf	0.012091	Up	--	--	--	--	--	--	--	--	--
comp78921_c0_seq1	Inf	0.0460179	Up	--	--	--	--	--	--	--	--	--
comp7894_c0_seq1	Inf	0.012091	Up	--	--	--	--	--	--	--	--	--
comp81734_c0_seq1	Inf	0.000313463	Up	--	--	--	--	--	--	--	--	--
comp83700_c0_seq1	Inf	0.0267795	Up	--	--	--	--	--	--	--	--	--
comp84169_c0_seq1	2.9386	0.0411052	Up	--	--	--	--	--	--	--	--	--
comp85688_c0_seq1	Inf	0.0267795	Up	--	--	--	--	--	--	--	--	--
comp85863_c0_seq1	Inf	0.0157114	Up	--	--	--	--	--	--	--	--	--
comp85980_c0_seq3	3	0.0347414	Up	gi|380853846|gb|AFE88230.1|beta-keto-ACP reductase [Nicotiana tabacum]	sp|P33207|FABG_ARATH	3-oxoacyl-[acyl-carrier-protein] reductase, chloroplastic OS=Arabidopsis thaliana GN=At1g24360 PE=2 SV=2	KOG1200	Mitochondrial/plastidial beta-ketoacyl-ACP reductase	ko00061;ko00780;ko01040;ko01212	Fatty acid biosynthesis |Biotin metabolism |Biosynthesis of unsaturated fatty acids |Fatty acid metabolism	GO:0006633;GO:0004316;GO:0051287;GO:0055114	fatty acid biosynthetic process|3-oxoacyl-[acyl-carrier-protein] reductase (NADPH) activity|NAD binding|oxidation-reduction process
comp86947_c0_seq1	2.64386	0.048064	Up	--	--	--	--	--	--	--	--	--
comp87825_c0_seq1	Inf	0.012091	Up	gi|147800180|emb|CAN68711.1|hypothetical protein VITISV_015847 [Vitis vinifera]	sp|P04146|COPIA_DROME	Copia protein OS=Drosophila melanogaster GN=GIP PE=1 SV=3	KOG0017	FOG: Transposon-encoded proteins with TYA, reverse transcriptase, integrase domains in various combinations	--	--	GO:0006952;GO:0043531;GO:0003676;GO:0005524;GO:0017111;GO:0008270;GO:0015074	defense response|ADP binding|nucleic acid binding|ATP binding|nucleoside-triphosphatase activity|zinc ion binding|DNA integration
comp88036_c0_seq1	3.75489	0.0108897	Up	gi|225468421|ref|XP_002263680.1|PREDICTED: 3-deoxy-manno-octulosonate cytidylyltransferase [Vitis vinifera] >gi|297735989|emb|CBI23963.3| unnamed protein product [Vitis vinifera]	sp|Q9C920|KDSB_ARATH	3-deoxy-manno-octulosonate cytidylyltransferase, mitochondrial OS=Arabidopsis thaliana GN=KDSB PE=1 SV=1	--	--	ko00540	Lipopolysaccharide biosynthesis	GO:0031307;GO:0033468;GO:0009103;GO:0009555;GO:0019243;GO:0009860;GO:0008690	integral component of mitochondrial outer membrane|CMP-keto-3-deoxy-D-manno-octulosonic acid biosynthetic process|lipopolysaccharide biosynthetic process|pollen development|methylglyoxal catabolic process to D-lactate|pollen tube growth|3-deoxy-manno-octulosonate cytidylyltransferase activity
comp88496_c0_seq1	Inf	0.0350901	Up	--	--	--	--	--	--	--	--	--
comp88623_c0_seq1	Inf	0.000172026	Up	--	--	--	--	--	--	--	--	--
comp89307_c0_seq1	Inf	0.000584525	Up	--	--	--	--	--	--	--	--	--
comp89913_c0_seq1	Inf	0.00273521	Up	--	--	--	--	--	--	--	--	--
comp90044_c0_seq1	Inf	2.44957e-10	Up	--	--	--	--	--	--	--	--	--
comp90064_c0_seq1	3.16993	0.0210458	Up	--	--	--	--	--	--	--	--	--
comp90319_c0_seq2	4.12928	0.00269127	Up	--	--	--	--	--	--	--	--	--
comp90653_c0_seq1	Inf	0.000209563	Up	--	--	--	--	--	--	--	--	--
comp90785_c0_seq2	Inf	0.0460179	Up	--	--	--	--	--	--	--	--	--
comp91047_c0_seq1	3.16993	0.00915413	Up	--	--	--	--	--	--	--	--	--
comp91165_c0_seq1	Inf	0.00933877	Up	--	--	--	--	--	--	--	--	--
comp91494_c0_seq1	2.54432	0.0266859	Up	--	--	--	--	--	--	--	--	--
comp91615_c0_seq1	4.24793	0.000278324	Up	--	--	--	--	--	--	--	--	--
comp92220_c0_seq1	Inf	0.00563869	Up	--	--	--	--	--	--	--	--	--
comp92657_c0_seq1	Inf	0.0350901	Up	--	--	--	--	--	--	--	--	--
comp92921_c0_seq1	2.24793	0.0192335	Up	--	--	--	--	--	--	--	--	--
comp94213_c0_seq1	Inf	0.0267795	Up	--	--	--	--	--	--	--	--	--
comp96826_c0_seq1	Inf	0.0204829	Up	--	--	--	--	--	--	--	--	--
comp97734_c0_seq1	Inf	0.0350901	Up	--	--	--	--	--	--	--	--	--
comp98019_c0_seq1	Inf	0.00273521	Up	--	--	--	--	--	--	--	--	--
comp9853_c0_seq1	Inf	0.0460179	Up	--	--	--	--	--	--	--	--	--
comp98980_c0_seq1	2.35908	0.00584407	Up	gi|565400364|ref|XP_006365700.1|PREDICTED: protein kinase APK1A, chloroplastic-like [Solanum tuberosum]	sp|Q06548|APK1A_ARATH	Protein kinase APK1A, chloroplastic OS=Arabidopsis thaliana GN=APK1A PE=2 SV=1	KOG1187	Serine/threonine protein kinase	ko04064;ko04210;ko04620;ko04722;ko05133;ko05140;ko05142;ko05145;ko05152;ko05162;ko05164	NF-kappa B signaling pathway |Apoptosis |Toll-like receptor signaling pathway |Neurotrophin signaling pathway |Pertussis |Leishmaniasis |Chagas disease (American trypanosomiasis) |Toxoplasmosis |Tuberculosis |Measles |Influenza A	GO:0046777;GO:0004674;GO:0005730;GO:0005524;GO:0002213;GO:0004715;GO:0005737;GO:0050832;GO:0005886	protein autophosphorylation|protein serine/threonine kinase activity|nucleolus|ATP binding|defense response to insect|non-membrane spanning protein tyrosine kinase activity|cytoplasm|defense response to fungus|plasma membrane
CL10157Contig1	#NAME?	0.0204829	Down	--	--	--	--	--	--	--	--	--
CL10160Contig1	#NAME?	0.0267795	Down	--	--	--	--	--	--	--	--	--
CL10201Contig1	#NAME?	0.0204829	Down	--	--	--	--	--	--	--	--	--
CL10255Contig1	-2.53605	0.0404767	Down	--	--	--	--	--	--	--	--	--
CL1049Contig2	#NAME?	0.0267795	Down	--	--	--	--	--	--	--	--	--
CL10514Contig1	-1.9386	0.049823	Down	--	--	--	--	--	--	--	--	--
CL10516Contig1	#NAME?	0.0204829	Down	--	--	--	--	--	--	--	--	--
CL10839Contig1	-3.32193	0.0397595	Down	gi|470130650|ref|XP_004301216.1|PREDICTED: uncharacterized protein LOC101306728 [Fragaria vesca subsp. vesca]	--	--	--	--	--	--	GO:0008234;GO:0006508	cysteine-type peptidase activity|proteolysis
CL10885Contig1	-3.71882	0.000261743	Down	--	--	--	--	--	--	--	--	--
CL10886Contig1	#NAME?	3.29092e-05	Down	--	--	--	--	--	--	--	--	--
CL10923Contig1	#NAME?	0.0267795	Down	--	--	--	--	--	--	--	--	--
CL10939Contig1	#NAME?	0.0204829	Down	--	--	--	--	--	--	--	--	--
CL10953Contig1	#NAME?	0.012091	Down	--	--	--	--	--	--	--	--	--
CL11001Contig1	-2.36923	0.0450424	Down	--	--	--	--	--	--	--	--	--
CL11015Contig1	-2.77259	0.0124916	Down	--	--	--	--	--	--	--	--	--
CL11132Contig1	-2.87447	0.0486588	Down	--	--	--	--	--	--	--	--	--
CL11138Contig1	#NAME?	0.00724146	Down	--	--	--	--	--	--	--	--	--
CL1113Contig2	-3.80735	0.000173915	Down	--	--	--	--	--	--	--	--	--
CL11203Contig1	-2.75489	0.0353023	Down	--	--	--	--	--	--	--	--	--
CL11292Contig1	-1.73306	0.0352433	Down	--	--	--	--	--	--	--	--	--
CL11319Contig1	#NAME?	0.0350901	Down	--	--	--	--	--	--	--	--	--
CL11336Contig1	-4.24793	3.84764e-05	Down	--	--	--	--	--	--	--	--	--
CL11388Contig1	#NAME?	0.00173066	Down	--	--	--	--	--	--	--	--	--
CL11469Contig1	-1.91146	0.0294308	Down	--	--	--	--	--	--	--	--	--
CL11562Contig1	#NAME?	0.00933877	Down	--	--	--	--	--	--	--	--	--
CL11697Contig1	-3.32193	0.0397595	Down	--	--	--	--	--	--	--	--	--
CL11703Contig1	-2	0.046876	Down	--	--	--	--	--	--	--	--	--
CL11768Contig1	#NAME?	0.00273521	Down	--	--	--	--	--	--	--	--	--
CL11828Contig1	-3.64386	0.0156502	Down	--	--	--	--	--	--	--	--	--
CL11867Contig1	#NAME?	0.0350901	Down	--	--	--	--	--	--	--	--	--
CL11979Contig1	-1.63743	0.047374	Down	--	--	--	--	--	--	--	--	--
CL11981Contig1	#NAME?	0.0350901	Down	--	--	--	--	--	--	--	--	--
CL1219Contig1	-1.80735	0.0291182	Down	--	--	--	--	--	--	--	--	--
CL12235Contig1	#NAME?	0.0267795	Down	--	--	--	--	--	--	--	--	--
CL1230Contig1	#NAME?	0.0460179	Down	--	--	--	--	--	--	--	--	--
CL12442Contig1	#NAME?	0.00441	Down	--	--	--	--	--	--	--	--	--
CL12478Contig1	-3.55459	0.0020221	Down	--	--	--	--	--	--	--	--	--
CL1253Contig1	-2.58496	0.0234578	Down	--	--	--	--	--	--	--	--	--
CL12568Contig1	#NAME?	0.00346487	Down	--	--	--	--	--	--	--	--	--
CL12647Contig1	#NAME?	1.39433e-07	Down	--	--	--	--	--	--	--	--	--
CL12651Contig1	#NAME?	0.0460179	Down	--	--	--	--	--	--	--	--	--
CL12685Contig1	-2.51457	0.0210694	Down	--	--	--	--	--	--	--	--	--
CL126Contig2	-3.16993	0.0210458	Down	--	--	--	--	--	--	--	--	--
CL12786Contig1	-3.32193	0.0397595	Down	--	--	--	--	--	--	--	--	--
CL12911Contig1	#NAME?	0.00441	Down	--	--	--	--	--	--	--	--	--
CL12942Contig1	-1.93546	0.0182802	Down	--	--	--	--	--	--	--	--	--
CL13050Contig1	-2.64386	0.048064	Down	--	--	--	--	--	--	--	--	--
CL13088Contig1	#NAME?	0.0350901	Down	--	--	--	--	--	--	--	--	--
CL13110Contig1	#NAME?	0.00933877	Down	--	--	--	--	--	--	--	--	--
CL13160Contig1	#NAME?	0.0204829	Down	--	--	--	--	--	--	--	--	--
CL13209Contig1	#NAME?	0.0460179	Down	--	--	--	--	--	--	--	--	--
CL13256Contig1	#NAME?	0.00217006	Down	--	--	--	--	--	--	--	--	--
CL13426Contig1	#NAME?	0.0204829	Down	--	--	--	--	--	--	--	--	--
CL13464Contig1	#NAME?	0.0157114	Down	--	--	--	--	--	--	--	--	--
CL13576Contig1	#NAME?	0.0460179	Down	--	--	--	--	--	--	--	--	--
CL13609Contig1	#NAME?	0.0204829	Down	--	--	--	--	--	--	--	--	--
CL13668Contig1	#NAME?	0.0460179	Down	--	--	--	--	--	--	--	--	--
CL1366Contig2	#NAME?	0.0460179	Down	--	--	--	--	--	--	--	--	--
CL13699Contig1	#NAME?	0.012091	Down	--	--	--	--	--	--	--	--	--
CL137Contig4	#NAME?	5.57172e-05	Down	--	--	--	--	--	--	--	--	--
CL13843Contig1	#NAME?	0.0204829	Down	--	--	--	--	--	--	--	--	--
CL13918Contig1	-2.11548	0.0453178	Down	--	--	--	--	--	--	--	--	--
CL13988Contig1	-2.96347	0.0101744	Down	--	--	--	--	--	--	--	--	--
CL14025Contig1	#NAME?	0.000896314	Down	--	--	--	--	--	--	--	--	--
CL1405Contig1	-2.21299	0.0245556	Down	--	--	--	--	--	--	--	--	--
CL14103Contig1	#NAME?	0.012091	Down	--	--	--	--	--	--	--	--	--
CL14218Contig1	-3	0.0347414	Down	--	--	--	--	--	--	--	--	--
CL14312Contig1	#NAME?	0.0460179	Down	gi|147834348|emb|CAN74303.1|hypothetical protein VITISV_032980 [Vitis vinifera]	sp|P10978|POLX_TOBAC	Retrovirus-related Pol polyprotein from transposon TNT 1-94 OS=Nicotiana tabacum PE=2 SV=1	KOG0017	FOG: Transposon-encoded proteins with TYA, reverse transcriptase, integrase domains in various combinations	--	--	GO:0003676;GO:0008270;GO:0015074	nucleic acid binding|zinc ion binding|DNA integration
CL143Contig2	-2.90689	0.0223238	Down	--	--	--	--	--	--	--	--	--
CL14425Contig1	#NAME?	8.0248e-05	Down	--	--	--	--	--	--	--	--	--
CL14621Contig1	#NAME?	0.0350901	Down	--	--	--	--	--	--	--	--	--
CL14705Contig1	#NAME?	1.23667e-05	Down	--	--	--	--	--	--	--	--	--
CL14725Contig1	#NAME?	0.00724146	Down	--	--	--	--	--	--	--	--	--
CL14770Contig1	#NAME?	0.0460179	Down	gi|508782177|gb|EOY29433.1|Calcium-dependent lipid-binding (CaLB domain) family protein [Theobroma cacao]	sp|A0JJX5|SYT4_ARATH	Synaptotagmin-4 OS=Arabidopsis thaliana GN=SYT4 PE=2 SV=1	KOG1012	Ca2+-dependent lipid-binding protein CLB1/vesicle protein vp115/Granuphilin A, contains C2 domain	--	--	GO:0010638;GO:0012505;GO:0009887;GO:0019745;GO:0005886;GO:0009888;GO:0016126;GO:0033044	positive regulation of organelle organization|endomembrane system|organ morphogenesis|pentacyclic triterpenoid biosynthetic process|plasma membrane|tissue development|sterol biosynthetic process|regulation of chromosome organization
CL14924Contig1	#NAME?	0.00111368	Down	--	--	--	--	--	--	--	--	--
CL14925Contig1	-2.63227	0.0304956	Down	gi|407731642|gb|AFU25705.1|gag-pol precursor [Castanea mollissima]	--	--	KOG0017	FOG: Transposon-encoded proteins with TYA, reverse transcriptase, integrase domains in various combinations	--	--	--	--
CL14927Contig1	#NAME?	0.012091	Down	--	--	--	--	--	--	--	--	--
CL14962Contig1	#NAME?	0.0157114	Down	--	--	--	--	--	--	--	--	--
CL15014Contig1	#NAME?	0.0350901	Down	--	--	--	--	--	--	--	--	--
CL15025Contig1	#NAME?	0.0157114	Down	--	--	--	--	--	--	--	--	--
CL15187Contig1	#NAME?	0.0350901	Down	--	--	--	--	--	--	--	--	--
CL1524Contig1	#NAME?	0.00346487	Down	--	--	--	--	--	--	--	--	--
CL1524Contig2	#NAME?	0.0350901	Down	--	--	--	--	--	--	--	--	--
CL15349Contig1	#NAME?	0.0204829	Down	--	--	--	--	--	--	--	--	--
CL15366Contig1	-3	0.0347414	Down	--	--	--	--	--	--	--	--	--
CL15410Contig1	#NAME?	0.00217006	Down	--	--	--	--	--	--	--	--	--
CL15448Contig1	#NAME?	0.00346487	Down	--	--	--	--	--	--	--	--	--
CL15583Contig1	-3.16993	0.0210458	Down	--	--	--	--	--	--	--	--	--
CL15633Contig1	#NAME?	0.0267795	Down	--	--	--	--	--	--	--	--	--
CL15640Contig1	#NAME?	0.0204829	Down	--	--	--	--	--	--	--	--	--
CL15705Contig1	#NAME?	0.0350901	Down	--	--	--	--	--	--	--	--	--
CL15789Contig1	#NAME?	0.0157114	Down	--	--	--	--	--	--	--	--	--
CL15793Contig1	#NAME?	0.00933877	Down	--	--	--	--	--	--	--	--	--
CL15855Contig1	-2.63227	0.0304956	Down	--	--	--	--	--	--	--	--	--
CL15876Contig1	-2.96347	0.0101744	Down	--	--	--	--	--	--	--	--	--
CL15901Contig1	#NAME?	0.012091	Down	--	--	--	--	--	--	--	--	--
CL15909Contig1	#NAME?	0.0267795	Down	--	--	--	--	--	--	--	--	--
CL1590Contig1	#NAME?	0.00273521	Down	--	--	--	--	--	--	--	--	--
CL15945Contig1	#NAME?	0.0267795	Down	--	--	--	--	--	--	--	--	--
CL16054Contig1	#NAME?	0.0204829	Down	--	--	--	--	--	--	--	--	--
CL16078Contig1	-2.40808	0.0098606	Down	--	--	--	--	--	--	--	--	--
CL16080Contig1	#NAME?	0.0267795	Down	--	--	--	--	--	--	--	--	--
CL16134Contig1	-3	0.0165149	Down	--	--	--	--	--	--	--	--	--
CL16255Contig1	#NAME?	8.0248e-05	Down	--	--	--	--	--	--	--	--	--
CL16302Contig1	#NAME?	0.00563869	Down	--	--	--	--	--	--	--	--	--
CL16331Contig1	#NAME?	0.0350901	Down	--	--	--	--	--	--	--	--	--
CL16400Contig1	#NAME?	0.00273521	Down	--	--	--	--	--	--	--	--	--
CL16419Contig1	#NAME?	0.0350901	Down	--	--	--	--	--	--	--	--	--
CL16460Contig1	#NAME?	0.00724146	Down	--	--	--	--	--	--	--	--	--
CL16478Contig1	#NAME?	0.0460179	Down	--	--	--	--	--	--	--	--	--
CL16562Contig1	#NAME?	0.0460179	Down	--	--	--	--	--	--	--	--	--
CL16652Contig1	-2.9386	0.0411052	Down	--	--	--	--	--	--	--	--	--
CL16664Contig1	#NAME?	0.0460179	Down	--	--	--	--	--	--	--	--	--
CL16685Contig1	-3.05889	0.0293769	Down	--	--	--	--	--	--	--	--	--
CL16701Contig1	#NAME?	0.0204829	Down	--	--	--	--	--	--	--	--	--
CL16967Contig1	#NAME?	0.0460179	Down	--	--	--	--	--	--	--	--	--
CL17033Contig1	#NAME?	0.012091	Down	--	--	--	--	--	--	--	--	--
CL17036Contig1	#NAME?	0.0267795	Down	--	--	--	--	--	--	--	--	--
CL17058Contig1	-3.39232	0.032846	Down	--	--	--	--	--	--	--	--	--
CL17146Contig1	#NAME?	0.0460179	Down	--	--	--	--	--	--	--	--	--
CL18009Contig1	#NAME?	0.0350901	Down	--	--	--	--	--	--	--	--	--
CL18150Contig1	#NAME?	0.0350901	Down	--	--	--	--	--	--	--	--	--
CL18255Contig1	#NAME?	0.00111368	Down	--	--	--	--	--	--	--	--	--
CL18542Contig1	#NAME?	0.0460179	Down	--	--	--	--	--	--	--	--	--
CL18620Contig1	#NAME?	0.0267795	Down	--	--	--	--	--	--	--	--	--
CL18680Contig1	#NAME?	0.0157114	Down	--	--	--	--	--	--	--	--	--
CL18889Contig1	#NAME?	0.0267795	Down	--	--	--	--	--	--	--	--	--
CL18985Contig1	#NAME?	0.000172026	Down	gi|225458641|ref|XP_002284832.1|PREDICTED: WD repeat-containing protein 18 [Vitis vinifera] >gi|302142303|emb|CBI19506.3| unnamed protein product [Vitis vinifera]	sp|Q9M3B4|RID3_ARATH	Protein ROOT INITIATION DEFECTIVE 3 OS=Arabidopsis thaliana GN=RID3 PE=1 SV=1	KOG0646	WD40 repeat protein	--	--	GO:0080008;GO:0000166;GO:0005834	Cul4-RING E3 ubiquitin ligase complex|nucleotide binding|heterotrimeric G-protein complex
CL19203Contig1	-2.53605	0.0404767	Down	gi|444723618|gb|ELW64269.1|5-hydroxytryptamine receptor 3B [Tupaia chinensis]	sp|Q9FIX6|RS155_ARATH	40S ribosomal protein S15-5 OS=Arabidopsis thaliana GN=RPS15E PE=3 SV=1	KOG0898	40S ribosomal protein S15	--	--	--	--
CL19256Contig1	#NAME?	0.0267795	Down	--	--	--	--	--	--	--	--	--
CL19291Contig1	-2.9386	0.0411052	Down	--	--	--	--	--	--	--	--	--
CL19365Contig1	#NAME?	0.0157114	Down	--	--	--	--	--	--	--	--	--
CL193Contig1	-2.80735	0.0174735	Down	--	--	--	--	--	--	--	--	--
CL19429Contig1	-2.80735	0.0302796	Down	--	--	--	--	--	--	--	--	--
CL19478Contig1	#NAME?	0.0350901	Down	--	--	--	--	--	--	--	--	--
CL19580Contig1	#NAME?	0.0267795	Down	--	--	--	--	--	--	--	--	--
CL19597Contig1	#NAME?	0.00111368	Down	--	--	--	--	--	--	--	--	--
CL195Contig3	#NAME?	0.012091	Down	gi|40644190|emb|CAC95126.1|gag-pol polyprotein [Populus deltoides]	sp|P10978|POLX_TOBAC	Retrovirus-related Pol polyprotein from transposon TNT 1-94 OS=Nicotiana tabacum PE=2 SV=1	KOG0017	FOG: Transposon-encoded proteins with TYA, reverse transcriptase, integrase domains in various combinations	--	--	GO:0006952;GO:0043531;GO:0003676;GO:0006468;GO:0005524;GO:0017111;GO:0008270;GO:0004674;GO:0015074	defense response|ADP binding|nucleic acid binding|protein phosphorylation|ATP binding|nucleoside-triphosphatase activity|zinc ion binding|protein serine/threonine kinase activity|DNA integration
CL19697Contig1	#NAME?	0.0267795	Down	--	--	--	--	--	--	--	--	--
CL19736Contig1	#NAME?	0.00173066	Down	--	--	--	--	--	--	--	--	--
CL19809Contig1	#NAME?	0.0204829	Down	--	--	--	--	--	--	--	--	--
CL19966Contig1	#NAME?	0.00346487	Down	--	--	--	--	--	--	--	--	--
CL1Contig1003	-8.48985	6.50683e-12	Down	gi|285028878|gb|ADC34700.1|flavonoid 3-0-galactosyltransferase [Actinidia chinensis]	sp|Q9SBQ8|KGLT_PETHY	Kaempferol 3-O-beta-D-galactosyltransferase OS=Petunia hybrida PE=1 SV=1	KOG1192	UDP-glucuronosyl and UDP-glucosyl transferase	ko00942	Anthocyanin biosynthesis	GO:0047213;GO:0033303;GO:0009718;GO:0033330;GO:0080043;GO:0033834;GO:0080059;GO:0051555;GO:0033485;GO:0080167	anthocyanidin 3-O-glucosyltransferase activity|quercetin O-glucoside biosynthetic process|anthocyanin-containing compound biosynthetic process|kaempferol O-glucoside biosynthetic process|quercetin 3-O-glucosyltransferase activity|kaempferol 3-O-galactosyltransferase activity|flavonol 3-O-arabinosyltransferase activity|flavonol biosynthetic process|cyanidin 3-O-glucoside biosynthetic process|respo…
CL1Contig1011	#NAME?	5.57172e-05	Down	--	--	--	--	--	--	--	--	--
CL1Contig1024	-6.73094	4.11662e-10	Down	gi|557556681|gb|ESR66695.1|hypothetical protein CICLE_v10008147mg [Citrus clementina]	sp|F4JQ95|DGK7_ARATH	Diacylglycerol kinase 7 OS=Arabidopsis thaliana GN=DGK7 PE=1 SV=1	KOG1169	Diacylglycerol kinase	ko00561;ko00564;ko04070	Glycerolipid metabolism |Glycerophospholipid metabolism |Phosphatidylinositol signaling system	GO:0007205;GO:0005886;GO:0016310;GO:0003951;GO:0048364;GO:0048366;GO:0004143	protein kinase C-activating G-protein coupled receptor signaling pathway|plasma membrane|phosphorylation|NAD+ kinase activity|root development|leaf development|diacylglycerol kinase activity
CL1Contig1030	-3.08003	0.000418486	Down	gi|462409791|gb|EMJ15125.1|hypothetical protein PRUPE_ppa004357mg [Prunus persica]	sp|O49432|QRT3_ARATH	Polygalacturonase QRT3 OS=Arabidopsis thaliana GN=QRT3 PE=2 SV=1	--	--	--	--	GO:0004650;GO:0009827;GO:0009556;GO:0010584;GO:0009860	polygalacturonase activity|plant-type cell wall modification|microsporogenesis|pollen exine formation|pollen tube growth
CL1Contig1034	-4.15381	6.08936e-05	Down	gi|255543359|ref|XP_002512742.1|heat shock protein, putative [Ricinus communis] >gi|223547753|gb|EEF49245.1| heat shock protein, putative [Ricinus communis]	sp|P26413|HSP70_SOYBN	Heat shock 70 kDa protein OS=Glycine max GN=HSP70 PE=1 SV=1	KOG0101	Molecular chaperones HSP70/HSC70, HSP70 superfamily	ko03040;ko04010;ko04141;ko04144;ko04612;ko04915;ko05134;ko05145;ko05162;ko05164;ko05169	Spliceosome |MAPK signaling pathway |Protein processing in endoplasmic reticulum |Endocytosis |Antigen processing and presentation |Estrogen signaling pathway |Legionellosis |Toxoplasmosis |Measles |Influenza A |Epstein-Barr virus infection	GO:0005829;GO:0005618;GO:0055114;GO:0034976;GO:0006457;GO:0010286;GO:0005524;GO:0032440;GO:0009507;GO:0009644;GO:0042542;GO:0005886	cytosol|cell wall|oxidation-reduction process|response to endoplasmic reticulum stress|protein folding|heat acclimation|ATP binding|2-alkenal reductase [NAD(P)] activity|chloroplast|response to high light intensity|response to hydrogen peroxide|plasma membrane
CL1Contig1039	-3.6787	3.73239e-05	Down	gi|565365284|ref|XP_006349345.1|PREDICTED: ATP phosphoribosyltransferase 2, chloroplastic-like [Solanum tuberosum]	sp|Q8GSJ1|HIS1B_ARATH	ATP phosphoribosyltransferase 2, chloroplastic OS=Arabidopsis thaliana GN=HISN1B PE=1 SV=1	KOG2831	ATP phosphoribosyltransferase	ko00340;ko01230	Histidine metabolism |Biosynthesis of amino acids	GO:0000105;GO:0003879;GO:0000023;GO:0000287;GO:0019252;GO:0006567;GO:0009570	histidine biosynthetic process|ATP phosphoribosyltransferase activity|maltose metabolic process|magnesium ion binding|starch biosynthetic process|threonine catabolic process|chloroplast stroma
CL1Contig1042	-5.5302	9.81365e-08	Down	gi|255553155|ref|XP_002517620.1|conserved hypothetical protein [Ricinus communis] >gi|223543252|gb|EEF44784.1| conserved hypothetical protein [Ricinus communis]	--	--	--	--	--	--	GO:0005886	plasma membrane
CL1Contig1046	-5.55459	3.6e-07	Down	gi|359489366|ref|XP_002270426.2|PREDICTED: fasciclin-like arabinogalactan protein 10-like [Vitis vinifera]	sp|O22126|FLA8_ARATH	Fasciclin-like arabinogalactan protein 8 OS=Arabidopsis thaliana GN=FLA8 PE=1 SV=1	--	--	--	--	GO:0009505;GO:0007389;GO:0008361;GO:0046658;GO:0009664;GO:0009926;GO:0010015;GO:0009832;GO:0040007;GO:0048046	plant-type cell wall|pattern specification process|regulation of cell size|anchored component of plasma membrane|plant-type cell wall organization|auxin polar transport|root morphogenesis|plant-type cell wall biogenesis|growth|apoplast
CL1Contig1048	-3.23777	0.000229498	Down	gi|508780665|gb|EOY27921.1|Plant U-box 17 [Theobroma cacao]	sp|Q9C7R6|PUB17_ARATH	U-box domain-containing protein 17 OS=Arabidopsis thaliana GN=PUB17 PE=2 SV=1	KOG0167	FOG: Armadillo/beta-catenin-like repeats	--	--	GO:0016874;GO:0009626;GO:0009817;GO:0004842;GO:0016567;GO:0000151	ligase activity|plant-type hypersensitive response|defense response to fungus, incompatible interaction|ubiquitin-protein transferase activity|protein ubiquitination|ubiquitin ligase complex
CL1Contig1049	-3.84982	2.09246e-05	Down	gi|460377167|ref|XP_004234366.1|PREDICTED: probable methyltransferase PMT15-like [Solanum lycopersicum]	sp|Q9ZPH9|PMTF_ARATH	Probable methyltransferase PMT15 OS=Arabidopsis thaliana GN=At4g00750 PE=1 SV=1	--	--	--	--	GO:0032259;GO:0008168	methylation|methyltransferase activity
CL1Contig1051	-6.32553	1.49902e-09	Down	gi|225425086|ref|XP_002271879.1|PREDICTED: uncharacterized protein LOC100247873 [Vitis vinifera] >gi|297738258|emb|CBI27459.3| unnamed protein product [Vitis vinifera]	sp|Q9BSJ8|ESYT1_HUMAN	Extended synaptotagmin-1 OS=Homo sapiens GN=ESYT1 PE=1 SV=1	KOG1012	Ca2+-dependent lipid-binding protein CLB1/vesicle protein vp115/Granuphilin A, contains C2 domain	--	--	GO:0016021;GO:0005886	integral component of membrane|plasma membrane
CL1Contig1053	-4.77259	2.13131e-05	Down	--	--	--	--	--	--	--	--	--
CL1Contig1055	-2.38391	0.00408018	Down	gi|225454487|ref|XP_002281065.1|PREDICTED: ribosome biogenesis regulatory protein homolog [Vitis vinifera]	sp|Q9SH88|RRS1_ARATH	Ribosome biogenesis regulatory protein homolog OS=Arabidopsis thaliana GN=At2g37990 PE=2 SV=2	KOG1765	Regulator of ribosome synthesis	--	--	GO:0005634;GO:0042254	nucleus|ribosome biogenesis
CL1Contig1058	-6.97184	5.60198e-10	Down	gi|146215998|gb|ABQ10201.1|cysteine protease Cp3 [Actinidia deliciosa]	sp|P43296|RD19A_ARATH	Cysteine proteinase RD19a OS=Arabidopsis thaliana GN=RD19A PE=2 SV=1	KOG1542	Cysteine proteinase Cathepsin F	ko04142	Lysosome	GO:0009651;GO:0042742;GO:0009269;GO:0009266;GO:0006508;GO:0004197;GO:0006972;GO:0006833;GO:0007030;GO:0005576;GO:0005773;GO:0046686;GO:0006096;GO:0005634	response to salt stress|defense response to bacterium|response to desiccation|response to temperature stimulus|proteolysis|cysteine-type endopeptidase activity|hyperosmotic response|water transport|Golgi organization|extracellular region|vacuole|response to cadmium ion|glycolytic process|nucleus
CL1Contig1061	-8.35315	1.10195e-11	Down	gi|359491311|ref|XP_002281720.2|PREDICTED: formin-like protein 6-like [Vitis vinifera]	sp|Q9FLQ7|FH20_ARATH	Formin-like protein 20 OS=Arabidopsis thaliana GN=FH20 PE=2 SV=3	KOG1922	Rho GTPase effector BNI1 and related formins	ko04320	Dorso-ventral axis formation	GO:0005884;GO:0003779;GO:0045010	actin filament|actin binding|actin nucleation
CL1Contig1078	-1.94877	0.017366	Down	gi|297741741|emb|CBI32873.3|unnamed protein product [Vitis vinifera]	sp|Q8VHT8|TF3A_RAT	Transcription factor IIIA OS=Rattus norvegicus GN=Gtf3a PE=2 SV=2	KOG1721	FOG: Zn-finger	--	--	GO:0048522;GO:0005730;GO:0006355;GO:0080084;GO:0003700;GO:0008097;GO:0008270;GO:0009410	positive regulation of cellular process|nucleolus|regulation of transcription, DNA-templated|5S rDNA binding|sequence-specific DNA binding transcription factor activity|5S rRNA binding|zinc ion binding|response to xenobiotic stimulus
CL1Contig1082	-2.05585	0.0203817	Down	gi|225426977|ref|XP_002268694.1|PREDICTED: presqualene diphosphate phosphatase [Vitis vinifera]	sp|Q9SUW4|LPPB_ARATH	--	KOG4268	Uncharacterized conserved protein containing PAP2 domain	--	--	GO:0016020;GO:0008152;GO:0016787	membrane|metabolic process|hydrolase activity
CL1Contig1101	-6.96899	1.95353e-10	Down	gi|224074263|ref|XP_002304327.1|calcium dependent protein kinase 16 [Populus trichocarpa] >gi|550334478|gb|ERP58385.1| calcium-dependent protein kinase [Populus trichocarpa]	sp|Q9FKW4|CDPKS_ARATH	Calcium-dependent protein kinase 28 OS=Arabidopsis thaliana GN=CPK28 PE=1 SV=1	KOG0032	Ca2+/calmodulin-dependent protein kinase, EF-Hand protein superfamily	ko04626;ko05145	Plant-pathogen interaction |Toxoplasmosis	GO:0004683;GO:0005886;GO:0005509;GO:0006468;GO:0005524	calmodulin-dependent protein kinase activity|plasma membrane|calcium ion binding|protein phosphorylation|ATP binding
CL1Contig1113	-4.96208	3.5355e-07	Down	gi|565382318|ref|XP_006357492.1|PREDICTED: tetraspanin-19-like [Solanum tuberosum]	sp|Q940P5|TET19_ARATH	Tetraspanin-19 OS=Arabidopsis thaliana GN=TOM2AH3 PE=2 SV=1	--	--	--	--	GO:0016021;GO:0005737	integral component of membrane|cytoplasm
CL1Contig1115	-2.45943	0.0126693	Down	--	--	--	--	--	--	--	--	--
CL1Contig1123	-3.3599	0.000118642	Down	gi|225439793|ref|XP_002276541.1|PREDICTED: uncharacterized protein LOC100249849 [Vitis vinifera]	--	--	--	--	--	--	--	--
CL1Contig1128	-4.15579	6.74895e-06	Down	gi|225428344|ref|XP_002280001.1|PREDICTED: brefeldin A-inhibited guanine nucleotide-exchange protein 2-like [Vitis vinifera]	sp|F4JSZ5|BIG1_ARATH	Brefeldin A-inhibited guanine nucleotide-exchange protein 1 OS=Arabidopsis thaliana GN=BIG1 PE=2 SV=1	KOG0929	Guanine nucleotide exchange factor	ko04144	Endocytosis	GO:0032012;GO:0005086;GO:0009507	regulation of ARF protein signal transduction|ARF guanyl-nucleotide exchange factor activity|chloroplast
CL1Contig113	-3.56986	0.000230353	Down	gi|359495786|ref|XP_002272586.2|PREDICTED: uncharacterized protein LOC100248980 [Vitis vinifera]	--	--	--	--	--	--	GO:0010014;GO:0009909;GO:0048449;GO:0051567;GO:0010073;GO:0006346;GO:0009855;GO:0031048;GO:0006306;GO:0016246	meristem initiation|regulation of flower development|floral organ formation|histone H3-K9 methylation|meristem maintenance|methylation-dependent chromatin silencing|determination of bilateral symmetry|chromatin silencing by small RNA|DNA methylation|RNA interference
CL1Contig1133	-3.08616	0.000443187	Down	gi|147773544|emb|CAN63178.1|hypothetical protein VITISV_029106 [Vitis vinifera]	sp|Q67XD9|CINV2_ARATH	Alkaline/neutral invertase CINV2 OS=Arabidopsis thaliana GN=CINV2 PE=2 SV=1	--	--	--	--	GO:0004575;GO:0009693;GO:0033926	sucrose alpha-glucosidase activity|ethylene biosynthetic process|glycopeptide alpha-N-acetylgalactosaminidase activity
CL1Contig1143	-4.51412	3.23131e-06	Down	gi|225440262|ref|XP_002284022.1|PREDICTED: splicing factor 3B subunit 1-like [Vitis vinifera]	sp|O57683|SF3B1_XENLA	Splicing factor 3B subunit 1 OS=Xenopus laevis GN=sf3b1 PE=2 SV=1	KOG0213	Splicing factor 3b, subunit 1	ko03040	Spliceosome	GO:0005829;GO:0006397;GO:0005634;GO:0009507	cytosol|mRNA processing|nucleus|chloroplast
CL1Contig1145	-6.55288	7.38539e-10	Down	gi|359495653|ref|XP_003635047.1|PREDICTED: uncharacterized protein LOC100853187 isoform 1 [Vitis vinifera] >gi|359495655|ref|XP_003635048.1| PREDICTED: uncharacterized protein LOC100853187 isoform 2 [Vitis vinifera] >gi|297735931|emb|CBI18707.3| unnamed protein product [Vitis vinifera]	sp|Q8LDD3|CUT1D_ARATH	Protein CURVATURE THYLAKOID 1D, chloroplastic OS=Arabidopsis thaliana GN=CURT1D PE=1 SV=1	--	--	--	--	GO:0009535	chloroplast thylakoid membrane
CL1Contig1153	-3.95678	1.30591e-05	Down	gi|296082217|emb|CBI21222.3|unnamed protein product [Vitis vinifera]	--	--	--	--	--	--	--	--
CL1Contig1162	-4.50014	1.55792e-06	Down	gi|225447041|ref|XP_002269614.1|PREDICTED: L-ascorbate oxidase homolog [Vitis vinifera] >gi|297739160|emb|CBI28811.3| unnamed protein product [Vitis vinifera]	sp|Q00624|ASOL_BRANA	L-ascorbate oxidase homolog OS=Brassica napus GN=Bp10 PE=2 SV=1	KOG1263	Multicopper oxidases	--	--	GO:0005507;GO:0016020;GO:0009505;GO:0008447;GO:0055114	copper ion binding|membrane|plant-type cell wall|L-ascorbate oxidase activity|oxidation-reduction process
CL1Contig1175	-3	0.00542607	Down	gi|508776718|gb|EOY23974.1|RING/U-box superfamily protein, putative [Theobroma cacao]	sp|Q9SRQ8|ATL51_ARATH	RING-H2 finger protein ATL51 OS=Arabidopsis thaliana GN=ATL51 PE=2 SV=2	KOG0800	FOG: Predicted E3 ubiquitin ligase	--	--	GO:0008270	zinc ion binding
CL1Contig1194	-5.06752	1.81287e-07	Down	gi|449468632|ref|XP_004152025.1|PREDICTED: COBRA-like protein 10-like [Cucumis sativus]	sp|Q9LJU0|CBL10_ARATH	COBRA-like protein 10 OS=Arabidopsis thaliana GN=COBL10 PE=2 SV=1	--	--	--	--	GO:0004553;GO:0010215;GO:0030247;GO:0016049;GO:0031225	hydrolase activity, hydrolyzing O-glycosyl compounds|cellulose microfibril organization|polysaccharide binding|cell growth|anchored component of membrane
CL1Contig1196	-4.74205	7.05973e-07	Down	gi|356501288|ref|XP_003519457.1|PREDICTED: UBA and UBX domain-containing protein At4g15410-like [Glycine max]	sp|Q7Y175|UBAX1_ARATH	UBA and UBX domain-containing protein At4g15410 OS=Arabidopsis thaliana GN=At4g15410 PE=2 SV=1	KOG2086	Protein tyrosine phosphatase SHP1/Cofactor for p97 ATPase-mediated vesicle membrane fusion	ko04141	Protein processing in endoplasmic reticulum	--	--
[truncated: 1,183 more rows]

## Sheet: CP48 vs. SP48
id	log2FoldChange	pval	up_down	NR.id.and.Des	swiss.id	swiss.Des	KOG.id	KOG.Des	kegg.id	kegg.term	GO.id	GO.term
CL10014Contig1	3	0.0228659	Up	gi|508715973|gb|EOY07870.1|Translin family protein isoform 1 [Theobroma cacao]	sp|Q5R7P2|TSN_PONAB	Translin OS=Pongo abelii GN=TSN PE=2 SV=1	KOG3067	Translin family protein	--	--	GO:0005829;GO:0009220;GO:0043565;GO:0009570;GO:0005634	cytosol|pyrimidine ribonucleotide biosynthetic process|sequence-specific DNA binding|chloroplast stroma|nucleus
CL10035Contig1	Inf	0.0398668	Up	gi|472379863|ref|XP_004409338.1|PREDICTED: LOW QUALITY PROTEIN: selenoprotein H [Odobenus rosmarus divergens]	sp|Q8IZQ5|SELH_HUMAN	Selenoprotein H OS=Homo sapiens GN=SELH PE=1 SV=2	--	--	--	--	GO:0045454;GO:0008430	cell redox homeostasis|selenium binding
CL1003Contig1	Inf	0.000872478	Up	gi|118573852|sp|Q4GXU6.1|RS4_CARGRRecName: Full=40S ribosomal protein S4 >gi|70909481|emb|CAJ17165.1| ribosomal protein S4e [Carabus granulatus]	sp|Q4GXU6|RS4_CARGR	40S ribosomal protein S4 OS=Carabus granulatus GN=RpS4 PE=2 SV=1	KOG0378	40S ribosomal protein S4	ko03010	Ribosome	GO:0005840;GO:0003735;GO:0006412;GO:0019843	ribosome|structural constituent of ribosome|translation|rRNA binding
CL10052Contig1	Inf	0.00196931	Up	--	--	--	--	--	--	--	--	--
CL10054Contig1	4.98185	3.40097e-05	Up	--	--	--	--	--	--	--	--	--
CL10249Contig1	Inf	0.0154747	Up	--	--	--	--	--	--	--	--	--
CL10254Contig1	3.51457	0.00378423	Up	--	--	--	--	--	--	--	--	--
CL10259Contig1	Inf	0.0223672	Up	gi|359479395|ref|XP_002271257.2|PREDICTED: uncharacterized protein LOC100243147 [Vitis vinifera]	--	--	KOG1473	Nucleosome remodeling factor, subunit NURF301/BPTF	--	--	--	--
CL102Contig1	3.58496	0.00614043	Up	gi|147780817|emb|CAN74915.1|hypothetical protein VITISV_041669 [Vitis vinifera]	--	--	--	--	--	--	--	--
CL102Contig6	2.80735	0.00615703	Up	gi|565359163|ref|XP_006346387.1|PREDICTED: protein IRX15-like [Solanum tuberosum]	sp|Q9FH92|IX15L_ARATH	Protein IRX15-LIKE OS=Arabidopsis thaliana GN=IRX15-L PE=2 SV=1	--	--	--	--	GO:0005794;GO:0045492;GO:0009834;GO:0010413	Golgi apparatus|xylan biosynthetic process|secondary cell wall biogenesis|glucuronoxylan metabolic process
CL10314Contig1	Inf	0.000367992	Up	gi|307195690|gb|EFN77532.1|60S ribosomal protein L34 [Harpegnathos saltator]	sp|P45842|RL34_AEDAL	60S ribosomal protein L34 OS=Aedes albopictus GN=RpL34 PE=2 SV=2	KOG1790	60s ribosomal protein L34	ko03010	Ribosome	GO:0005840;GO:0003735;GO:0006412	ribosome|structural constituent of ribosome|translation
CL10372Contig1	Inf	0.0270333	Up	--	--	--	--	--	--	--	--	--
CL10382Contig1	4.32193	0.0427664	Up	gi|557531643|gb|ESR42826.1|hypothetical protein CICLE_v10010994mg [Citrus clementina]	sp|Q9LRT1|Y3804_ARATH	Probably inactive leucine-rich repeat receptor-like protein kinase At3g28040 OS=Arabidopsis thaliana GN=At3g28040 PE=2 SV=1	KOG1187	Serine/threonine protein kinase	--	--	GO:0048653;GO:0040007;GO:0009664;GO:0004703;GO:0010075;GO:0032440;GO:0007389;GO:0008356;GO:0007169;GO:0010015;GO:0005982;GO:0008361;GO:0006468;GO:0016021;GO:0009926;GO:0004714;GO:0009832;GO:0000272;GO:0055114;GO:0005886;GO:0005524	anther development|growth|plant-type cell wall organization|G-protein coupled receptor kinase activity|regulation of meristem growth|2-alkenal reductase [NAD(P)] activity|pattern specification process|asymmetric cell division|transmembrane receptor protein tyrosine kinase signaling pathway|root morphogenesis|starch metabolic process|regulation of cell size|protein phosphorylation|integral compone…
CL10426Contig1	4.12928	0.0119308	Up	gi|508781550|gb|EOY28806.1|KNOX/ELK homeobox transcription factor isoform 1 [Theobroma cacao] >gi|508781551|gb|EOY28807.1| KNOX/ELK homeobox transcription factor isoform 1 [Theobroma cacao]	sp|P46608|HSBH1_SOYBN	Homeobox protein SBH1 OS=Glycine max GN=H1 PE=2 SV=1	KOG0773	Transcription factor MEIS1 and related HOX domain proteins	--	--	GO:0006355;GO:0003700;GO:0043565;GO:0005634	regulation of transcription, DNA-templated|sequence-specific DNA binding transcription factor activity|sequence-specific DNA binding|nucleus
CL10500Contig1	Inf	0.0327797	Up	--	--	--	--	--	--	--	--	--
CL10661Contig1	Inf	0.0486156	Up	--	--	--	--	--	--	--	--	--
CL10677Contig1	Inf	0.0486156	Up	gi|91085447|ref|XP_969197.1|PREDICTED: similar to AGAP002245-PA [Tribolium castaneum] >gi|270009213|gb|EFA05661.1| hypothetical protein TcasGA2_TC014895 [Tribolium castaneum]	sp|P99028|QCR6_MOUSE	Cytochrome b-c1 complex subunit 6, mitochondrial OS=Mus musculus GN=Uqcrh PE=1 SV=2	KOG4763	Ubiquinol-cytochrome c reductase hinge protein	--	--	GO:0008121;GO:0005743;GO:0006122;GO:0070469	ubiquinol-cytochrome-c reductase activity|mitochondrial inner membrane|mitochondrial electron transport, ubiquinol to cytochrome c|respiratory chain
CL10700Contig1	Inf	0.0185708	Up	--	--	--	--	--	--	--	--	--
CL10734Contig1	Inf	0.0486156	Up	--	--	--	--	--	--	--	--	--
CL1077Contig1	4	0.0169644	Up	--	--	--	--	--	--	--	--	--
CL10815Contig1	Inf	0.0398668	Up	gi|193643668|ref|XP_001949492.1|PREDICTED: eukaryotic translation initiation factor 3 subunit E-like [Acyrthosiphon pisum]	sp|Q7QIL8|EIF3E_ANOGA	Eukaryotic translation initiation factor 3 subunit E OS=Anopheles gambiae GN=eIF3-S6 PE=3 SV=2	KOG2758	Translation initiation factor 3, subunit e (eIF-3e)	ko03013;ko05160	RNA transport |Hepatitis C	GO:0005852;GO:0016282;GO:0033290;GO:0006446;GO:0001731;GO:0003743	eukaryotic translation initiation factor 3 complex|eukaryotic 43S preinitiation complex|eukaryotic 48S preinitiation complex|regulation of translational initiation|formation of translation preinitiation complex|translation initiation factor activity
CL10874Contig1	5.08746	0.00602882	Up	gi|565342562|ref|XP_006338414.1|PREDICTED: lamin-like protein-like [Solanum tuberosum]	sp|Q39131|LAML_ARATH	Lamin-like protein OS=Arabidopsis thaliana GN=At5g15350 PE=1 SV=1	--	--	--	--	GO:0009055;GO:0005507	electron carrier activity|copper ion binding
CL10887Contig1	Inf	0.00148913	Up	gi|557547129|gb|ESR58107.1|hypothetical protein CICLE_v10018995mg [Citrus clementina]	sp|Q9FFQ1|RH31_ARATH	DEAD-box ATP-dependent RNA helicase 31 OS=Arabidopsis thaliana GN=RH31 PE=2 SV=2	KOG0342	ATP-dependent RNA helicase pitchoune	--	--	GO:0009414;GO:0009409;GO:0008026;GO:0003723;GO:0005524;GO:0009507;GO:0009651	response to water deprivation|response to cold|ATP-dependent helicase activity|RNA binding|ATP binding|chloroplast|response to salt stress
CL10973Contig1	Inf	0.000168656	Up	gi|242003765|ref|XP_002422853.1|40S ribosomal protein S17, putative [Pediculus humanus corporis] >gi|212505723|gb|EEB10115.1| 40S ribosomal protein S17, putative [Pediculus humanus corporis]	sp|Q962R2|RS17_SPOFR	40S ribosomal protein S17 OS=Spodoptera frugiperda GN=RpS17 PE=2 SV=3	KOG0187	40S ribosomal protein S17	ko03010	Ribosome	GO:0005840;GO:0003735;GO:0006412	ribosome|structural constituent of ribosome|translation
CL10983Contig1	3.01282	0.00573927	Up	gi|20152199|dbj|BAB89352.1|1-aminocyclopropane-1-carboxylate oxidase [Diospyros kaki]	sp|P31237|ACCO_ACTDE	1-aminocyclopropane-1-carboxylate oxidase OS=Actinidia deliciosa GN=ACO PE=2 SV=1	KOG0143	Iron/ascorbate family oxidoreductases	ko00270	Cysteine and methionine metabolism	--	--
CL11005Contig1	Inf	0.0009943	Up	gi|506965630|gb|AGM32167.1|eukaryotic translation initiation factor 3 subunit J [Coptotermes formosanus]	sp|P23403|RS20_XENLA	40S ribosomal protein S20 OS=Xenopus laevis GN=rps20 PE=1 SV=1	KOG0900	40S ribosomal protein S20	ko03010	Ribosome	GO:0003735;GO:0003723;GO:0015935;GO:0006412	structural constituent of ribosome|RNA binding|small ribosomal subunit|translation
CL11026Contig1	3.10434	0.0240827	Up	--	--	--	--	--	--	--	--	--
CL11055Contig1	Inf	0.0185708	Up	gi|557540658|gb|ESR51702.1|hypothetical protein CICLE_v10031192mg [Citrus clementina]	sp|Q27GI3|NAT6_ARATH	Nucleobase-ascorbate transporter 6 OS=Arabidopsis thaliana GN=NAT6 PE=2 SV=2	KOG1292	Xanthine/uracil transporters	--	--	GO:0055085;GO:0005886;GO:0005215	transmembrane transport|plasma membrane|transporter activity
CL11073Contig1	Inf	0.00916013	Up	--	--	--	--	--	--	--	--	--
CL11092Contig1	Inf	0.00916013	Up	--	--	--	--	--	--	--	--	--
CL1119Contig2	4.16993	0.010639	Up	gi|565401714|ref|XP_006366340.1|PREDICTED: wall-associated receptor kinase 2-like [Solanum tuberosum]	sp|Q9LMP1|WAK2_ARATH	Wall-associated receptor kinase 2 OS=Arabidopsis thaliana GN=WAK2 PE=1 SV=1	KOG1187	Serine/threonine protein kinase	--	--	GO:0006468;GO:0005524;GO:0004674	protein phosphorylation|ATP binding|protein serine/threonine kinase activity
CL11272Contig1	Inf	0.00196931	Up	--	--	--	--	--	--	--	--	--
CL1127Contig1	Inf	0.00113534	Up	gi|147787771|emb|CAN62927.1|hypothetical protein VITISV_029711 [Vitis vinifera]	sp|Q9SJ56|BLH1_ARATH	BEL1-like homeodomain protein 1 OS=Arabidopsis thaliana GN=BLH1 PE=1 SV=1	KOG0773	Transcription factor MEIS1 and related HOX domain proteins	--	--	GO:0006355;GO:0003700;GO:0043565;GO:0005634	regulation of transcription, DNA-templated|sequence-specific DNA binding transcription factor activity|sequence-specific DNA binding|nucleus
CL1127Contig2	Inf	4.37312e-05	Up	gi|359478712|ref|XP_002282519.2|PREDICTED: uncharacterized protein LOC100255350 [Vitis vinifera]	sp|Q9LZM8|BLH9_ARATH	BEL1-like homeodomain protein 9 OS=Arabidopsis thaliana GN=BLH9 PE=1 SV=1	KOG0773	Transcription factor MEIS1 and related HOX domain proteins	--	--	GO:0006355;GO:0003700;GO:0043565;GO:0005634	regulation of transcription, DNA-templated|sequence-specific DNA binding transcription factor activity|sequence-specific DNA binding|nucleus
CL11292Contig1	3.25873	0.00839489	Up	--	--	--	--	--	--	--	--	--
CL11305Contig1	Inf	0.0270333	Up	--	--	--	--	--	--	--	--	--
CL11324Contig1	Inf	0.0223672	Up	--	--	--	--	--	--	--	--	--
CL11432Contig1	3.82443	0.00187663	Up	gi|341903588|gb|EGT59523.1|CBN-NRA-3 protein [Caenorhabditis brenneri]	sp|Q28640|HRG_RABIT	Histidine-rich glycoprotein (Fragment) OS=Oryctolagus cuniculus GN=HRG PE=1 SV=1	--	--	--	--	--	--
CL1144Contig1	3.63227	0.00530457	Up	gi|460396495|ref|XP_004243808.1|PREDICTED: uncharacterized protein LOC101263333 [Solanum lycopersicum]	sp|Q9CX00|IST1_MOUSE	IST1 homolog OS=Mus musculus GN=Ist1 PE=2 SV=1	KOG2027	Spindle pole body protein	--	--	--	--
CL1152Contig1	5.12928	0.00531503	Up	gi|508777088|gb|EOY24344.1|Uncharacterized protein isoform 1 [Theobroma cacao]	--	--	--	--	--	--	--	--
CL11686Contig1	Inf	0.0398668	Up	--	--	--	--	--	--	--	--	--
CL1172Contig1	2.80735	0.0498087	Up	--	--	--	--	--	--	--	--	--
CL1177Contig2	3.36075	0.00268059	Up	gi|225441006|ref|XP_002283672.1|PREDICTED: glucomannan 4-beta-mannosyltransferase 9 [Vitis vinifera]	sp|Q9LZR3|CSLA9_ARATH	Glucomannan 4-beta-mannosyltransferase 9 OS=Arabidopsis thaliana GN=CSLA9 PE=2 SV=1	--	--	--	--	GO:0009651;GO:0009294;GO:0009736;GO:0051753;GO:0009617;GO:0006816;GO:0007030;GO:0042546;GO:0005794	response to salt stress|DNA mediated transformation|cytokinin-activated signaling pathway|mannan synthase activity|response to bacterium|calcium ion transport|Golgi organization|cell wall biogenesis|Golgi apparatus
CL117Contig3	Inf	0.0223672	Up	--	--	--	--	--	--	--	--	--
CL11807Contig1	2.94753	0.00411449	Up	gi|225456920|ref|XP_002278063.1|PREDICTED: transcription factor MYB39 [Vitis vinifera]	sp|Q8LPH6|MYB86_ARATH	Transcription factor MYB86 OS=Arabidopsis thaliana GN=MYB86 PE=2 SV=1	KOG0048	Transcription factor, Myb superfamily	--	--	GO:0003677;GO:0003682	DNA binding|chromatin binding
CL11816Contig1	2.18587	0.0409314	Up	--	--	--	--	--	--	--	--	--
CL1187Contig1	Inf	4.15612e-12	Up	gi|6497081|dbj|BAA87619.1|RNA replicase [Cucumber green mottle mosaic virus]	sp|P69514|RDRP_CGMVS	Replicase large subunit OS=Cucumber green mottle mosaic virus (strain watermelon SH) PE=3 SV=1	--	--	--	--	GO:0019079;GO:0003723;GO:0006396;GO:0003968;GO:0008174;GO:0005524;GO:0004386;GO:0080009;GO:0006351	viral genome replication|RNA binding|RNA processing|RNA-directed RNA polymerase activity|mRNA methyltransferase activity|ATP binding|helicase activity|mRNA methylation|transcription, DNA-templated
CL1187Contig2	Inf	3.16238e-08	Up	gi|384638750|gb|AFI24690.1|hypothetical protein 1 [Loreto virus]	sp|P17595|ALPHA_BSMV	Alpha-A protein OS=Barley stripe mosaic virus PE=4 SV=1	--	--	--	--	GO:0016817;GO:0080009;GO:0003723;GO:0008174;GO:0005524;GO:0006396	hydrolase activity, acting on acid anhydrides|mRNA methylation|RNA binding|mRNA methyltransferase activity|ATP binding|RNA processing
CL11888Contig1	Inf	0.000233378	Up	gi|525328797|gb|AGR44862.1|actin-4 [Bombyx mori]	sp|P84185|ACT5C_ANOGA	Actin-5C OS=Anopheles gambiae GN=Act5C PE=2 SV=1	KOG0676	Actin and related proteins	--	--	GO:0005856;GO:0005737;GO:0005524	cytoskeleton|cytoplasm|ATP binding
CL11915Contig1	Inf	0.00171068	Up	gi|147787771|emb|CAN62927.1|hypothetical protein VITISV_029711 [Vitis vinifera]	--	--	--	--	--	--	GO:0006355;GO:0003700;GO:0043565;GO:0005634	regulation of transcription, DNA-templated|sequence-specific DNA binding transcription factor activity|sequence-specific DNA binding|nucleus
CL11963Contig1	Inf	0.00916013	Up	--	--	--	--	--	--	--	--	--
CL12059Contig1	2.85086	0.00414327	Up	--	--	--	--	--	--	--	--	--
CL12072Contig1	4	0.0169644	Up	gi|460416408|ref|XP_004253534.1|PREDICTED: MLP-like protein 28-like, partial [Solanum lycopersicum]	sp|P85524|KIRO_ACTDE	Kirola OS=Actinidia deliciosa PE=1 SV=1	--	--	--	--	GO:0016068;GO:0009607	type I hypersensitivity|response to biotic stimulus
CL12103Contig1	Inf	0.0398668	Up	--	--	--	--	--	--	--	--	--
CL12168Contig1	Inf	0.0108671	Up	gi|565396481|ref|XP_006363847.1|PREDICTED: probable inactive leucine-rich repeat receptor-like protein kinase At1g66830-like [Solanum tuberosum]	sp|Q9C9N5|Y1668_ARATH	Probable inactive leucine-rich repeat receptor-like protein kinase At1g66830 OS=Arabidopsis thaliana GN=At1g66830 PE=1 SV=1	KOG1187	Serine/threonine protein kinase	--	--	GO:0006468;GO:0005524;GO:0032440;GO:0016021;GO:0004674;GO:0007169;GO:0055114	protein phosphorylation|ATP binding|2-alkenal reductase [NAD(P)] activity|integral component of membrane|protein serine/threonine kinase activity|transmembrane receptor protein tyrosine kinase signaling pathway|oxidation-reduction process
CL12203Contig1	Inf	0.0327797	Up	--	--	--	--	--	--	--	--	--
CL12206Contig1	4.99095	3.27085e-05	Up	--	--	--	--	--	--	--	--	--
CL12232Contig1	Inf	0.0185708	Up	--	--	--	--	--	--	--	--	--
CL12257Contig1	Inf	0.0185708	Up	--	--	--	--	--	--	--	--	--
CL12276Contig1	Inf	0.0270333	Up	gi|297742224|emb|CBI34373.3|unnamed protein product [Vitis vinifera]	sp|Q9SW80|BLH2_ARATH	BEL1-like homeodomain protein 2 OS=Arabidopsis thaliana GN=BLH2 PE=1 SV=3	KOG0773	Transcription factor MEIS1 and related HOX domain proteins	--	--	GO:0005829;GO:0009862;GO:0009506;GO:0006355;GO:0043565;GO:0048481;GO:0003700;GO:0005634	cytosol|systemic acquired resistance, salicylic acid mediated signaling pathway|plasmodesma|regulation of transcription, DNA-templated|sequence-specific DNA binding|ovule development|sequence-specific DNA binding transcription factor activity|nucleus
CL12319Contig1	Inf	0.0486156	Up	--	--	--	--	--	--	--	--	--
CL12345Contig1	Inf	0.0398668	Up	--	--	--	--	--	--	--	--	--
CL12394Contig1	4.04439	0.0150656	Up	gi|255575760|ref|XP_002528779.1|Major pollen allergen Ory s 1 precursor, putative [Ricinus communis] >gi|223531782|gb|EEF33601.1| Major pollen allergen Ory s 1 precursor, putative [Ricinus communis]	sp|Q850K7|EXLB1_ORYSJ	Expansin-like B1 OS=Oryza sativa subsp. japonica GN=EXLB1 PE=2 SV=2	--	--	--	--	GO:0005576	extracellular region
CL12439Contig1	2.4245	0.0228239	Up	--	--	--	--	--	--	--	--	--
CL1246Contig1	Inf	0.0486156	Up	--	--	--	--	--	--	--	--	--
CL12499Contig1	Inf	0.00658521	Up	gi|91083583|ref|XP_968366.1|PREDICTED: similar to adenosylhomocysteinase [Tribolium castaneum] >gi|270007826|gb|EFA04274.1| hypothetical protein TcasGA2_TC014564 [Tribolium castaneum]	sp|O76757|SAHH_ANOGA	Adenosylhomocysteinase OS=Anopheles gambiae GN=Ahcy13 PE=2 SV=2	KOG1370	S-adenosylhomocysteine hydrolase	ko00270	Cysteine and methionine metabolism	GO:0033353;GO:0004013;GO:0006730	S-adenosylmethionine cycle|adenosylhomocysteinase activity|one-carbon metabolic process
CL12505Contig1	2.56071	0.0331692	Up	--	--	--	--	--	--	--	--	--
CL12519Contig1	Inf	3.09784e-05	Up	gi|255537241|ref|XP_002509687.1|NAD dependent epimerase/dehydratase, putative [Ricinus communis] >gi|223549586|gb|EEF51074.1| NAD dependent epimerase/dehydratase, putative [Ricinus communis]	sp|Q9SYM5|RHM1_ARATH	Probable rhamnose biosynthetic enzyme 1 OS=Arabidopsis thaliana GN=RHM1 PE=1 SV=1	KOG0747	Putative NAD+-dependent epimerases	ko00520;ko00523	Amino sugar and nucleotide sugar metabolism |Polyketide sugar unit biosynthesis	GO:0005829;GO:0008830;GO:0008831;GO:0045226;GO:0010490;GO:0009506;GO:0010253;GO:0009536;GO:0019305;GO:0010489;GO:0000166;GO:0050662;GO:0005886;GO:0048046	cytosol|dTDP-4-dehydrorhamnose 3,5-epimerase activity|dTDP-4-dehydrorhamnose reductase activity|extracellular polysaccharide biosynthetic process|UDP-4-keto-rhamnose-4-keto-reductase activity|plasmodesma|UDP-rhamnose biosynthetic process|plastid|dTDP-rhamnose biosynthetic process|UDP-4-keto-6-deoxy-glucose-3,5-epimerase activity|nucleotide binding|coenzyme binding|plasma membrane|apoplast
CL12608Contig1	2.56986	0.0183486	Up	--	--	--	--	--	--	--	--	--
CL12611Contig1	Inf	0.0486156	Up	--	--	--	--	--	--	--	--	--
CL12644Contig1	Inf	0.0486156	Up	gi|147826806|emb|CAN63950.1|hypothetical protein VITISV_032357 [Vitis vinifera]	--	--	--	--	--	--	--	--
CL12662Contig1	Inf	0.0327797	Up	--	--	--	--	--	--	--	--	--
CL12714Contig1	2.36923	0.0280392	Up	gi|526117715|ref|NP_001268096.1|3-deoxy-D-arabino-heptulosonate 7-phosphate synthase 02 [Vitis vinifera] >gi|262181539|gb|ACY29660.1| 3-deoxy-D-arabino-heptulosonate-7-phosphate synthase 02 [Vitis vinifera]	sp|P27608|AROF_TOBAC	Phospho-2-dehydro-3-deoxyheptonate aldolase 1, chloroplastic OS=Nicotiana tabacum GN=DHAPS-1 PE=1 SV=1	--	--	ko00400;ko01230	Phenylalanine, tyrosine and tryptophan biosynthesis |Biosynthesis of amino acids	GO:0009805;GO:0009753;GO:0034976;GO:0009620;GO:0005739;GO:0009423;GO:0009611;GO:0009695;GO:0009627;GO:0003849;GO:0009617;GO:0033587;GO:0009507;GO:0016020;GO:0009073	coumarin biosynthetic process|response to jasmonic acid|response to endoplasmic reticulum stress|response to fungus|mitochondrion|chorismate biosynthetic process|response to wounding|jasmonic acid biosynthetic process|systemic acquired resistance|3-deoxy-7-phosphoheptulonate synthase activity|response to bacterium|shikimate biosynthetic process|chloroplast|membrane|aromatic amino acid family bios…
CL12720Contig1	4.64386	0.0202529	Up	gi|460396628|ref|XP_004243873.1|PREDICTED: F-box protein CPR30-like [Solanum lycopersicum]	--	--	--	--	--	--	--	--
CL12744Contig1	2.926	0.037689	Up	--	--	--	--	--	--	--	--	--
CL12776Contig1	2.8679	0.0145686	Up	--	--	--	--	--	--	--	--	--
CL12969Contig1	Inf	0.0129431	Up	--	--	--	--	--	--	--	--	--
CL12977Contig1	Inf	0.0108671	Up	gi|462416018|gb|EMJ20755.1|hypothetical protein PRUPE_ppa001878mg [Prunus persica]	sp|Q9LFG8|AB20G_ARATH	ABC transporter G family member 20 OS=Arabidopsis thaliana GN=ABCG20 PE=2 SV=1	KOG0061	Transporter, ABC superfamily (Breast cancer resistance protein)	--	--	GO:0006810;GO:0015416;GO:0006200;GO:0005524;GO:0016020	transport|organic phosphonate transmembrane-transporting ATPase activity|ATP catabolic process|ATP binding|membrane
CL1298Contig1	Inf	0.0327797	Up	gi|242070323|ref|XP_002450438.1|hypothetical protein SORBIDRAFT_05g005485 [Sorghum bicolor] >gi|241936281|gb|EES09426.1| hypothetical protein SORBIDRAFT_05g005485 [Sorghum bicolor]	--	--	--	--	--	--	GO:0003677;GO:0009536	DNA binding|plastid
CL12997Contig1	Inf	0.0270333	Up	--	--	--	--	--	--	--	--	--
CL13037Contig1	2.558	0.0382423	Up	gi|359479063|ref|XP_002285019.2|PREDICTED: auxin response factor 4-like [Vitis vinifera] >gi|297746231|emb|CBI16287.3| unnamed protein product [Vitis vinifera]	sp|Q9ZTX9|ARFD_ARATH	Auxin response factor 4 OS=Arabidopsis thaliana GN=ARF4 PE=1 SV=1	--	--	--	--	GO:0009734;GO:0010050;GO:0006355;GO:0003677;GO:0010158;GO:0046983;GO:0003700;GO:0005634;GO:0006351	auxin-activated signaling pathway|vegetative phase change|regulation of transcription, DNA-templated|DNA binding|abaxial cell fate specification|protein dimerization activity|sequence-specific DNA binding transcription factor activity|nucleus|transcription, DNA-templated
CL1308Contig1	2.848	0.0453503	Up	gi|359490387|ref|XP_002274057.2|PREDICTED: uncharacterized protein LOC100245174 [Vitis vinifera]	sp|Q689D6|RPD1_ARATH	Protein ROOT PRIMORDIUM DEFECTIVE 1 OS=Arabidopsis thaliana GN=RPD1 PE=1 SV=1	--	--	--	--	GO:0046777;GO:0010102;GO:0008285;GO:0009637;GO:0004722;GO:0010155;GO:0000023;GO:0019252;GO:0009507;GO:0043085	protein autophosphorylation|lateral root morphogenesis|negative regulation of cell proliferation|response to blue light|protein serine/threonine phosphatase activity|regulation of proton transport|maltose metabolic process|starch biosynthetic process|chloroplast|positive regulation of catalytic activity
CL13098Contig1	Inf	0.000151814	Up	gi|121512030|gb|ABM55466.1|ribosomal protein L35 [Xenopsylla cheopis]	sp|P17078|RL35_RAT	60S ribosomal protein L35 OS=Rattus norvegicus GN=Rpl35 PE=1 SV=3	KOG3436	60S ribosomal protein L35	ko03010	Ribosome	GO:0005840;GO:0003735;GO:0006412	ribosome|structural constituent of ribosome|translation
CL13131Contig1	3	0.0463729	Up	gi|225431749|ref|XP_002269805.1|PREDICTED: protein FAM136A [Vitis vinifera] >gi|147838243|emb|CAN73933.1| hypothetical protein VITISV_042801 [Vitis vinifera] >gi|296083351|emb|CBI22987.3| unnamed protein product [Vitis vinifera]	sp|B0BN94|F136A_RAT	Protein FAM136A OS=Rattus norvegicus GN=Fam136a PE=1 SV=1	KOG3377	Uncharacterized conserved protein	--	--	GO:0005739	mitochondrion
CL13163Contig1	Inf	0.00411455	Up	gi|70909873|emb|CAJ17423.1|ribosomal protein L36e [Agriotes lineatus]	sp|P49630|RL36_DROME	60S ribosomal protein L36 OS=Drosophila melanogaster GN=RpL36 PE=1 SV=1	KOG3452	60S ribosomal protein L36	ko03010	Ribosome	GO:0005840;GO:0003735;GO:0006412	ribosome|structural constituent of ribosome|translation
CL13166Contig1	Inf	0.0223672	Up	--	--	--	--	--	--	--	--	--
CL1316Contig1	Inf	0.0108671	Up	gi|112984142|ref|NP_001037438.1|TGF beta-inducible nuclear protein 1 [Bombyx mori] >gi|90018289|gb|ABD83950.1| TGF beta-inducible nuclear protein 1 [Bombyx mori]	sp|O95478|NSA2_HUMAN	Ribosome biogenesis protein NSA2 homolog OS=Homo sapiens GN=NSA2 PE=1 SV=1	KOG3163	Uncharacterized conserved protein related to ribosomal protein S8E	--	--	GO:0006909;GO:0022008;GO:0005634	phagocytosis|neurogenesis|nucleus
CL13174Contig1	3.36923	0.0333644	Up	--	--	--	--	--	--	--	--	--
CL131Contig1	2.30079	0.0106607	Up	gi|225423893|ref|XP_002281668.1|PREDICTED: Di-glucose binding protein with Leucine-rich repeat domain-like [Vitis vinifera] >gi|297737862|emb|CBI27063.3| unnamed protein product [Vitis vinifera]	sp|O64556|Y2923_ARATH	Putative leucine-rich repeat receptor-like serine/threonine-protein kinase At2g19230 OS=Arabidopsis thaliana GN=At2g19230 PE=3 SV=3	KOG0619	FOG: Leucine rich repeat	--	--	GO:0016301;GO:0005802;GO:0005773;GO:0005768;GO:0016310;GO:0005886	kinase activity|trans-Golgi network|vacuole|endosome|phosphorylation|plasma membrane
CL1321Contig1	3.45943	0.0144326	Up	gi|332322201|emb|CCA66222.1|hypothetical protein [Beta vulgaris subsp. vulgaris]	--	--	--	--	--	--	GO:0004523;GO:0003964;GO:0003677;GO:0005622;GO:0006278;GO:0003723;GO:0006281	RNA-DNA hybrid ribonuclease activity|RNA-directed DNA polymerase activity|DNA binding|intracellular|RNA-dependent DNA replication|RNA binding|DNA repair
CL13247Contig1	Inf	0.00304358	Up	gi|411145887|gb|AFW04603.1|giwi protein [Gampsocleis gratiosa]	sp|O76922|AUB_DROME	Protein aubergine OS=Drosophila melanogaster GN=aub PE=1 SV=1	KOG1042	Germ-line stem cell division protein Hiwi/Piwi; negative developmental regulator	--	--	GO:0003676	nucleic acid binding
CL13254Contig1	Inf	0.0223672	Up	--	--	--	--	--	--	--	--	--
CL13276Contig1	4.85798	0.0116125	Up	--	--	--	--	--	--	--	--	--
CL13298Contig1	Inf	0.0327797	Up	gi|297740201|emb|CBI30383.3|unnamed protein product [Vitis vinifera]	--	--	--	--	--	--	--	--
CL13321Contig1	Inf	0.00171068	Up	gi|322792347|gb|EFZ16331.1|hypothetical protein SINV_07010 [Solenopsis invicta]	sp|P92177|1433E_DROME	14-3-3 protein epsilon OS=Drosophila melanogaster GN=14-3-3epsilon PE=1 SV=2	KOG0841	Multifunctional chaperone (14-3-3 family)	ko04110;ko04114;ko04151;ko04390;ko04391;ko04722;ko05169;ko05203	Cell cycle |Oocyte meiosis |PI3K-Akt signaling pathway |Hippo signaling pathway |Hippo signaling pathway -fly |Neurotrophin signaling pathway |Epstein-Barr virus infection |Viral carcinogenesis	GO:0007411;GO:0008340;GO:0007265;GO:0048190;GO:0007280;GO:0008103;GO:0009411;GO:0005737;GO:0046982;GO:0045172;GO:0007088;GO:0019904;GO:0045927;GO:0046958;GO:0005694;GO:0008426;GO:0005875;GO:0007095;GO:0005634;GO:0007294	axon guidance|determination of adult lifespan|Ras protein signal transduction|wing disc dorsal/ventral pattern formation|pole cell migration|oocyte microtubule cytoskeleton polarization|response to UV|cytoplasm|protein heterodimerization activity|germline ring canal|regulation of mitosis|protein domain specific binding|positive regulation of growth|nonassociative learning|chromosome|protein kinas…
CL1337Contig1	3.08746	0.0110032	Up	gi|225441038|ref|XP_002283857.1|PREDICTED: probable leucine-rich repeat receptor-like protein kinase At1g68400 isoform 1 [Vitis vinifera]	sp|Q9M9C5|Y1680_ARATH	Probable leucine-rich repeat receptor-like protein kinase At1g68400 OS=Arabidopsis thaliana GN=At1g68400 PE=2 SV=1	KOG1187	Serine/threonine protein kinase	--	--	GO:0016021;GO:0006468;GO:0004674;GO:0006355;GO:0007169;GO:0003677;GO:0005524;GO:0005634;GO:0005886	integral component of membrane|protein phosphorylation|protein serine/threonine kinase activity|regulation of transcription, DNA-templated|transmembrane receptor protein tyrosine kinase signaling pathway|DNA binding|ATP binding|nucleus|plasma membrane
CL13402Contig1	Inf	0.00113534	Up	--	--	--	--	--	--	--	--	--
CL13513Contig1	Inf	0.00775166	Up	--	--	--	--	--	--	--	--	--
CL13521Contig1	Inf	0.0327797	Up	--	--	--	--	--	--	--	--	--
CL1352Contig2	4.55459	0.00328905	Up	gi|356515310|ref|XP_003526344.1|PREDICTED: uncharacterized protein LOC100799415 [Glycine max]	sp|P08548|LIN1_NYCCO	LINE-1 reverse transcriptase homolog OS=Nycticebus coucang PE=1 SV=1	KOG1075	FOG: Reverse transcriptase	--	--	GO:0006468;GO:0003723;GO:0006281;GO:0004674;GO:0006278;GO:0005622;GO:0003964;GO:0004523;GO:0003677;GO:0005524	protein phosphorylation|RNA binding|DNA repair|protein serine/threonine kinase activity|RNA-dependent DNA replication|intracellular|RNA-directed DNA polymerase activity|RNA-DNA hybrid ribonuclease activity|DNA binding|ATP binding
CL13539Contig1	Inf	3.09784e-05	Up	--	--	--	--	--	--	--	--	--
CL13565Contig1	Inf	0.0486156	Up	--	--	--	--	--	--	--	--	--
CL13729Contig1	3.58496	0.0193637	Up	--	--	--	--	--	--	--	--	--
CL13772Contig1	Inf	0.0223672	Up	--	--	--	--	--	--	--	--	--
CL13785Contig1	Inf	0.0270333	Up	--	--	--	--	--	--	--	--	--
CL13799Contig1	1.96782	0.0474718	Up	gi|508710281|gb|EOY02178.1|Membrane lipoprotein, putative [Theobroma cacao]	sp|Q8LAD7|IDA_ARATH	Protein IDA OS=Arabidopsis thaliana GN=IDA PE=2 SV=1	--	--	--	--	--	--
CL1383Contig1	Inf	0.00148913	Up	gi|383851166|ref|XP_003701110.1|PREDICTED: calreticulin-like [Megachile rotundata]	sp|Q7Z1E6|CALR_BOMMO	Calreticulin OS=Bombyx mori GN=crt PE=1 SV=1	KOG0674	Calreticulin	ko04141;ko04145;ko04612;ko05142;ko05166	Protein processing in endoplasmic reticulum |Phagosome |Antigen processing and presentation |Chagas disease (American trypanosomiasis) |HTLV-I infection	GO:0006355;GO:0006457;GO:0003700;GO:0043565;GO:0005509;GO:0051082;GO:0005783	regulation of transcription, DNA-templated|protein folding|sequence-specific DNA binding transcription factor activity|sequence-specific DNA binding|calcium ion binding|unfolded protein binding|endoplasmic reticulum
CL13881Contig1	Inf	0.0270333	Up	gi|359474294|ref|XP_002279852.2|PREDICTED: uncharacterized protein LOC100258615 [Vitis vinifera]	--	--	--	--	--	--	--	--
CL13886Contig1	5.45943	0.000124084	Up	gi|532103100|ref|XP_005337153.1|PREDICTED: histone H3.1-like [Ictidomys tridecemlineatus]	sp|P06353|H33_HORVU	Histone H3.3 (Fragment) OS=Hordeum vulgare PE=3 SV=1	KOG1745	Histones H3 and H4	ko05034;ko05202;ko05322	Alcoholism |Transcriptional misregulation in cancers |Systemic lupus erythematosus	GO:0040010;GO:0000786;GO:0040007;GO:0040035;GO:0003677;GO:0002119;GO:0040017;GO:0040011;GO:0006334;GO:0046982;GO:0009792;GO:0005634	positive regulation of growth rate|nucleosome|growth|hermaphrodite genitalia development|DNA binding|nematode larval development|positive regulation of locomotion|locomotion|nucleosome assembly|protein heterodimerization activity|embryo development ending in birth or egg hatching|nucleus
CL13937Contig1	Inf	0.00196931	Up	gi|506968401|gb|AGM32544.1|small ubiquitin-related modifier-like protein [Coptotermes formosanus]	sp|P55853|SUMO_CAEEL	Small ubiquitin-related modifier OS=Caenorhabditis elegans GN=smo-1 PE=1 SV=1	KOG1769	Ubiquitin-like proteins	ko03013	RNA transport	--	--
CL14019Contig1	Inf	0.0398668	Up	gi|156541992|ref|XP_001599992.1|PREDICTED: 10 kDa heat shock protein, mitochondrial-like [Nasonia vitripennis]	sp|P34893|CH10_ARATH	10 kDa chaperonin OS=Arabidopsis thaliana GN=CPN10 PE=3 SV=1	KOG1641	Mitochondrial chaperonin	--	--	GO:0005737;GO:0006457;GO:0006950;GO:0005524	cytoplasm|protein folding|response to stress|ATP binding
CL1401Contig1	3.12338	0.00399489	Up	--	--	--	--	--	--	--	--	--
CL1401Contig2	3.48543	0.00829715	Up	--	--	--	--	--	--	--	--	--
CL14108Contig1	Inf	0.00775166	Up	--	--	--	--	--	--	--	--	--
CL14123Contig1	Inf	0.0185708	Up	--	--	--	--	--	--	--	--	--
CL1413Contig1	Inf	0.00113534	Up	gi|321477893|gb|EFX88851.1|hypothetical protein DAPPUDRAFT_234212 [Daphnia pulex]	sp|P54399|PDI_DROME	Protein disulfide-isomerase OS=Drosophila melanogaster GN=Pdi PE=2 SV=1	KOG0190	Protein disulfide isomerase (prolyl 4-hydroxylase beta subunit)	ko04141	Protein processing in endoplasmic reticulum	GO:0006457;GO:0009055;GO:0045454;GO:0006662;GO:0003756;GO:0004579;GO:0015035;GO:0005783	protein folding|electron carrier activity|cell redox homeostasis|glycerol ether metabolic process|protein disulfide isomerase activity|dolichyl-diphosphooligosaccharide-protein glycotransferase activity|protein disulfide oxidoreductase activity|endoplasmic reticulum
CL14141Contig1	Inf	0.00262665	Up	gi|255575239|ref|XP_002528523.1|conserved hypothetical protein [Ricinus communis] >gi|223532025|gb|EEF33835.1| conserved hypothetical protein [Ricinus communis]	--	--	--	--	--	--	--	--
CL14222Contig1	3.2854	0.0230782	Up	--	--	--	--	--	--	--	--	--
CL1424Contig1	3.45943	0.0267472	Up	gi|225432636|ref|XP_002278244.1|PREDICTED: primary amine oxidase [Vitis vinifera] >gi|297737034|emb|CBI26235.3| unnamed protein product [Vitis vinifera]	sp|Q43077|AMO_PEA	Primary amine oxidase OS=Pisum sativum PE=1 SV=1	KOG1186	Copper amine oxidase	ko00260;ko00350;ko00360;ko00410;ko00950;ko00960	Glycine, serine and threonine metabolism |Tyrosine metabolism |Phenylalanine metabolism |beta-Alanine metabolism |Isoquinoline alkaloid biosynthesis |Tropane, piperidine and pyridine alkaloid biosynthesis	GO:0005507;GO:0055114;GO:0048038;GO:0008131;GO:0009308	copper ion binding|oxidation-reduction process|quinone binding|primary amine oxidase activity|amine metabolic process
CL14256Contig1	Inf	0.0223672	Up	gi|296084994|emb|CBI28409.3|unnamed protein product [Vitis vinifera]	sp|O81263|KITH_ORYSJ	Thymidine kinase OS=Oryza sativa subsp. japonica GN=TK PE=2 SV=2	KOG3125	Thymidine kinase	ko00240;ko00983	Pyrimidine metabolism |Drug metabolism - other enzymes	GO:0006260;GO:0004797;GO:0009165;GO:0016310;GO:0005524	DNA replication|thymidine kinase activity|nucleotide biosynthetic process|phosphorylation|ATP binding
CL14269Contig1	Inf	0.0270333	Up	--	--	--	--	--	--	--	--	--
CL14369Contig1	2.74879	0.00229623	Up	gi|19549|emb|CAA36249.1|metallothionein [Mimulus guttatus]	sp|P20238|MT1_MIMGU	Metallothionein-like protein 1 OS=Mimulus guttatus PE=3 SV=1	KOG4738	Predicted metallothionein	--	--	GO:0046872	metal ion binding
CL14573Contig1	3.9386	0.00126098	Up	gi|224104717|ref|XP_002313539.1|predicted protein [Populus trichocarpa]	--	--	--	--	--	--	--	--
CL1460Contig1	2.28379	0.0278747	Up	gi|147837609|emb|CAN74763.1|hypothetical protein VITISV_010750 [Vitis vinifera]	--	--	KOG0017	FOG: Transposon-encoded proteins with TYA, reverse transcriptase, integrase domains in various combinations	--	--	GO:0003676	nucleic acid binding
CL14721Contig1	Inf	0.000209106	Up	gi|332373290|gb|AEE61786.1|unknown [Dendroctonus ponderosae] >gi|478263310|gb|ENN81689.1| hypothetical protein YQE_01895, partial [Dendroctonus ponderosae] >gi|546681341|gb|ERL91455.1| hypothetical protein D910_08785 [Dendroctonus ponderosae]	sp|Q9GT45|RS26_ANOGA	40S ribosomal protein S26 OS=Anopheles gambiae GN=RpS26 PE=3 SV=2	KOG1768	40s ribosomal protein S26	ko03010	Ribosome	GO:0005840;GO:0003735;GO:0006412	ribosome|structural constituent of ribosome|translation
CL14836Contig1	Inf	0.0398668	Up	--	--	--	--	--	--	--	--	--
CL14899Contig1	3.32193	0.0373275	Up	gi|557546138|gb|ESR57116.1|hypothetical protein CICLE_v10022892mg [Citrus clementina] >gi|557546140|gb|ESR57118.1| hypothetical protein CICLE_v10022892mg [Citrus clementina]	sp|Q9M2J9|BET11_ARATH	Bet1-like SNARE 1-1 OS=Arabidopsis thaliana GN=BET11 PE=1 SV=1	KOG3385	V-SNARE	ko04130	SNARE interactions in vesicular transport	GO:0005634;GO:0005886;GO:0005484	nucleus|plasma membrane|SNAP receptor activity
CL14930Contig1	Inf	0.00775166	Up	--	--	--	--	--	--	--	--	--
CL14946Contig1	Inf	0.0486156	Up	--	--	--	--	--	--	--	--	--
CL14978Contig1	Inf	0.0129431	Up	--	--	--	--	--	--	--	--	--
CL149Contig5	3.73697	0.0127889	Up	gi|255568384|ref|XP_002525166.1|carbohydrate binding protein, putative [Ricinus communis] >gi|223535463|gb|EEF37132.1| carbohydrate binding protein, putative [Ricinus communis]	sp|Q9LFH9|LRK81_ARATH	L-type lectin-domain containing receptor kinase VIII.1 OS=Arabidopsis thaliana GN=LECRK81 PE=1 SV=1	KOG1187	Serine/threonine protein kinase	--	--	GO:0030246;GO:0006468;GO:0005524;GO:0004674	carbohydrate binding|protein phosphorylation|ATP binding|protein serine/threonine kinase activity
CL15030Contig1	Inf	0.0270333	Up	--	--	--	--	--	--	--	--	--
CL15168Contig1	Inf	0.0270333	Up	--	--	--	--	--	--	--	--	--
[truncated: 3,442 more rows]

## Sheet: CP72 vs. SP72
id	log2FoldChange	pval	up_down	NR.id.and.Des	swiss.id	swiss.Des	KOG.id	KOG.Des	kegg.id	kegg.term	GO.id	GO.term
CL10075Contig1	Inf	0.0273045	Up	gi|330318760|gb|AEC11040.1|hypothetical protein, partial [Camellia sinensis]	--	--	--	--	--	--	--	--
CL10110Contig1	Inf	0.00320264	Up	--	--	--	--	--	--	--	--	--
CL10150Contig1	3.87447	0.0169306	Up	--	--	--	--	--	--	--	--	--
[truncated: 3,706 more rows]
