# Supplementary material for: Transcriptome analysis reveals self-incompatibility in the tea plant (Camellia sinensis) might be under gametophytic control
Source: BMC Genomics. 2016 May 17;17:359. doi: 10.1186/s12864-016-2703-5 (PMC4869358; doi:10.1186/s12864-016-2703-5)
Supplement: Additional file 4: — Temporal expression of genes in cross- and self-pollination samples. (XLSX 1737 kb) [file 12864_2016_2703_MOESM4_ESM.xlsx]

## Sheet: CP24 vs. CP48
id	log2FoldChange	pval	up_down	NR.id.and.Des	swiss.id	swiss.Des	KOG.id	KOG.Des	kegg.id	kegg.term	GO.id	GO.term
CL10016Contig1	Inf	0.0293474	Up	--	--	--	--	--	--	--	--	--
CL10233Contig1	Inf	0.000568715	Up	--	--	--	--	--	--	--	--	--
CL10270Contig1	4.35916	0.00632961	Up	gi|550310420|gb|ERP47486.1|hypothetical protein POPTR_0151s00200g [Populus trichocarpa]	sp|O64477|Y2913_ARATH	G-type lectin S-receptor-like serine/threonine-protein kinase At2g19130 OS=Arabidopsis thaliana GN=At2g19130 PE=2 SV=1	--	--	--	--	GO:0030246;GO:0048544;GO:0006468;GO:0005524;GO:0004674	carbohydrate binding|recognition of pollen|protein phosphorylation|ATP binding|protein serine/threonine kinase activity
CL10285Contig1	3.28999	0.0166708	Up	--	--	--	--	--	--	--	--	--
CL10326Contig1	Inf	0.00174923	Up	--	--	--	--	--	--	--	--	--
CL10409Contig1	Inf	0.0293474	Up	--	--	--	--	--	--	--	--	--
CL10433Contig1	Inf	0.006072	Up	--	--	--	--	--	--	--	--	--
CL10456Contig1	Inf	0.000624247	Up	--	--	--	--	--	--	--	--	--
CL10590Contig1	4.61192	0.0192162	Up	--	--	--	--	--	--	--	--	--
CL1059Contig1	3.23083	0.026917	Up	--	--	--	--	--	--	--	--	--
CL10620Contig1	Inf	0.0422125	Up	--	--	--	--	--	--	--	--	--
CL10646Contig1	Inf	0.0174855	Up	--	--	--	--	--	--	--	--	--
CL10723Contig1	Inf	0.00140172	Up	gi|126134395|ref|XP_001383722.1|60S ribosomal protein L26 [Scheffersomyces stipitis CBS 6054] >gi|126095871|gb|ABN65693.1| ribosomal protein L26A (L33A) (YL33) [Scheffersomyces stipitis CBS 6054]	sp|P53221|RL26B_YEAST	60S ribosomal protein L26-B OS=Saccharomyces cerevisiae (strain ATCC 204508 / S288c) GN=RPL26B PE=1 SV=2	KOG3401	60S ribosomal protein L26	ko03010	Ribosome	GO:0003735;GO:0015934;GO:0006412	structural constituent of ribosome|large ribosomal subunit|translation
CL1078Contig2	Inf	0.0351403	Up	gi|147789763|emb|CAN76317.1|hypothetical protein VITISV_012360 [Vitis vinifera]	--	--	--	--	--	--	GO:0003676;GO:0008270;GO:0015074	nucleic acid binding|zinc ion binding|DNA integration
CL10840Contig1	Inf	0.006072	Up	--	--	--	--	--	--	--	--	--
CL10952Contig1	Inf	0.0422125	Up	--	--	--	--	--	--	--	--	--
CL10974Contig1	Inf	0.00407261	Up	--	--	--	--	--	--	--	--	--
CL11170Contig1	Inf	0.0148357	Up	--	--	--	--	--	--	--	--	--
CL11174Contig1	Inf	0.0351403	Up	--	--	--	--	--	--	--	--	--
CL11361Contig1	Inf	0.0245976	Up	--	--	--	--	--	--	--	--	--
CL11423Contig1	Inf	0.00316139	Up	gi|260945501|ref|XP_002617048.1|histone H2A.2 [Clavispora lusitaniae ATCC 42720] >gi|238848902|gb|EEQ38366.1| histone H2A.2 [Clavispora lusitaniae ATCC 42720]	sp|A5DWF1|H2A1_LODEL	Histone H2A.1 OS=Lodderomyces elongisporus (strain ATCC 11503 / CBS 2605 / JCM 1781 / NBRC 1676 / NRRL YB-4239) GN=HTA1 PE=3 SV=1	KOG1756	Histone 2A	ko05034;ko05322	Alcoholism |Systemic lupus erythematosus	GO:0000786;GO:0006281;GO:0003677;GO:0006334;GO:0046982;GO:0005634	nucleosome|DNA repair|DNA binding|nucleosome assembly|protein heterodimerization activity|nucleus
CL11424Contig1	3.84896	0.0230089	Up	--	--	--	--	--	--	--	--	--
CL11483Contig1	Inf	0.0206965	Up	--	--	--	--	--	--	--	--	--
CL11500Contig1	Inf	0.0206965	Up	gi|224087451|ref|XP_002308172.1|predicted protein [Populus trichocarpa]	--	--	KOG1075	FOG: Reverse transcriptase	--	--	GO:0004523;GO:0003964;GO:0003677;GO:0005622;GO:0006278;GO:0003723;GO:0015074;GO:0006281	RNA-DNA hybrid ribonuclease activity|RNA-directed DNA polymerase activity|DNA binding|intracellular|RNA-dependent DNA replication|RNA binding|DNA integration|DNA repair
CL11505Contig1	Inf	0.000624247	Up	gi|344230036|gb|EGV61921.1|hypothetical protein CANTEDRAFT_115373 [Candida tenuis ATCC 10573]	sp|P22943|HSP12_YEAST	12 kDa heat shock protein OS=Saccharomyces cerevisiae (strain ATCC 204508 / S288c) GN=HSP12 PE=1 SV=1	--	--	--	--	GO:0036166;GO:0044011;GO:0016023;GO:0006950;GO:0005634;GO:0005886;GO:0009405	phenotypic switching|single-species biofilm formation on inanimate substrate|cytoplasmic membrane-bounded vesicle|response to stress|nucleus|plasma membrane|pathogenesis
CL11546Contig1	2.427	0.0373737	Up	--	--	--	--	--	--	--	--	--
CL11572Contig1	2.8301	0.031595	Up	--	--	--	--	--	--	--	--	--
CL11623Contig1	Inf	0.0148357	Up	--	--	--	--	--	--	--	--	--
CL11653Contig1	Inf	0.0351403	Up	gi|115699|sp|P07820.4|CATA_CANTRRecName: Full=Peroxisomal catalase; AltName: Full=PXP-9 >gi|2656|emb|CAA32159.1| unnamed protein product [Candida tropicalis] >gi|2677|emb|CAA29859.1| unnamed protein product [Candida tropicalis] >gi|225914|prf||1403293A peroxisomal catalase	sp|P07820|CATA_CANTR	Peroxisomal catalase OS=Candida tropicalis GN=POX9 PE=1 SV=4	KOG0047	Catalase	ko00380;ko00630;ko04068;ko04146;ko05014	Tryptophan metabolism |Glyoxylate and dicarboxylate metabolism |FoxO signaling pathway |Peroxisome |Amyotrophic lateral sclerosis (ALS)	GO:0009405;GO:0045893;GO:0042744;GO:0055114;GO:0035690;GO:0051701;GO:0005777;GO:0009267;GO:0009277;GO:0046872;GO:0004096;GO:0036171;GO:0036170;GO:0005515;GO:0020037;GO:0015031	pathogenesis|positive regulation of transcription, DNA-templated|hydrogen peroxide catabolic process|oxidation-reduction process|cellular response to drug|interaction with host|peroxisome|cellular response to starvation|fungal-type cell wall|metal ion binding|catalase activity|filamentous growth of a population of unicellular organisms in response to chemical stimulus|filamentous growth of a popu…
CL116Contig1	4.44842	0.028015	Up	gi|508709170|gb|EOY01067.1|Plant cadmium resistance 2, putative [Theobroma cacao]	sp|Q9LQU4|PCR2_ARATH	Protein PLANT CADMIUM RESISTANCE 2 OS=Arabidopsis thaliana GN=PCR2 PE=1 SV=1	--	--	--	--	--	--
CL11825Contig1	2.48264	0.0374509	Up	--	--	--	--	--	--	--	--	--
CL11873Contig1	Inf	0.000686349	Up	gi|241951954|ref|XP_002418699.1|40S ribosomal protein S10 [Candida dubliniensis CD36] >gi|223642038|emb|CAX44004.1| ribosomal protein, small subunit, putative [Candida dubliniensis CD36]	sp|Q08745|RS10A_YEAST	40S ribosomal protein S10-A OS=Saccharomyces cerevisiae (strain ATCC 204508 / S288c) GN=RPS10A PE=1 SV=1	KOG3344	40s ribosomal protein s10	ko03010	Ribosome	GO:0005840	ribosome
CL11936Contig1	2.9927	0.00879837	Up	--	--	--	--	--	--	--	--	--
CL1193Contig1	Inf	0.0293474	Up	--	--	--	--	--	--	--	--	--
CL119Contig4	3.46753	0.025344	Up	--	--	--	--	--	--	--	--	--
CL12006Contig1	Inf	0.0126431	Up	--	--	--	--	--	--	--	--	--
CL12042Contig1	3.264	0.0400504	Up	--	--	--	--	--	--	--	--	--
CL12069Contig1	Inf	0.0293474	Up	--	--	--	--	--	--	--	--	--
CL12161Contig1	2.83205	0.0189898	Up	--	--	--	--	--	--	--	--	--
CL12200Contig1	3.66255	0.0351311	Up	--	--	--	--	--	--	--	--	--
CL12299Contig1	2.96211	0.0140684	Up	--	--	--	--	--	--	--	--	--
CL12329Contig1	Inf	0.000112449	Up	--	--	--	--	--	--	--	--	--
CL12351Contig1	Inf	0.0422125	Up	--	--	--	--	--	--	--	--	--
CL12441Contig1	Inf	0.000365557	Up	gi|149234674|ref|XP_001523216.1|40S ribosomal protein S18 [Lodderomyces elongisporus NRRL YB-4239] >gi|146453005|gb|EDK47261.1| 40S ribosomal protein S18 [Lodderomyces elongisporus NRRL YB-4239]	sp|P0CX56|RS18B_YEAST	40S ribosomal protein S18-B OS=Saccharomyces cerevisiae (strain ATCC 204508 / S288c) GN=RPS18B PE=1 SV=1	KOG3311	Ribosomal protein S18	ko03010	Ribosome	GO:0003735;GO:0003723;GO:0042254;GO:0015935;GO:0005829;GO:0006412	structural constituent of ribosome|RNA binding|ribosome biogenesis|small ribosomal subunit|cytosol|translation
CL12462Contig1	3.264	0.0400504	Up	--	--	--	--	--	--	--	--	--
CL12481Contig1	3.40448	0.00731282	Up	--	--	--	--	--	--	--	--	--
CL12578Contig1	Inf	0.00358371	Up	--	--	--	--	--	--	--	--	--
CL12669Contig1	Inf	0.0293474	Up	--	--	--	--	--	--	--	--	--
CL12678Contig1	4.04706	0.000897426	Up	gi|224076777|ref|XP_002304995.1|predicted protein [Populus trichocarpa] >gi|222847959|gb|EEE85506.1| hypothetical protein POPTR_0004s03330g [Populus trichocarpa]	--	--	--	--	--	--	GO:0009570	chloroplast stroma
CL12699Contig1	Inf	0.0293474	Up	gi|224053945|ref|XP_002298051.1|predicted protein [Populus trichocarpa] >gi|222845309|gb|EEE82856.1| hypothetical protein POPTR_0001s09050g [Populus trichocarpa]	--	--	--	--	--	--	--	--
CL12709Contig1	Inf	0.0206965	Up	--	--	--	--	--	--	--	--	--
CL12747Contig1	Inf	0.000434226	Up	--	--	--	--	--	--	--	--	--
CL12753Contig1	Inf	0.0351403	Up	--	--	--	--	--	--	--	--	--
CL12852Contig1	4.02696	0.00624728	Up	--	--	--	--	--	--	--	--	--
CL1285Contig1	Inf	0.00697509	Up	--	--	--	--	--	--	--	--	--
CL12904Contig1	Inf	0.0206965	Up	--	--	--	--	--	--	--	--	--
CL12940Contig1	Inf	0.0422125	Up	--	--	--	--	--	--	--	--	--
CL12978Contig1	Inf	0.00156425	Up	gi|260950033|ref|XP_002619313.1|predicted protein [Clavispora lusitaniae ATCC 42720] >gi|238846885|gb|EEQ36349.1| predicted protein [Clavispora lusitaniae ATCC 42720]	--	--	--	--	--	--	--	--
CL12Contig7	Inf	0.0351403	Up	--	--	--	--	--	--	--	--	--
CL13149Contig1	Inf	0.00464013	Up	--	--	--	--	--	--	--	--	--
CL13179Contig1	3.0062	0.0322709	Up	--	--	--	--	--	--	--	--	--
CL13189Contig1	2.97449	0.0144683	Up	gi|550316855|gb|ERP48981.1|hypothetical protein POPTR_0019s05430g [Populus trichocarpa]	sp|Q42662|METE_PLESU	5-methyltetrahydropteroyltriglutamate--homocysteine methyltransferase OS=Plectranthus scutellarioides GN=MET PE=1 SV=2	KOG2263	Methionine synthase II (cobalamin-independent)	ko00270;ko00450;ko01230	Cysteine and methionine metabolism |Selenocompound metabolism |Biosynthesis of amino acids	--	--
CL13193Contig1	Inf	0.0126431	Up	--	--	--	--	--	--	--	--	--
CL13241Contig1	Inf	0.000434226	Up	gi|50426729|ref|XP_461962.1|60S ribosomal protein L27 [Debaryomyces hansenii CBS767] >gi|49657632|emb|CAG90430.1| DEHA2G09570p [Debaryomyces hansenii CBS767]	sp|Q9P843|RL27_CANAX	60S ribosomal protein L27 OS=Candida albicans GN=RPL27 PE=2 SV=1	KOG3418	60S ribosomal protein L27	ko03010	Ribosome	GO:0005840;GO:0003735;GO:0006412	ribosome|structural constituent of ribosome|translation
CL13291Contig1	Inf	0.0206965	Up	--	--	--	--	--	--	--	--	--
CL13293Contig1	Inf	0.00125862	Up	gi|344301073|gb|EGW31385.1|hypothetical protein SPAPADRAFT_61954 [Spathaspora passalidarum NRRL Y-27907]	sp|P07280|RS19A_YEAST	40S ribosomal protein S19-A OS=Saccharomyces cerevisiae (strain ATCC 204508 / S288c) GN=RPS19A PE=1 SV=2	KOG3411	40S ribosomal protein S19	ko03010	Ribosome	GO:0005840;GO:0003735;GO:0006412	ribosome|structural constituent of ribosome|translation
CL13396Contig1	3.80457	0.0046901	Up	gi|378405610|gb|AFB82644.1|NAC transcription factor [Camellia sinensis]	sp|Q84TE6|NAC22_ARATH	NAC domain-containing protein 21/22 OS=Arabidopsis thaliana GN=NAC021 PE=1 SV=2	--	--	--	--	GO:0006355;GO:0003677	regulation of transcription, DNA-templated|DNA binding
CL1341Contig1	4.7061	0.000215035	Up	gi|225470559|ref|XP_002271876.1|PREDICTED: inorganic phosphate transporter 2-1, chloroplastic-like [Vitis vinifera]	sp|Q38954|PHT21_ARATH	Inorganic phosphate transporter 2-1, chloroplastic OS=Arabidopsis thaliana GN=PHT2-1 PE=1 SV=1	KOG2493	Na+/Pi symporter	--	--	GO:0052543;GO:0005315;GO:0009941;GO:0016117;GO:0009556;GO:0009673;GO:0016020;GO:0006817	callose deposition in cell wall|inorganic phosphate transmembrane transporter activity|chloroplast envelope|carotenoid biosynthetic process|microsporogenesis|low affinity phosphate transmembrane transporter activity|membrane|phosphate ion transport
CL1341Contig2	2.70727	0.0185519	Up	gi|557540496|gb|ESR51540.1|hypothetical protein CICLE_v10031076mg [Citrus clementina]	sp|Q38954|PHT21_ARATH	Inorganic phosphate transporter 2-1, chloroplastic OS=Arabidopsis thaliana GN=PHT2-1 PE=1 SV=1	KOG2493	Na+/Pi symporter	--	--	GO:0052543;GO:0005315;GO:0009941;GO:0016117;GO:0009556;GO:0009673;GO:0016020;GO:0006817	callose deposition in cell wall|inorganic phosphate transmembrane transporter activity|chloroplast envelope|carotenoid biosynthetic process|microsporogenesis|low affinity phosphate transmembrane transporter activity|membrane|phosphate ion transport
CL13496Contig1	Inf	0.00140172	Up	gi|50408553|ref|XP_456791.1|DEHA2A10538p [Debaryomyces hansenii CBS767] >gi|50420965|ref|XP_459025.1| DEHA2D12694p [Debaryomyces hansenii CBS767] >gi|126137890|ref|XP_001385468.1| hypothetical protein PICST_90527 [Scheffersomyces stipitis CBS 6054] >gi|126138750|ref|XP_001385898.1| hypothetical protein PICST_73330 [Scheffersomyces stipitis CBS 6054] >gi|146413769|ref|XP_001482855.1| histone H3 [M…	sp|A3LXD5|H31_PICST	Histone H3.1/H3.2 OS=Scheffersomyces stipitis (strain ATCC 58785 / CBS 6054 / NBRC 10063 / NRRL Y-11545) GN=HHT1 PE=3 SV=1	KOG1745	Histones H3 and H4	ko05034;ko05202;ko05322	Alcoholism |Transcriptional misregulation in cancers |Systemic lupus erythematosus	GO:0000786;GO:0006281;GO:0043581;GO:0003677;GO:0006334;GO:0046982;GO:0005634	nucleosome|DNA repair|mycelium development|DNA binding|nucleosome assembly|protein heterodimerization activity|nucleus
CL13533Contig1	3.2196	0.044062	Up	--	--	--	--	--	--	--	--	--
CL13570Contig1	4.47699	0.00459477	Up	--	--	--	--	--	--	--	--	--
CL13587Contig1	Inf	0.0422125	Up	--	--	--	--	--	--	--	--	--
CL13611Contig1	Inf	0.0293474	Up	--	--	--	--	--	--	--	--	--
CL13612Contig1	3.1738	0.0485406	Up	--	--	--	--	--	--	--	--	--
CL13616Contig1	Inf	1.84573e-05	Up	--	--	--	--	--	--	--	--	--
CL13634Contig1	Inf	1.89126e-07	Up	--	--	--	--	--	--	--	--	--
CL13678Contig1	Inf	0.0293474	Up	--	--	--	--	--	--	--	--	--
CL13691Contig1	Inf	0.0245976	Up	--	--	--	--	--	--	--	--	--
CL136Contig3	3.09294	0.00666324	Up	gi|565386276|ref|XP_006358956.1|PREDICTED: LOW QUALITY PROTEIN: homogentisate 1,2-dioxygenase-like [Solanum tuberosum]	sp|Q9ZRA2|HGD_ARATH	Homogentisate 1,2-dioxygenase OS=Arabidopsis thaliana GN=HGO PE=2 SV=2	KOG1417	Homogentisate 1,2-dioxygenase	ko00350;ko00643	Tyrosine metabolism |Styrene degradation	GO:0005829;GO:0016558;GO:0006559;GO:0009750;GO:0015996;GO:0004411;GO:0006572;GO:0009744;GO:0006635;GO:1902000	cytosol|protein import into peroxisome matrix|L-phenylalanine catabolic process|response to fructose|chlorophyll catabolic process|homogentisate 1,2-dioxygenase activity|tyrosine catabolic process|response to sucrose|fatty acid beta-oxidation|homogentisate catabolic process
CL13730Contig1	Inf	0.00930718	Up	gi|550339603|gb|EEE93784.2|hypothetical protein POPTR_0005s23510g [Populus trichocarpa]	--	--	--	--	--	--	--	--
CL13799Contig1	Inf	0.00279561	Up	gi|508710281|gb|EOY02178.1|Membrane lipoprotein, putative [Theobroma cacao]	sp|Q8LAD7|IDA_ARATH	Protein IDA OS=Arabidopsis thaliana GN=IDA PE=2 SV=1	--	--	--	--	--	--
CL13931Contig1	Inf	0.0293474	Up	--	--	--	--	--	--	--	--	--
CL13996Contig1	Inf	0.000336156	Up	--	--	--	--	--	--	--	--	--
CL140Contig2	Inf	0.0422125	Up	--	--	--	--	--	--	--	--	--
CL14169Contig1	Inf	0.000686349	Up	--	--	--	--	--	--	--	--	--
CL1418Contig1	Inf	0.00464013	Up	--	--	--	--	--	--	--	--	--
CL14196Contig1	3.8427	0.00280411	Up	--	--	--	--	--	--	--	--	--
CL1419Contig2	3.37341	0.00469806	Up	--	--	--	--	--	--	--	--	--
CL14212Contig1	2.86346	0.0350272	Up	--	--	--	--	--	--	--	--	--
CL14245Contig1	Inf	0.00803942	Up	--	--	--	--	--	--	--	--	--
CL14276Contig1	Inf	0.0293474	Up	--	--	--	--	--	--	--	--	--
CL14324Contig1	Inf	0.00316139	Up	--	--	--	--	--	--	--	--	--
CL14329Contig1	Inf	0.0245976	Up	--	--	--	--	--	--	--	--	--
CL14359Contig1	3.24197	0.0146824	Up	gi|565391028|ref|XP_006361230.1|PREDICTED: uncharacterized protein LOC102601665 isoform X1 [Solanum tuberosum]	--	--	--	--	--	--	--	--
CL14366Contig1	Inf	0.0245976	Up	--	--	--	--	--	--	--	--	--
CL14443Contig1	Inf	0.00803942	Up	gi|260951349|ref|XP_002619971.1|conserved hypothetical protein [Clavispora lusitaniae ATCC 42720] >gi|238847543|gb|EEQ37007.1| conserved hypothetical protein [Clavispora lusitaniae ATCC 42720]	sp|Q75DD1|NDK_ASHGO	Nucleoside diphosphate kinase OS=Ashbya gossypii (strain ATCC 10895 / CBS 109.51 / FGSC 9923 / NRRL Y-1056) GN=NDK1 PE=3 SV=2	KOG0888	Nucleoside diphosphate kinase	ko00230;ko00240	Purine metabolism |Pyrimidine metabolism	GO:0006165;GO:0004550;GO:0006228;GO:0005524;GO:0006183;GO:0006241;GO:0005886	nucleoside diphosphate phosphorylation|nucleoside diphosphate kinase activity|UTP biosynthetic process|ATP binding|GTP biosynthetic process|CTP biosynthetic process|plasma membrane
CL14614Contig1	Inf	0.0148357	Up	--	--	--	--	--	--	--	--	--
CL14661Contig1	Inf	0.00697509	Up	--	--	--	--	--	--	--	--	--
CL14700Contig1	Inf	0.0422125	Up	--	--	--	--	--	--	--	--	--
CL14733Contig1	Inf	0.0148357	Up	--	--	--	--	--	--	--	--	--
CL14752Contig1	Inf	0.00220151	Up	--	--	--	--	--	--	--	--	--
CL14896Contig1	Inf	0.00803942	Up	gi|50420441|ref|XP_458756.1|60S ribosomal protein L36 [Debaryomyces hansenii CBS767] >gi|49654423|emb|CAG86900.1| DEHA2D06820p [Debaryomyces hansenii CBS767]	sp|P47834|RL36_CANAX	60S ribosomal protein L36 OS=Candida albicans GN=RPL36 PE=3 SV=1	KOG3452	60S ribosomal protein L36	ko03010	Ribosome	GO:0005840;GO:0003735;GO:0006412	ribosome|structural constituent of ribosome|translation
CL14917Contig1	Inf	0.00279561	Up	--	--	--	--	--	--	--	--	--
CL14956Contig1	Inf	0.000209309	Up	--	--	--	--	--	--	--	--	--
CL14963Contig1	Inf	0.00697509	Up	--	--	--	--	--	--	--	--	--
CL15133Contig1	Inf	0.000755921	Up	--	--	--	--	--	--	--	--	--
CL15138Contig1	Inf	0.0206965	Up	--	--	--	--	--	--	--	--	--
CL1523Contig2	2.53637	0.0347137	Up	gi|224114137|ref|XP_002316677.1|predicted protein [Populus trichocarpa] >gi|222859742|gb|EEE97289.1| S-locus lectin protein kinase [Populus trichocarpa]	sp|Q9SXB8|Y1133_ARATH	G-type lectin S-receptor-like serine/threonine-protein kinase At1g11330 OS=Arabidopsis thaliana GN=At1g11330 PE=1 SV=3	--	--	--	--	GO:0005886;GO:0046777;GO:0048544;GO:0005524;GO:0004674	plasma membrane|protein autophosphorylation|recognition of pollen|ATP binding|protein serine/threonine kinase activity
CL15267Contig1	Inf	0.000243796	Up	--	--	--	--	--	--	--	--	--
CL15276Contig1	Inf	0.0293474	Up	--	--	--	--	--	--	--	--	--
CL15278Contig1	Inf	0.0351403	Up	--	--	--	--	--	--	--	--	--
CL1535Contig1	6.23083	0.000205561	Up	gi|225462759|ref|XP_002272618.1|PREDICTED: laccase-14-like [Vitis vinifera]	sp|Q84J37|LAC15_ARATH	Laccase-15 OS=Arabidopsis thaliana GN=TT10 PE=1 SV=1	KOG1263	Multicopper oxidases	--	--	GO:0046688;GO:0005507;GO:0052716;GO:0010023;GO:0009809;GO:0048046;GO:0046274;GO:0055114	response to copper ion|copper ion binding|hydroquinone:oxygen oxidoreductase activity|proanthocyanidin biosynthetic process|lignin biosynthetic process|apoplast|lignin catabolic process|oxidation-reduction process
CL1535Contig2	Inf	0.0351403	Up	gi|359495139|ref|XP_002264394.2|PREDICTED: laccase-14 [Vitis vinifera]	sp|Q9FY79|LAC14_ARATH	Laccase-14 OS=Arabidopsis thaliana GN=LAC14 PE=2 SV=1	KOG1263	Multicopper oxidases	--	--	GO:0005507;GO:0052716;GO:0048046;GO:0046274;GO:0055114	copper ion binding|hydroquinone:oxygen oxidoreductase activity|apoplast|lignin catabolic process|oxidation-reduction process
CL15367Contig1	Inf	0.006072	Up	gi|361126119|gb|EHK98135.1|putative 40S ribosomal protein S26E [Glarea lozoyensis 74030]	sp|P21772|RS26_NEUCR	40S ribosomal protein S26E OS=Neurospora crassa (strain ATCC 24698 / 74-OR23-1A / CBS 708.71 / DSM 1257 / FGSC 987) GN=rps-26 PE=3 SV=2	KOG1768	40s ribosomal protein S26	ko03010	Ribosome	GO:0005840;GO:0003735;GO:0006412	ribosome|structural constituent of ribosome|translation
CL15491Contig1	3.84896	0.0230089	Up	--	--	--	--	--	--	--	--	--
CL15639Contig1	Inf	0.0108233	Up	--	--	--	--	--	--	--	--	--
CL15643Contig1	4.87066	0.00153115	Up	gi|224165222|ref|XP_002338788.1|predicted protein [Populus trichocarpa]	--	--	--	--	--	--	--	--
CL15709Contig1	3.0676	0.028082	Up	--	--	--	--	--	--	--	--	--
CL15741Contig1	Inf	0.0422125	Up	--	--	--	--	--	--	--	--	--
CL157Contig4	Inf	0.006072	Up	--	--	--	--	--	--	--	--	--
CL15836Contig1	Inf	0.0351403	Up	--	--	--	--	--	--	--	--	--
CL15847Contig1	Inf	0.0422125	Up	--	--	--	--	--	--	--	--	--
CL15858Contig1	Inf	0.0174855	Up	gi|459373404|gb|EMG50602.1|Ribosomal protein, large subunit, putative [Candida maltosa Xu316]	sp|Q757D7|RL31_ASHGO	60S ribosomal protein L31 OS=Ashbya gossypii (strain ATCC 10895 / CBS 109.51 / FGSC 9923 / NRRL Y-1056) GN=RPL31 PE=3 SV=2	KOG0893	60S ribosomal protein L31	ko03010	Ribosome	GO:0005840;GO:0003735;GO:0006412	ribosome|structural constituent of ribosome|translation
CL1585Contig1	4.19688	0.0483476	Up	gi|255572714|ref|XP_002527290.1|ATP binding protein, putative [Ricinus communis] >gi|223533383|gb|EEF35134.1| ATP binding protein, putative [Ricinus communis]	sp|Q9ASS4|Y5838_ARATH	Probably inactive leucine-rich repeat receptor-like protein kinase At5g48380 OS=Arabidopsis thaliana GN=At5g48380 PE=1 SV=1	KOG0619	FOG: Leucine rich repeat	--	--	GO:0004672;GO:0006468;GO:0005524;GO:0016021	protein kinase activity|protein phosphorylation|ATP binding|integral component of membrane
CL15890Contig1	3.41928	0.0172338	Up	--	--	--	--	--	--	--	--	--
CL15903Contig1	Inf	0.0422125	Up	--	--	--	--	--	--	--	--	--
CL15922Contig1	Inf	0.0422125	Up	--	--	--	--	--	--	--	--	--
CL15926Contig1	Inf	0.0148357	Up	--	--	--	--	--	--	--	--	--
CL15931Contig1	4.82447	0.000157717	Up	--	--	--	--	--	--	--	--	--
CL15985Contig1	Inf	0.0351403	Up	--	--	--	--	--	--	--	--	--
CL16024Contig1	Inf	0.0245976	Up	--	--	--	--	--	--	--	--	--
CL16030Contig1	Inf	0.0148357	Up	--	--	--	--	--	--	--	--	--
CL16153Contig1	Inf	0.0351403	Up	--	--	--	--	--	--	--	--	--
CL16189Contig1	Inf	0.00930718	Up	--	--	--	--	--	--	--	--	--
CL1618Contig2	Inf	0.0245976	Up	--	--	--	--	--	--	--	--	--
CL16194Contig1	3.03723	0.0300903	Up	--	--	--	--	--	--	--	--	--
CL16200Contig1	Inf	0.0351403	Up	--	--	--	--	--	--	--	--	--
CL16249Contig1	2.32813	0.0498898	Up	--	--	--	--	--	--	--	--	--
CL16286Contig1	Inf	0.0293474	Up	gi|50424265|ref|XP_460719.1|DEHA2F08250p [Debaryomyces hansenii CBS767] >gi|49656388|emb|CAG89059.1| DEHA2F08250p [Debaryomyces hansenii CBS767]	sp|P49346|QCR8_KLULA	Cytochrome b-c1 complex subunit 8 OS=Kluyveromyces lactis (strain ATCC 8585 / CBS 2359 / DSM 70799 / NBRC 1267 / NRRL Y-1140 / WM37) GN=QCR8 PE=3 SV=1	KOG4116	Ubiquinol cytochrome c reductase, subunit QCR8	--	--	GO:0005743;GO:0008121;GO:0070469;GO:0055114	mitochondrial inner membrane|ubiquinol-cytochrome-c reductase activity|respiratory chain|oxidation-reduction process
CL1634Contig2	3.40448	0.00731282	Up	--	--	--	--	--	--	--	--	--
CL16468Contig1	3.1265	0.0341102	Up	--	--	--	--	--	--	--	--	--
CL16548Contig1	Inf	0.0245976	Up	gi|225428969|ref|XP_002264153.1|PREDICTED: BTB/POZ domain-containing protein NPY2 [Vitis vinifera]	sp|O80970|NPY2_ARATH	BTB/POZ domain-containing protein NPY2 OS=Arabidopsis thaliana GN=NPY2 PE=2 SV=1	--	--	--	--	GO:0009416;GO:0004871;GO:0007165;GO:0009958;GO:0071944	response to light stimulus|signal transducer activity|signal transduction|positive gravitropism|cell periphery
CL1656Contig2	Inf	0.00279561	Up	--	--	--	--	--	--	--	--	--
CL16622Contig1	Inf	0.00125862	Up	--	--	--	--	--	--	--	--	--
CL166Contig2	2.5518	0.0335953	Up	--	--	--	--	--	--	--	--	--
CL16702Contig1	2.50944	0.0278965	Up	--	--	--	--	--	--	--	--	--
CL1675Contig1	Inf	0.00174923	Up	gi|565399807|ref|XP_006365434.1|PREDICTED: probable calcium-binding protein CML44-like [Solanum tuberosum]	sp|Q9LPK5|CML44_ARATH	Probable calcium-binding protein CML44 OS=Arabidopsis thaliana GN=CML44 PE=2 SV=2	KOG0027	Calmodulin and related proteins (EF-Hand superfamily)	ko04626	Plant-pathogen interaction	GO:0005509	calcium ion binding
CL17087Contig1	Inf	0.0422125	Up	--	--	--	--	--	--	--	--	--
CL17109Contig1	3.73868	0.00366313	Up	gi|557535220|gb|ESR46338.1|hypothetical protein CICLE_v10000574mg [Citrus clementina]	sp|O81906|B120_ARATH	G-type lectin S-receptor-like serine/threonine-protein kinase B120 OS=Arabidopsis thaliana GN=B120 PE=1 SV=1	--	--	ko04064;ko04210;ko04620;ko04722;ko05133;ko05140;ko05142;ko05145;ko05152;ko05162;ko05164	NF-kappa B signaling pathway |Apoptosis |Toll-like receptor signaling pathway |Neurotrophin signaling pathway |Pertussis |Leishmaniasis |Chagas disease (American trypanosomiasis) |Toxoplasmosis |Tuberculosis |Measles |Influenza A	GO:0006468;GO:0005524;GO:0004674	protein phosphorylation|ATP binding|protein serine/threonine kinase activity
CL1713Contig2	Inf	1.20124e-05	Up	--	--	--	--	--	--	--	--	--
CL17307Contig1	Inf	0.0174855	Up	--	--	--	--	--	--	--	--	--
CL17377Contig1	Inf	0.0206965	Up	--	--	--	--	--	--	--	--	--
CL17799Contig1	2.50501	0.0260116	Up	gi|557537825|gb|ESR48869.1|hypothetical protein CICLE_v10032666mg [Citrus clementina]	sp|O22160|TL15A_ARATH	Thylakoid lumenal 15 kDa protein 1, chloroplastic OS=Arabidopsis thaliana GN=At2g44920 PE=1 SV=2	KOG1665	AFH1-interacting protein FIP2, contains BTB/POZ domain and pentapeptide repeats	--	--	GO:0006098;GO:0016117;GO:0006636;GO:0043085;GO:0015979;GO:0042742;GO:0015995;GO:0019288;GO:0009409;GO:0009543;GO:0009535	pentose-phosphate shunt|carotenoid biosynthetic process|unsaturated fatty acid biosynthetic process|positive regulation of catalytic activity|photosynthesis|defense response to bacterium|chlorophyll biosynthetic process|isopentenyl diphosphate biosynthetic process, methylerythritol 4-phosphate pathway|response to cold|chloroplast thylakoid lumen|chloroplast thylakoid membrane
CL1783Contig1	5.72641	1.65531e-05	Up	gi|508707864|gb|EOX99760.1|WRKY DNA-binding protein 75 [Theobroma cacao]	sp|Q9FYA2|WRK75_ARATH	Probable WRKY transcription factor 75 OS=Arabidopsis thaliana GN=WRKY75 PE=2 SV=1	--	--	--	--	GO:0043565;GO:0003700;GO:0006355	sequence-specific DNA binding|sequence-specific DNA binding transcription factor activity|regulation of transcription, DNA-templated
CL1783Contig2	5.84896	9.4107e-06	Up	gi|346456306|gb|AEO31515.1|WRKY transcription factor B [Dimocarpus longan]	sp|Q9FYA2|WRK75_ARATH	Probable WRKY transcription factor 75 OS=Arabidopsis thaliana GN=WRKY75 PE=2 SV=1	--	--	--	--	GO:0043565;GO:0003700;GO:0006355	sequence-specific DNA binding|sequence-specific DNA binding transcription factor activity|regulation of transcription, DNA-templated
CL1789Contig1	3.16212	0.0314876	Up	--	--	--	--	--	--	--	--	--
CL18072Contig1	3.55945	0.0438475	Up	--	--	--	--	--	--	--	--	--
CL18100Contig1	Inf	0.00316139	Up	--	--	--	--	--	--	--	--	--
CL18270Contig1	Inf	0.0245976	Up	--	--	--	--	--	--	--	--	--
CL18338Contig1	Inf	0.0422125	Up	gi|255556051|ref|XP_002519060.1|DNA-directed RNA polymerase II subunit, putative [Ricinus communis] >gi|223541723|gb|EEF43271.1| DNA-directed RNA polymerase II subunit, putative [Ricinus communis]	sp|Q42877|RPB2_SOLLC	DNA-directed RNA polymerase II subunit RPB2 OS=Solanum lycopersicum GN=RPB2 PE=2 SV=1	KOG0214	RNA polymerase II, second largest subunit	ko00230;ko00240;ko03020;ko05016;ko05169	Purine metabolism |Pyrimidine metabolism |RNA polymerase |Huntington's disease |Epstein-Barr virus infection	GO:0003899;GO:0005829;GO:0046872;GO:0009506;GO:0005665;GO:0003677;GO:0000956;GO:0032549;GO:0000394;GO:0009793;GO:0006366	DNA-directed RNA polymerase activity|cytosol|metal ion binding|plasmodesma|DNA-directed RNA polymerase II, core complex|DNA binding|nuclear-transcribed mRNA catabolic process|ribonucleoside binding|RNA splicing, via endonucleolytic cleavage and ligation|embryo development ending in seed dormancy|transcription from RNA polymerase II promoter
CL18370Contig1	Inf	0.0351403	Up	--	--	--	--	--	--	--	--	--
CL1839Contig2	5.35916	0.00264985	Up	--	--	--	--	--	--	--	--	--
CL18410Contig1	Inf	0.0148357	Up	--	--	--	--	--	--	--	--	--
CL18436Contig1	Inf	0.0148357	Up	--	--	--	--	--	--	--	--	--
CL18504Contig1	2.29811	0.0490036	Up	--	--	--	--	--	--	--	--	--
CL18670Contig1	Inf	0.00358371	Up	--	--	--	--	--	--	--	--	--
CL18919Contig1	Inf	0.0245976	Up	--	--	--	--	--	--	--	--	--
CL18979Contig1	Inf	0.0293474	Up	--	--	--	--	--	--	--	--	--
CL19063Contig1	Inf	0.0422125	Up	--	--	--	--	--	--	--	--	--
CL19187Contig1	Inf	0.0422125	Up	--	--	--	--	--	--	--	--	--
CL19516Contig1	Inf	0.0174855	Up	gi|260946115|ref|XP_002617355.1|hypothetical protein CLUG_02799 [Clavispora lusitaniae ATCC 42720] >gi|238849209|gb|EEQ38673.1| hypothetical protein CLUG_02799 [Clavispora lusitaniae ATCC 42720]	sp|P26786|RS7A_YEAST	40S ribosomal protein S7-A OS=Saccharomyces cerevisiae (strain ATCC 204508 / S288c) GN=RPS7A PE=1 SV=4	KOG3320	40S ribosomal protein S7	ko03010	Ribosome	GO:0005840;GO:0009986;GO:0003735;GO:0006412	ribosome|cell surface|structural constituent of ribosome|translation
CL19530Contig1	Inf	0.000568715	Up	--	--	--	--	--	--	--	--	--
CL19566Contig1	Inf	0.0422125	Up	--	--	--	--	--	--	--	--	--
CL19585Contig1	Inf	0.0245976	Up	--	--	--	--	--	--	--	--	--
CL19588Contig1	Inf	0.0245976	Up	gi|452988579|gb|EME88334.1|hypothetical protein MYCFIDRAFT_213247 [Pseudocercospora fijiensis CIRAD86]	--	--	--	--	--	--	--	--
CL19663Contig1	Inf	0.0148357	Up	--	--	--	--	--	--	--	--	--
CL19707Contig1	Inf	0.0293474	Up	--	--	--	--	--	--	--	--	--
CL19789Contig1	Inf	0.0148357	Up	--	--	--	--	--	--	--	--	--
CL1981Contig1	Inf	0.00196025	Up	--	--	--	--	--	--	--	--	--
CL19874Contig1	Inf	0.0245976	Up	--	--	--	--	--	--	--	--	--
CL1992Contig1	4.00096	0.00669095	Up	gi|359491108|ref|XP_003634222.1|PREDICTED: omega-hydroxypalmitate O-feruloyl transferase-like [Vitis vinifera]	sp|Q94CD1|HHT1_ARATH	Omega-hydroxypalmitate O-feruloyl transferase OS=Arabidopsis thaliana GN=HHT1 PE=1 SV=1	--	--	ko00073	Cutin, suberine and wax biosynthesis	GO:0015706;GO:0050734;GO:0010345;GO:0047672;GO:0050366;GO:0010167;GO:0052325	nitrate transport|hydroxycinnamoyltransferase activity|suberin biosynthetic process|anthranilate N-benzoyltransferase activity|tyramine N-feruloyltransferase activity|response to nitrate|cell wall pectin biosynthetic process
CL1992Contig2	2.95657	0.0187784	Up	gi|268326822|emb|CAT00082.1|hydroxycinnamoyl-CoA shikimate/quinate hydroxycinnamoyl transferase [Coffea arabica]	sp|Q94CD1|HHT1_ARATH	Omega-hydroxypalmitate O-feruloyl transferase OS=Arabidopsis thaliana GN=HHT1 PE=1 SV=1	--	--	ko00073	Cutin, suberine and wax biosynthesis	GO:0015706;GO:0050734;GO:0010345;GO:0047672;GO:0050366;GO:0010167;GO:0052325	nitrate transport|hydroxycinnamoyltransferase activity|suberin biosynthetic process|anthranilate N-benzoyltransferase activity|tyramine N-feruloyltransferase activity|response to nitrate|cell wall pectin biosynthetic process
CL19Contig7	Inf	0.000434226	Up	gi|332322128|emb|CCA66036.1|hypothetical protein [Beta vulgaris subsp. vulgaris]	sp|P92555|M1250_ARATH	Uncharacterized mitochondrial protein AtMg01250 OS=Arabidopsis thaliana GN=AtMg01250 PE=4 SV=1	KOG1075	FOG: Reverse transcriptase	--	--	GO:0004523;GO:0003964;GO:0006278;GO:0003723;GO:0008270;GO:0009536	RNA-DNA hybrid ribonuclease activity|RNA-directed DNA polymerase activity|RNA-dependent DNA replication|RNA binding|zinc ion binding|plastid
CL1Contig1004	2.99043	0.0159704	Up	--	--	--	--	--	--	--	--	--
CL1Contig1028	2.28182	0.044504	Up	gi|225438053|ref|XP_002271867.1|PREDICTED: uncharacterized protein LOC100263451 [Vitis vinifera]	sp|P93295|M310_ARATH	Uncharacterized mitochondrial protein AtMg00310 OS=Arabidopsis thaliana GN=AtMg00310 PE=4 SV=1	KOG1267	Mitochondrial transcription termination factor, mTERF	--	--	GO:0016020	membrane
CL1Contig104	3.71446	0.00166127	Up	--	--	--	--	--	--	--	--	--
CL1Contig1043	6.09084	1.24321e-05	Up	gi|225452376|ref|XP_002275607.1|PREDICTED: uncharacterized protein LOC100264681 [Vitis vinifera]	--	--	--	--	--	--	--	--
CL1Contig1044	3.36935	0.00553353	Up	gi|449445947|ref|XP_004140733.1|PREDICTED: homeobox-leucine zipper protein HDG11-like [Cucumis sativus]	sp|Q69T58|ROC8_ORYSJ	Homeobox-leucine zipper protein ROC8 OS=Oryza sativa subsp. japonica GN=ROC8 PE=2 SV=2	--	--	--	--	GO:0006355;GO:0003700;GO:0010091;GO:0000976;GO:0005634	regulation of transcription, DNA-templated|sequence-specific DNA binding transcription factor activity|trichome branching|transcription regulatory region sequence-specific DNA binding|nucleus
CL1Contig1047	3.36935	0.0108379	Up	gi|225434496|ref|XP_002278283.1|PREDICTED: uncharacterized protein LOC100265705 [Vitis vinifera]	sp|Q9LMK2|LSH6_ARATH	--	--	--	--	--	--	--
CL1Contig106	Inf	1.10047e-09	Up	--	--	--	--	--	--	--	--	--
CL1Contig110	8.75718	3.6592e-08	Up	--	--	--	--	--	--	--	--	--
CL1Contig1118	2.91309	0.0229837	Up	gi|147769830|emb|CAN61277.1|hypothetical protein VITISV_002607 [Vitis vinifera]	--	--	--	--	--	--	GO:0003723;GO:0016226;GO:0019288;GO:0010027;GO:0010228;GO:0048481;GO:0009579;GO:0000166;GO:0009570;GO:0009793	RNA binding|iron-sulfur cluster assembly|isopentenyl diphosphate biosynthetic process, methylerythritol 4-phosphate pathway|thylakoid membrane organization|vegetative to reproductive phase transition of meristem|ovule development|thylakoid|nucleotide binding|chloroplast stroma|embryo development ending in seed dormancy
CL1Contig112	3.76804	0.00232734	Up	--	--	--	--	--	--	--	--	--
CL1Contig1122	3.00096	0.00840446	Up	gi|224141017|ref|XP_002323871.1|predicted protein [Populus trichocarpa] >gi|222866873|gb|EEF04004.1| hypothetical protein POPTR_0017s12230g [Populus trichocarpa]	sp|P80074|MYB1_PHYPA	Myb-related protein Pp1 (Fragment) OS=Physcomitrella patens subsp. patens GN=PP1 PE=2 SV=1	KOG0048	Transcription factor, Myb superfamily	--	--	GO:0009751;GO:0003677;GO:0046686;GO:0010091;GO:0003682;GO:0009739;GO:0009733;GO:0009723;GO:0009651;GO:0009753	response to salicylic acid|DNA binding|response to cadmium ion|trichome branching|chromatin binding|response to gibberellin|response to auxin|response to ethylene|response to salt stress|response to jasmonic acid
CL1Contig1127	2.47785	0.0259697	Up	gi|508779840|gb|EOY27096.1|Receptor-like protein kinase-related family protein [Theobroma cacao]	sp|Q9LRJ9|CRR38_ARATH	Cysteine-rich repeat secretory protein 38 OS=Arabidopsis thaliana GN=CRRSP38 PE=2 SV=1	--	--	--	--	GO:0009737;GO:0005773;GO:0005618	response to abscisic acid|vacuole|cell wall
CL1Contig1134	6.10225	1.8918e-05	Up	--	--	--	--	--	--	--	--	--
CL1Contig1140	4.84896	0.00068569	Up	--	--	--	--	--	--	--	--	--
CL1Contig1141	2.1879	0.0480764	Up	gi|470126928|ref|XP_004299432.1|PREDICTED: auxin-induced protein 5NG4-like [Fragaria vesca subsp. vesca]	sp|Q9FGL0|WTR44_ARATH	WAT1-related protein At5g47470 OS=Arabidopsis thaliana GN=At5g47470 PE=3 SV=1	--	--	--	--	GO:0016020;GO:0003700;GO:0003676;GO:0005622;GO:0006355;GO:0008270	membrane|sequence-specific DNA binding transcription factor activity|nucleic acid binding|intracellular|regulation of transcription, DNA-templated|zinc ion binding
CL1Contig1142	2.82563	0.0156793	Up	gi|225437529|ref|XP_002275599.1|PREDICTED: uncharacterized protein LOC100264117 [Vitis vinifera] >gi|297743964|emb|CBI36934.3| unnamed protein product [Vitis vinifera]	--	--	KOG0550	Molecular chaperone (DnaJ superfamily)	--	--	GO:0006950;GO:0005773	response to stress|vacuole
CL1Contig1144	3.57822	0.00226668	Up	--	--	--	--	--	--	--	--	--
CL1Contig1147	3.06991	0.0108794	Up	--	--	--	--	--	--	--	--	--
CL1Contig1149	7.79325	4.2462e-07	Up	--	--	--	--	--	--	--	--	--
CL1Contig115	4.31462	0.000378698	Up	--	--	--	--	--	--	--	--	--
CL1Contig1154	4.31207	0.000374885	Up	gi|561015396|gb|ESW14257.1|hypothetical protein PHAVU_008G266000g [Phaseolus vulgaris]	--	--	--	--	--	--	GO:0005773	vacuole
CL1Contig1155	3.20461	0.0124082	Up	gi|359486529|ref|XP_002276963.2|PREDICTED: transcription factor GTE1-like [Vitis vinifera]	sp|Q9FT54|GTE6_ARATH	Transcription factor GTE6 OS=Arabidopsis thaliana GN=GTE6 PE=2 SV=1	KOG1474	Transcription initiation factor TFIID, subunit BDF1 and related bromodomain proteins	--	--	GO:0004402;GO:0016573	histone acetyltransferase activity|histone acetylation
CL1Contig1158	3.58217	0.00243418	Up	--	--	--	--	--	--	--	--	--
CL1Contig1159	4.30487	0.00332385	Up	gi|359478151|ref|XP_002264971.2|PREDICTED: uncharacterized protein LOC100261223 [Vitis vinifera]	--	--	--	--	--	--	--	--
CL1Contig1163	5.08141	6.69312e-05	Up	--	--	--	--	--	--	--	--	--
CL1Contig1166	2.43952	0.0284199	Up	--	--	--	--	--	--	--	--	--
CL1Contig1168	7.76208	1.18011e-07	Up	gi|544388761|gb|AGW23366.1|MADS box protein MADS64 [Gossypium hirsutum]	sp|Q6VAM4|MAD23_ORYSJ	MADS-box transcription factor 23 OS=Oryza sativa subsp. japonica GN=MADS23 PE=2 SV=1	KOG0014	MADS box transcription factor	--	--	GO:0055114;GO:0007584;GO:0006355;GO:0003677;GO:0046983;GO:0003700;GO:0032440;GO:0048527;GO:0005634;GO:0006351	oxidation-reduction process|response to nutrient|regulation of transcription, DNA-templated|DNA binding|protein dimerization activity|sequence-specific DNA binding transcription factor activity|2-alkenal reductase [NAD(P)] activity|lateral root development|nucleus|transcription, DNA-templated
CL1Contig1171	2.48738	0.032803	Up	gi|462415482|gb|EMJ20219.1|hypothetical protein PRUPE_ppa004364mg [Prunus persica]	sp|Q9SRQ7|NPC4_ARATH	Non-specific phospholipase C4 OS=Arabidopsis thaliana GN=NPC4 PE=1 SV=1	--	--	ko00562;ko00564;ko00565;ko04919	Inositol phosphate metabolism |Glycerophospholipid metabolism |Ether lipid metabolism |Thyroid hormone signaling pathway	GO:0034480;GO:0009395	phosphatidylcholine phospholipase C activity|phospholipid catabolic process
CL1Contig1175	5.41436	3.14103e-05	Up	gi|508776718|gb|EOY23974.1|RING/U-box superfamily protein, putative [Theobroma cacao]	sp|Q9SRQ8|ATL51_ARATH	RING-H2 finger protein ATL51 OS=Arabidopsis thaliana GN=ATL51 PE=2 SV=2	KOG0800	FOG: Predicted E3 ubiquitin ligase	--	--	GO:0008270	zinc ion binding
CL1Contig1177	3.68486	0.00203288	Up	--	--	--	--	--	--	--	--	--
CL1Contig118	3.86346	0.00957468	Up	--	--	--	--	--	--	--	--	--
CL1Contig1183	3.48529	0.00280969	Up	gi|297740493|emb|CBI30675.3|unnamed protein product [Vitis vinifera]	sp|Q94CD5|ATG7_ARATH	Ubiquitin-like modifier-activating enzyme atg7 OS=Arabidopsis thaliana GN=ATG7 PE=1 SV=1	KOG2337	Ubiquitin activating E1 enzyme-like protein	ko04140	Regulation of autophagy	GO:0005829;GO:0019375;GO:0042631;GO:0010150;GO:0000166;GO:0006497;GO:0019779;GO:0006914;GO:0016036	cytosol|galactolipid biosynthetic process|cellular response to water deprivation|leaf senescence|nucleotide binding|protein lipidation|APG8 activating enzyme activity|autophagy|cellular response to phosphate starvation
CL1Contig1186	3.10353	0.00677024	Up	--	--	--	--	--	--	--	--	--
CL1Contig119	4.55276	0.000356921	Up	--	--	--	--	--	--	--	--	--
CL1Contig1195	3.9113	0.00100063	Up	--	--	--	--	--	--	--	--	--
CL1Contig1198	4.95078	0.000211712	Up	gi|557522717|gb|ESR34084.1|hypothetical protein CICLE_v10004479mg [Citrus clementina]	sp|Q9FMF5|RPT3_ARATH	Root phototropism protein 3 OS=Arabidopsis thaliana GN=RPT3 PE=1 SV=2	--	--	--	--	GO:0009825;GO:0046777;GO:0009785;GO:0048767;GO:0004871;GO:0000271;GO:0009638;GO:0009932;GO:0016567;GO:0010155;GO:0043481;GO:0010817;GO:0009664;GO:0009832	multidimensional cell growth|protein autophosphorylation|blue light signaling pathway|root hair elongation|signal transducer activity|polysaccharide biosynthetic process|phototropism|cell tip growth|protein ubiquitination|regulation of proton transport|anthocyanin accumulation in tissues in response to UV light|regulation of hormone levels|plant-type cell wall organization|plant-type cell wall bi…
CL1Contig120	4.02035	0.000744613	Up	--	--	--	--	--	--	--	--	--
CL1Contig122	9.14107	9.12999e-09	Up	gi|502156464|ref|XP_004510487.1|PREDICTED: LOB domain-containing protein 22-like [Cicer arietinum]	sp|Q9LRW1|LBD22_ARATH	LOB domain-containing protein 22 OS=Arabidopsis thaliana GN=LBD22 PE=2 SV=1	--	--	--	--	--	--
CL1Contig1231	2.38953	0.0309014	Up	--	--	--	--	--	--	--	--	--
CL1Contig124	5.04731	6.11569e-05	Up	--	--	--	--	--	--	--	--	--
CL1Contig1243	6.81579	1.27089e-06	Up	gi|508709154|gb|EOY01051.1|Plant invertase/pectin methylesterase inhibitor superfamily protein, partial [Theobroma cacao]	sp|P17407|21KD_DAUCA	21 kDa protein OS=Daucus carota PE=2 SV=1	--	--	--	--	GO:0030599;GO:0043086;GO:0004857	pectinesterase activity|negative regulation of catalytic activity|enzyme inhibitor activity
CL1Contig1246	2.29261	0.0382074	Up	gi|508717630|gb|EOY09527.1|WCRKC thioredoxin 1 isoform 1 [Theobroma cacao]	sp|Q9FG36|TRL31_ARATH	Thioredoxin-like 3-1, chloroplastic OS=Arabidopsis thaliana GN=WCRKC1 PE=2 SV=3	KOG0907	Thioredoxin	--	--	GO:0009055;GO:0045454;GO:0006662;GO:0009570;GO:0015035	electron carrier activity|cell redox homeostasis|glycerol ether metabolic process|chloroplast stroma|protein disulfide oxidoreductase activity
CL1Contig125	3.01958	0.0206478	Up	--	--	--	--	--	--	--	--	--
CL1Contig1252	2.41419	0.0292731	Up	gi|508786773|gb|EOY34029.1|Methyl-CPG-binding domain protein 5, putative isoform 2 [Theobroma cacao]	sp|Q9SNC0|MBD5_ARATH	Methyl-CpG-binding domain-containing protein 5 OS=Arabidopsis thaliana GN=MBD5 PE=1 SV=1	KOG4161	Methyl-CpG binding transcription regulators	--	--	GO:0008327;GO:0005720;GO:0010370;GO:0043621;GO:0005731;GO:0019899;GO:0051747	methyl-CpG binding|nuclear heterochromatin|perinucleolar chromocenter|protein self-association|nucleolus organizer region|enzyme binding|cytosine C-5 DNA demethylase activity
CL1Contig1254	4.23543	0.000444054	Up	--	--	--	--	--	--	--	--	--
CL1Contig129	4.30707	0.00040875	Up	gi|557556201|gb|ESR66215.1|hypothetical protein CICLE_v10009014mg [Citrus clementina]	--	--	KOG1454	Predicted hydrolase/acyltransferase (alpha/beta hydrolase superfamily)	--	--	--	--
CL1Contig1312	5.77611	1.10537e-05	Up	--	--	--	--	--	--	--	--	--
CL1Contig1321	8.45795	1.33535e-07	Up	gi|225452394|ref|XP_002273718.1|PREDICTED: cysteine-rich receptor-like protein kinase 42 [Vitis vinifera]	sp|Q9FNE1|CRK42_ARATH	Cysteine-rich receptor-like protein kinase 42 OS=Arabidopsis thaliana GN=CRK42 PE=2 SV=1	--	--	--	--	GO:0006468;GO:0005524;GO:0004674	protein phosphorylation|ATP binding|protein serine/threonine kinase activity
CL1Contig1324	3.1738	0.0485406	Up	--	--	--	--	--	--	--	--	--
CL1Contig1325	7.24917	5.4429e-07	Up	gi|225445804|ref|XP_002274695.1|PREDICTED: hydroxycinnamoyl-Coenzyme A shikimate/quinate hydroxycinnamoyltransferase-like [Vitis vinifera]	sp|O64470|SHT_ARATH	Spermidine hydroxycinnamoyl transferase OS=Arabidopsis thaliana GN=SHT PE=1 SV=1	--	--	ko00940;ko00941;ko00945	Phenylpropanoid biosynthesis |Flavonoid biosynthesis |Stilbenoid, diarylheptanoid and gingerol biosynthesis	GO:0080072;GO:0080074;GO:0080073;GO:0080075;GO:0080088;GO:0010584;GO:0050734;GO:0047672	spermidine:sinapoyl CoA N-acyltransferase activity|spermidine:caffeoyl CoA N-acyltransferase activity|spermidine:coumaroyl CoA N-acyltransferase activity|spermidine:feruloyl CoA N-acyltransferase activity|spermidine hydroxycinnamate conjugate biosynthetic process|pollen exine formation|hydroxycinnamoyltransferase activity|anthranilate N-benzoyltransferase activity
CL1Contig1326	2.80457	0.0133371	Up	gi|147780088|emb|CAN66592.1|hypothetical protein VITISV_028804 [Vitis vinifera]	--	--	--	--	--	--	GO:0004523;GO:0003964;GO:0006278;GO:0003723;GO:0015074	RNA-DNA hybrid ribonuclease activity|RNA-directed DNA polymerase activity|RNA-dependent DNA replication|RNA binding|DNA integration
CL1Contig133	5.8796	8.33164e-06	Up	--	--	--	--	--	--	--	--	--
CL1Contig134	3.29642	0.0231058	Up	gi|359490251|ref|XP_002267774.2|PREDICTED: probable receptor-like protein kinase At5g39020-like [Vitis vinifera]	sp|P0CH01|AT21A_ARATH	Putative RING-H2 finger protein ATL21A OS=Arabidopsis thaliana GN=ATL21A PE=3 SV=1	KOG1187	Serine/threonine protein kinase	--	--	GO:0006468;GO:0005524;GO:0004674	protein phosphorylation|ATP binding|protein serine/threonine kinase activity
CL1Contig1340	3.04161	0.0110392	Up	--	--	--	--	--	--	--	--	--
CL1Contig1344	3.2268	0.00544316	Up	--	--	--	--	--	--	--	--	--
CL1Contig1349	8.55468	2.86633e-08	Up	gi|359483343|ref|XP_002263615.2|PREDICTED: LOW QUALITY PROTEIN: probable pectate lyase 16 [Vitis vinifera]	sp|O65456|PLY16_ARATH	Probable pectate lyase 16 OS=Arabidopsis thaliana GN=At4g22080 PE=2 SV=1	--	--	ko00040	Pentose and glucuronate interconversions	GO:0030570;GO:0005576	pectate lyase activity|extracellular region
CL1Contig1353	4.44842	0.000472177	Up	gi|359486879|ref|XP_002273591.2|PREDICTED: uncharacterized protein LOC100254784 [Vitis vinifera]	--	--	--	--	--	--	GO:0004519;GO:0003964;GO:0003677;GO:0005622;GO:0006278;GO:0003723;GO:0008270;GO:0015074;GO:0006281	endonuclease activity|RNA-directed DNA polymerase activity|DNA binding|intracellular|RNA-dependent DNA replication|RNA binding|zinc ion binding|DNA integration|DNA repair
CL1Contig1365	5.6674	0.000120871	Up	gi|147812093|emb|CAN74740.1|hypothetical protein VITISV_040899 [Vitis vinifera]	sp|Q8L7H1|FBL75_ARATH	F-box/LRR-repeat protein At4g14103 OS=Arabidopsis thaliana GN=At4g14103 PE=2 SV=1	--	--	--	--	GO:0005634	nucleus
CL1Contig1374	2.45939	0.0335612	Up	--	--	--	--	--	--	--	--	--
CL1Contig139	2.46753	0.0352034	Up	--	--	--	--	--	--	--	--	--
CL1Contig1392	2.42715	0.0287206	Up	--	--	--	--	--	--	--	--	--
CL1Contig14	4.86346	0.000110543	Up	--	--	--	--	--	--	--	--	--
CL1Contig140	4.36935	0.000340141	Up	--	--	--	--	--	--	--	--	--
CL1Contig1405	4.78319	0.000130195	Up	--	--	--	--	--	--	--	--	--
CL1Contig1407	3.7243	0.00157043	Up	--	--	--	--	--	--	--	--	--
CL1Contig142	3.34889	0.0113832	Up	--	--	--	--	--	--	--	--	--
CL1Contig143	3.37503	0.00373829	Up	gi|255578737|ref|XP_002530227.1|heat shock protein binding protein, putative [Ricinus communis] >gi|223530274|gb|EEF32174.1| heat shock protein binding protein, putative [Ricinus communis]	sp|O89114|DNJB5_MOUSE	DnaJ homolog subfamily B member 5 OS=Mus musculus GN=Dnajb5 PE=2 SV=1	KOG0714	Molecular chaperone (DnaJ superfamily)	--	--	GO:0006457;GO:0005737;GO:0006950;GO:0003677	protein folding|cytoplasm|response to stress|DNA binding
CL1Contig1441	3.8002	0.00149605	Up	--	--	--	--	--	--	--	--	--
CL1Contig1454	7.04869	7.81234e-07	Up	--	--	--	--	--	--	--	--	--
CL1Contig1458	5.89479	7.95234e-06	Up	gi|297734619|emb|CBI16670.3|unnamed protein product [Vitis vinifera]	sp|Q9QZR0|RNF25_MOUSE	E3 ubiquitin-protein ligase RNF25 OS=Mus musculus GN=Rnf25 PE=1 SV=2	KOG4445	Uncharacterized conserved protein, contains RWD domain	--	--	GO:0048573;GO:0005634;GO:0008270	photoperiodism, flowering|nucleus|zinc ion binding
CL1Contig1471	3.82447	0.00222059	Up	--	--	--	--	--	--	--	--	--
CL1Contig1498	4.6088	0.000176021	Up	--	--	--	--	--	--	--	--	--
CL1Contig150	6.48545	2.01007e-06	Up	--	--	--	--	--	--	--	--	--
CL1Contig1506	2.78185	0.0186507	Up	--	--	--	--	--	--	--	--	--
CL1Contig1508	4.27489	0.00107078	Up	--	--	--	--	--	--	--	--	--
CL1Contig151	6.84896	1.3326e-06	Up	--	--	--	--	--	--	--	--	--
CL1Contig1526	Inf	5.09947e-07	Up	--	--	--	--	--	--	--	--	--
CL1Contig1530	4.19688	0.00397548	Up	gi|462397909|gb|EMJ03577.1|hypothetical protein PRUPE_ppa009343mg [Prunus persica]	--	--	--	--	--	--	--	--
CL1Contig154	3.13262	0.00623526	Up	--	--	--	--	--	--	--	--	--
CL1Contig1547	2.82039	0.0130295	Up	--	--	--	--	--	--	--	--	--
CL1Contig155	2.72513	0.0397398	Up	--	--	--	--	--	--	--	--	--
CL1Contig1551	5.5041	6.44335e-05	Up	--	--	--	--	--	--	--	--	--
CL1Contig1552	4.61192	0.000546608	Up	--	--	--	--	--	--	--	--	--
CL1Contig1558	3.93074	0.00101954	Up	gi|255551649|ref|XP_002516870.1|conserved hypothetical protein [Ricinus communis] >gi|223543958|gb|EEF45484.1| conserved hypothetical protein [Ricinus communis]	--	--	--	--	--	--	--	--
CL1Contig1559	4.58593	0.000845403	Up	--	--	--	--	--	--	--	--	--
CL1Contig1562	4.58961	0.000523459	Up	--	--	--	--	--	--	--	--	--
CL1Contig1563	3.54153	0.00259485	Up	--	--	--	--	--	--	--	--	--
CL1Contig1571	3.36426	0.00363292	Up	gi|462421603|gb|EMJ25866.1|hypothetical protein PRUPE_ppa026134mg [Prunus persica]	sp|O49545|BAME1_ARATH	Leucine-rich repeat receptor-like serine/threonine-protein kinase BAM1 OS=Arabidopsis thaliana GN=BAM1 PE=1 SV=1	--	--	--	--	GO:0048653;GO:0000186;GO:0009825;GO:0010075;GO:0032440;GO:0043481;GO:0009855;GO:0048767;GO:0007169;GO:0010817;GO:0006468;GO:0000165;GO:0000271;GO:0016021;GO:0010014;GO:0004709;GO:0055114;GO:0009932;GO:0005524;GO:0071555	anther development|activation of MAPKK activity|multidimensional cell growth|regulation of meristem growth|2-alkenal reductase [NAD(P)] activity|anthocyanin accumulation in tissues in response to UV light|determination of bilateral symmetry|root hair elongation|transmembrane receptor protein tyrosine kinase signaling pathway|regulation of hormone levels|protein phosphorylation|MAPK cascade|polysa…
CL1Contig158	7.1986	3.88629e-07	Up	--	--	--	--	--	--	--	--	--
CL1Contig1580	2.43184	0.0318345	Up	--	--	--	--	--	--	--	--	--
CL1Contig16	6.20579	4.24781e-06	Up	--	--	--	--	--	--	--	--	--
CL1Contig163	3.31462	0.00403595	Up	gi|462396506|gb|EMJ02305.1|hypothetical protein PRUPE_ppa024570mg, partial [Prunus persica]	sp|Q32PH1|CDCA7_BOVIN	Cell division cycle-associated protein 7 OS=Bos taurus GN=CDCA7 PE=2 SV=1	KOG1356	Putative transcription factor 5qNCA, contains JmjC domain	--	--	GO:0016874	ligase activity
CL1Contig1631	4.2196	0.00124736	Up	--	--	--	--	--	--	--	--	--
CL1Contig164	9.52609	5.21893e-09	Up	--	--	--	--	--	--	--	--	--
CL1Contig17	5.9026	8.14718e-05	Up	gi|449495057|ref|XP_004159722.1|PREDICTED: uncharacterized protein LOC101227043 [Cucumis sativus]	--	--	--	--	--	--	GO:0009737;GO:0009644;GO:0009414;GO:0009651;GO:0009409;GO:0010286;GO:0005886	response to abscisic acid|response to high light intensity|response to water deprivation|response to salt stress|response to cold|heat acclimation|plasma membrane
CL1Contig170	9.74708	3.50877e-09	Up	--	--	--	--	--	--	--	--	--
CL1Contig1714	6.93098	1.77635e-06	Up	--	--	--	--	--	--	--	--	--
CL1Contig172	7.56833	3.87288e-07	Up	--	--	--	--	--	--	--	--	--
CL1Contig174	Inf	1.5786e-08	Up	--	--	--	--	--	--	--	--	--
CL1Contig177	5.81149	1.00137e-05	Up	--	--	--	--	--	--	--	--	--
CL1Contig178	6.02977	5.55567e-06	Up	--	--	--	--	--	--	--	--	--
CL1Contig18	6.35916	0.000141872	Up	gi|557530463|gb|ESR41646.1|hypothetical protein CICLE_v10011571mg [Citrus clementina]	sp|Q9SJL0|U86A1_ARATH	UDP-glycosyltransferase 86A1 OS=Arabidopsis thaliana GN=UGT86A1 PE=2 SV=1	KOG1192	UDP-glucuronosyl and UDP-glucosyl transferase	--	--	GO:0047213;GO:0009873;GO:0008152	anthocyanidin 3-O-glucosyltransferase activity|ethylene-activated signaling pathway|metabolic process
CL1Contig1814	4.27563	0.000438828	Up	gi|147838010|emb|CAN71634.1|hypothetical protein VITISV_036630 [Vitis vinifera]	--	--	--	--	--	--	GO:0003677;GO:0005886	DNA binding|plasma membrane
CL1Contig1816	4.6573	0.000173633	Up	--	--	--	--	--	--	--	--	--
CL1Contig1818	2.44497	0.0400801	Up	gi|224058473|ref|XP_002299527.1|predicted protein [Populus trichocarpa]	--	--	--	--	--	--	GO:0003964;GO:0006278;GO:0003723;GO:0015074	RNA-directed DNA polymerase activity|RNA-dependent DNA replication|RNA binding|DNA integration
CL1Contig182	3.43684	0.00401524	Up	--	--	--	--	--	--	--	--	--
CL1Contig1820	3.44947	0.00293158	Up	--	--	--	--	--	--	--	--	--
CL1Contig1824	2.48871	0.0251887	Up	gi|462396669|gb|EMJ02468.1|hypothetical protein PRUPE_ppa012566mg [Prunus persica]	--	--	--	--	--	--	GO:0046983	protein dimerization activity
CL1Contig1827	4.7735	0.00012383	Up	--	--	--	--	--	--	--	--	--
CL1Contig183	6.77266	1.63057e-06	Up	--	--	--	--	--	--	--	--	--
CL1Contig1830	4.38149	0.000309238	Up	--	--	--	--	--	--	--	--	--
CL1Contig1839	2.99167	0.0112112	Up	gi|557529943|gb|ESR41193.1|hypothetical protein CICLE_v10025312mg [Citrus clementina]	sp|Q40593|VDE_TOBAC	Violaxanthin de-epoxidase, chloroplastic OS=Nicotiana tabacum GN=VDE1 PE=2 SV=1	--	--	--	--	GO:0009507;GO:0016126	chloroplast|sterol biosynthetic process
CL1Contig184	4.10835	0.00300108	Up	--	--	--	--	--	--	--	--	--
CL1Contig1843	Inf	0.000398115	Up	--	--	--	--	--	--	--	--	--
CL1Contig1847	3.99127	0.000917463	Up	--	--	--	--	--	--	--	--	--
CL1Contig185	2.74317	0.0243933	Up	--	--	--	--	--	--	--	--	--
CL1Contig186	2.68992	0.0215184	Up	--	--	--	--	--	--	--	--	--
CL1Contig187	7.35916	2.74323e-07	Up	--	--	--	--	--	--	--	--	--
CL1Contig188	2.53188	0.0236449	Up	--	--	--	--	--	--	--	--	--
CL1Contig1889	2.16891	0.048611	Up	--	--	--	--	--	--	--	--	--
CL1Contig1896	2.88642	0.0116717	Up	gi|561010508|gb|ESW09415.1|hypothetical protein PHAVU_009G125700g [Phaseolus vulgaris]	sp|Q9LT17|BBR_ARATH	E3 ubiquitin ligase BIG BROTHER-related OS=Arabidopsis thaliana GN=BBR PE=2 SV=1	KOG0800	FOG: Predicted E3 ubiquitin ligase	--	--	GO:0008270	zinc ion binding
CL1Contig190	6.4554	7.78303e-06	Up	--	--	--	--	--	--	--	--	--
CL1Contig1902	3.85689	0.00123016	Up	gi|462408445|gb|EMJ13779.1|hypothetical protein PRUPE_ppa015871mg, partial [Prunus persica]	--	--	--	--	--	--	--	--
CL1Contig191	7.31764	2.99445e-07	Up	--	--	--	--	--	--	--	--	--
CL1Contig1917	2.79635	0.0154194	Up	--	--	--	--	--	--	--	--	--
CL1Contig1932	5.1949	5.16871e-05	Up	gi|462407425|gb|EMJ12759.1|hypothetical protein PRUPE_ppa008291mg [Prunus persica]	--	--	--	--	--	--	GO:0016020;GO:0008168;GO:0032259	membrane|methyltransferase activity|methylation
CL1Contig1934	3.45286	0.00299503	Up	--	--	--	--	--	--	--	--	--
CL1Contig1938	7.43301	2.34227e-07	Up	--	--	--	--	--	--	--	--	--
CL1Contig194	2.96807	0.00995954	Up	--	--	--	--	--	--	--	--	--
CL1Contig197	4.86186	9.4901e-05	Up	gi|462417172|gb|EMJ21909.1|hypothetical protein PRUPE_ppa021341mg [Prunus persica]	sp|O94424|T2FB_SCHPO	Transcription initiation factor IIF subunit beta OS=Schizosaccharomyces pombe (strain 972 / ATCC 24843) GN=tfg2 PE=1 SV=1	KOG2905	Transcription initiation factor IIF, small subunit (RAP30)	ko03022	Basal transcription factors	GO:0003743;GO:0006413;GO:0006367;GO:0005524;GO:0005674;GO:0003824	translation initiation factor activity|translational initiation|transcription initiation from RNA polymerase II promoter|ATP binding|transcription factor TFIIF complex|catalytic activity
CL1Contig1988	2.29642	0.0392475	Up	gi|526117643|ref|NP_001267822.1|heat shock protein 101 [Vitis vinifera] >gi|59805048|gb|AAX08108.1| heat shock protein 101 [Vitis vinifera]	sp|P42730|CLPB1_ARATH	Chaperone protein ClpB1 OS=Arabidopsis thaliana GN=CLPB1 PE=1 SV=2	KOG1051	Chaperone HSP104 and related ATP-dependent Clp proteases	--	--	GO:0010286;GO:0009941;GO:0006457;GO:0005515;GO:0042542;GO:0045727;GO:0043335;GO:0034976;GO:0009570;GO:0009644;GO:0016887;GO:0006200;GO:0005524	heat acclimation|chloroplast envelope|protein folding|protein binding|response to hydrogen peroxide|positive regulation of translation|protein unfolding|response to endoplasmic reticulum stress|chloroplast stroma|response to high light intensity|ATPase activity|ATP catabolic process|ATP binding
CL1Contig2	7.61376	1.6106e-07	Up	--	--	--	--	--	--	--	--	--
CL1Contig200	3.96914	0.00105751	Up	--	--	--	--	--	--	--	--	--
CL1Contig2002	3.59252	0.00334302	Up	gi|225447887|ref|XP_002273325.1|PREDICTED: uncharacterized protein LOC100257164 [Vitis vinifera]	sp|Q5ZM13|HYCCI_CHICK	Hyccin OS=Gallus gallus GN=FAM126A PE=2 SV=1	KOG4688	Putative beta-catenin-Tcf/Lef signaling pathway component DRCTNNB1A	--	--	GO:0005886;GO:0009507	plasma membrane|chloroplast
CL1Contig2004	4.59713	0.000363118	Up	gi|225457945|ref|XP_002274273.1|PREDICTED: uncharacterized protein LOC100248885 [Vitis vinifera] >gi|302142678|emb|CBI19881.3| unnamed protein product [Vitis vinifera]	--	--	KOG0242	Kinesin-like protein	--	--	--	--
CL1Contig2014	4.21396	0.000487918	Up	--	--	--	--	--	--	--	--	--
CL1Contig2015	3.53395	0.00439536	Up	gi|147826737|emb|CAN70653.1|hypothetical protein VITISV_010023 [Vitis vinifera]	sp|F4I8B9|Y1501_ARATH	Putative WEB family protein At1g65010, chloroplastic OS=Arabidopsis thaliana GN=At1g65010 PE=1 SV=1	KOG3758	Uncharacterized conserved protein	--	--	--	--
CL1Contig2017	3.53953	0.00236552	Up	gi|469469380|gb|AGH32871.1|auxin response factor 10 [Camellia sinensis]	sp|Q653H7|ARFR_ORYSJ	Auxin response factor 18 OS=Oryza sativa subsp. japonica GN=ARF18 PE=2 SV=1	--	--	--	--	GO:0048442;GO:0035198;GO:0009734;GO:0010154;GO:0006355;GO:0051301;GO:0009738;GO:0048441;GO:0003677;GO:0031540;GO:0048589;GO:0048829;GO:0046983;GO:0003700;GO:0048366;GO:0009743;GO:0007389;GO:0005634;GO:0006351	sepal development|miRNA binding|auxin-activated signaling pathway|fruit development|regulation of transcription, DNA-templated|cell division|abscisic acid-activated signaling pathway|petal development|DNA binding|regulation of anthocyanin biosynthetic process|developmental growth|root cap development|protein dimerization activity|sequence-specific DNA binding transcription factor activity|leaf de…
CL1Contig2019	2.25284	0.0414092	Up	--	--	--	--	--	--	--	--	--
CL1Contig2022	2.68108	0.0167774	Up	gi|462415117|gb|EMJ19854.1|hypothetical protein PRUPE_ppa014023mg [Prunus persica]	--	--	KOG0802	E3 ubiquitin ligase	--	--	--	--
CL1Contig2024	3.99043	0.000840898	Up	--	--	--	--	--	--	--	--	--
CL1Contig2033	6.24368	3.3896e-06	Up	--	--	--	--	--	--	--	--	--
CL1Contig204	2.75488	0.0145339	Up	--	--	--	--	--	--	--	--	--
CL1Contig205	6.39007	3.21407e-06	Up	--	--	--	--	--	--	--	--	--
CL1Contig2063	2.4326	0.028542	Up	gi|297743098|emb|CBI35965.3|unnamed protein product [Vitis vinifera]	--	--	--	--	--	--	GO:0005634	nucleus
CL1Contig208	2.75615	0.0142739	Up	gi|359493805|ref|XP_002285311.2|PREDICTED: uncharacterized protein LOC100258873 [Vitis vinifera]	--	--	--	--	--	--	--	--
CL1Contig210	5.80778	1.47726e-05	Up	--	--	--	--	--	--	--	--	--
CL1Contig2103	3.22093	0.00531694	Up	gi|557526407|gb|ESR37713.1|hypothetical protein CICLE_v10028210mg [Citrus clementina]	sp|Q8GW72|FUCO1_ARATH	Alpha-L-fucosidase 1 OS=Arabidopsis thaliana GN=FUC1 PE=1 SV=2	KOG3340	Alpha-L-fucosidase	ko00511	Other glycan degradation	GO:0005975;GO:0005773;GO:0043169;GO:0006516;GO:0005576;GO:0004560	carbohydrate metabolic process|vacuole|cation binding|glycoprotein catabolic process|extracellular region|alpha-L-fucosidase activity
CL1Contig2106	2.76622	0.0166614	Up	gi|508704401|gb|EOX96297.1|Cytidinediphosphate diacylglycerol synthase 4 [Theobroma cacao]	sp|P73548|CDSA_SYNY3	Phosphatidate cytidylyltransferase OS=Synechocystis sp. (strain PCC 6803 / Kazusa) GN=cdsA PE=3 SV=1	KOG1440	CDP-diacylglycerol synthase	--	--	GO:0016024;GO:0016021;GO:0009941;GO:0010207;GO:0004605;GO:0005886	CDP-diacylglycerol biosynthetic process|integral component of membrane|chloroplast envelope|photosystem II assembly|phosphatidate cytidylyltransferase activity|plasma membrane
CL1Contig2124	4.23684	0.000438934	Up	gi|449449166|ref|XP_004142336.1|PREDICTED: uncharacterized protein LOC101204128 [Cucumis sativus]	--	--	--	--	--	--	--	--
CL1Contig2136	3.0146	0.00800995	Up	--	--	--	--	--	--	--	--	--
CL1Contig2139	4.08997	0.000804851	Up	gi|147826431|emb|CAN66510.1|hypothetical protein VITISV_003620 [Vitis vinifera]	--	--	--	--	--	--	--	--
CL1Contig2141	4.36437	0.000884232	Up	--	--	--	--	--	--	--	--	--
CL1Contig2142	4.41366	0.000284705	Up	gi|225465817|ref|XP_002263469.1|PREDICTED: E3 ubiquitin-protein ligase KEG [Vitis vinifera] >gi|296087851|emb|CBI35107.3| unnamed protein product [Vitis vinifera]	sp|Q9FY48|KEG_ARATH	E3 ubiquitin-protein ligase KEG OS=Arabidopsis thaliana GN=KEG PE=1 SV=2	KOG0504	FOG: Ankyrin repeat	--	--	GO:0005802;GO:0048589;GO:0008270;GO:0043621;GO:0004842;GO:0004672;GO:0004623;GO:0000956;GO:0016197;GO:0006468;GO:0016567;GO:0005769;GO:0009788;GO:0009738;GO:0006952;GO:0005524;GO:0032940	trans-Golgi network|developmental growth|zinc ion binding|protein self-association|ubiquitin-protein transferase activity|protein kinase activity|phospholipase A2 activity|nuclear-transcribed mRNA catabolic process|endosomal transport|protein phosphorylation|protein ubiquitination|early endosome|negative regulation of abscisic acid-activated signaling pathway|abscisic acid-activated signaling pat…
CL1Contig2148	2.89649	0.010398	Up	gi|557545827|gb|ESR56805.1|hypothetical protein CICLE_v10020691mg [Citrus clementina]	sp|Q42712|FATA_CORSA	Oleoyl-acyl carrier protein thioesterase, chloroplastic (Fragment) OS=Coriandrum sativum GN=FATA PE=2 SV=1	--	--	ko00061	Fatty acid biosynthesis	GO:0016296;GO:0006633;GO:0000036;GO:0004320;GO:0016295;GO:0009507	palmitoyl-[acyl-carrier-protein] hydrolase activity|fatty acid biosynthetic process|ACP phosphopantetheine attachment site binding involved in fatty acid biosynthetic process|oleoyl-[acyl-carrier-protein] hydrolase activity|myristoyl-[acyl-carrier-protein] hydrolase activity|chloroplast
CL1Contig215	6.07603	6.43727e-06	Up	gi|147778581|emb|CAN60307.1|hypothetical protein VITISV_005069 [Vitis vinifera]	sp|P39922|MYS3_HYDVU	Myosin heavy chain, clone 203 (Fragment) OS=Hydra vulgaris PE=2 SV=1	--	--	--	--	GO:0009507	chloroplast
CL1Contig2156	3.71765	0.00162831	Up	--	--	--	--	--	--	--	--	--
CL1Contig2158	2.92164	0.0101416	Up	--	--	--	--	--	--	--	--	--
CL1Contig2159	2.41075	0.0305283	Up	--	--	--	--	--	--	--	--	--
CL1Contig216	6.58999	2.32609e-06	Up	--	--	--	--	--	--	--	--	--
CL1Contig2160	3.34514	0.00632441	Up	--	--	--	--	--	--	--	--	--
CL1Contig2164	5.13249	4.87466e-05	Up	--	--	--	--	--	--	--	--	--
CL1Contig2166	3.52494	0.0025282	Up	--	--	--	--	--	--	--	--	--
CL1Contig2169	4.87344	0.000162465	Up	gi|147772680|emb|CAN64936.1|hypothetical protein VITISV_021553 [Vitis vinifera]	sp|Q9LME6|MBD8_ARATH	Methyl-CpG-binding domain-containing protein 8 OS=Arabidopsis thaliana GN=MBD8 PE=2 SV=1	--	--	--	--	GO:0008327;GO:0046872;GO:0005634	methyl-CpG binding|metal ion binding|nucleus
CL1Contig217	5.56833	1.67904e-05	Up	--	--	--	--	--	--	--	--	--
CL1Contig2175	2.61649	0.0197252	Up	--	--	--	--	--	--	--	--	--
CL1Contig2178	6.95092	8.43861e-07	Up	gi|359483728|ref|XP_002267029.2|PREDICTED: reticuline oxidase-like protein-like [Vitis vinifera]	--	--	KOG0017	FOG: Transposon-encoded proteins with TYA, reverse transcriptase, integrase domains in various combinations	--	--	GO:0003964;GO:0006278;GO:0003723;GO:0032259;GO:0005634;GO:0008270;GO:0008168;GO:0015074	RNA-directed DNA polymerase activity|RNA-dependent DNA replication|RNA binding|methylation|nucleus|zinc ion binding|methyltransferase activity|DNA integration
CL1Contig218	7.25165	1.74952e-06	Up	--	--	--	--	--	--	--	--	--
CL1Contig2181	3.22657	0.00530539	Up	gi|225465111|ref|XP_002270401.1|PREDICTED: uncharacterized protein LOC100242682 [Vitis vinifera] >gi|302143265|emb|CBI20560.3| unnamed protein product [Vitis vinifera]	--	--	--	--	--	--	GO:0016757;GO:0003964;GO:0006278;GO:0003723	transferase activity, transferring glycosyl groups|RNA-directed DNA polymerase activity|RNA-dependent DNA replication|RNA binding
CL1Contig2183	2.25901	0.0405468	Up	--	--	--	--	--	--	--	--	--
CL1Contig2191	4.10312	0.000643125	Up	--	--	--	--	--	--	--	--	--
CL1Contig2195	3.80167	0.00213041	Up	gi|255583680|ref|XP_002532594.1|strictosidine synthase, putative [Ricinus communis] >gi|223527682|gb|EEF29791.1| strictosidine synthase, putative [Ricinus communis]	sp|P94111|STS1_ARATH	Strictosidine synthase 1 OS=Arabidopsis thaliana GN=SS1 PE=2 SV=2	KOG1520	Predicted alkaloid synthase/Surface mucin Hemomucin	--	--	GO:0009505;GO:0009506;GO:0005886;GO:0009821;GO:0009507;GO:0005783;GO:0016844	plant-type cell wall|plasmodesma|plasma membrane|alkaloid biosynthetic process|chloroplast|endoplasmic reticulum|strictosidine synthase activity
CL1Contig22	6.16212	4.88195e-06	Up	--	--	--	--	--	--	--	--	--
CL1Contig220	5.14244	6.90566e-05	Up	--	--	--	--	--	--	--	--	--
CL1Contig2203	2.28108	0.0489284	Up	gi|449464204|ref|XP_004149819.1|PREDICTED: ABC transporter G family member 16-like [Cucumis sativus] >gi|449518233|ref|XP_004166147.1| PREDICTED: ABC transporter G family member 16-like [Cucumis sativus]	sp|O80946|AB1G_ARATH	ABC transporter G family member 1 OS=Arabidopsis thaliana GN=ABCG1 PE=2 SV=1	KOG0061	Transporter, ABC superfamily (Breast cancer resistance protein)	--	--	GO:0007034;GO:0009624;GO:0005775;GO:0015416;GO:0006200;GO:0005886;GO:0005524	vacuolar transport|response to nematode|vacuolar lumen|organic phosphonate transmembrane-transporting ATPase activity|ATP catabolic process|plasma membrane|ATP binding
CL1Contig2205	3.4438	0.00299769	Up	gi|565401644|ref|XP_006366307.1|PREDICTED: putative late blight resistance protein homolog R1B-14-like isoform X1 [Solanum tuberosum] >gi|565401646|ref|XP_006366308.1| PREDICTED: putative late blight resistance protein homolog R1B-14-like isoform X2 [Solanum tuberosum]	sp|Q9SX38|DRL4_ARATH	Putative disease resistance protein At1g50180 OS=Arabidopsis thaliana GN=At1g50180 PE=3 SV=2	KOG4658	Apoptotic ATPase	--	--	--	--
CL1Contig2206	2.49644	0.0248718	Up	--	--	--	--	--	--	--	--	--
CL1Contig221	2.19688	0.0489343	Up	gi|462396404|gb|EMJ02203.1|hypothetical protein PRUPE_ppa005303mg [Prunus persica]	sp|Q56WD9|THIK2_ARATH	3-ketoacyl-CoA thiolase 2, peroxisomal OS=Arabidopsis thaliana GN=PED1 PE=1 SV=2	KOG1389	3-oxoacyl CoA thiolase	ko00071;ko00280;ko00362;ko00592;ko01040;ko01212;ko03320;ko04146	Fatty acid degradation |Valine, leucine and isoleucine degradation |Benzoate degradation |alpha-Linolenic acid metabolism |Biosynthesis of unsaturated fatty acids |Fatty acid metabolism |PPAR signaling pathway |Peroxisome	--	--
CL1Contig2210	7.03148	7.76204e-06	Up	--	--	--	--	--	--	--	--	--
CL1Contig2217	7.33984	7.30262e-07	Up	gi|514800743|ref|XP_004975291.1|PREDICTED: glutathione S-transferase T3-like [Setaria italica]	sp|Q9FHE1|GSTT3_ARATH	Glutathione S-transferase T3 OS=Arabidopsis thaliana GN=GSTT3 PE=2 SV=1	--	--	--	--	GO:0005739;GO:0009536	mitochondrion|plastid
CL1Contig2219	6.03116	1.73333e-05	Up	gi|462399093|gb|EMJ04761.1|hypothetical protein PRUPE_ppb014730mg, partial [Prunus persica]	sp|Q84WD3|DRL26_ARATH	Probable disease resistance protein At4g19060 OS=Arabidopsis thaliana GN=At4g19060 PE=2 SV=2	KOG4658	Apoptotic ATPase	--	--	GO:0006952;GO:0043531	defense response|ADP binding
CL1Contig222	3.56538	0.00437021	Up	--	--	--	--	--	--	--	--	--
CL1Contig2221	3.08598	0.00705026	Up	gi|342365838|gb|AEL30371.1|TIR-NBS-LRR type disease resistance protein [Arachis hypogaea]	--	--	--	--	--	--	GO:0006952;GO:0003964;GO:0043531;GO:0003677;GO:0006278;GO:0003723	defense response|RNA-directed DNA polymerase activity|ADP binding|DNA binding|RNA-dependent DNA replication|RNA binding
CL1Contig2222	Inf	8.97165e-06	Up	--	--	--	--	--	--	--	--	--
CL1Contig2225	4.29075	0.000449874	Up	gi|356521535|ref|XP_003529410.1|PREDICTED: probable diphthine synthase-like [Glycine max]	sp|O81769|DPH5_ARATH	Probable diphthine synthase OS=Arabidopsis thaliana GN=At4g31790 PE=2 SV=1	KOG3123	Diphthine synthase	--	--	GO:0009220;GO:0017183;GO:0004164;GO:0032259	pyrimidine ribonucleotide biosynthetic process|peptidyl-diphthamide biosynthetic process from peptidyl-histidine|diphthine synthase activity|methylation
CL1Contig223	5.40943	0.000138581	Up	gi|224108878|ref|XP_002315001.1|predicted protein [Populus trichocarpa]	sp|Q9LMX5|AFP2_ARATH	Ninja-family protein AFP2 OS=Arabidopsis thaliana GN=AFP2 PE=1 SV=1	--	--	--	--	--	--
CL1Contig2231	3.52346	0.00718259	Up	gi|224075078|ref|XP_002304549.1|predicted protein [Populus trichocarpa] >gi|222841981|gb|EEE79528.1| WRKY transcription factor 53 family protein [Populus trichocarpa]	sp|Q9SUP6|WRK53_ARATH	Probable WRKY transcription factor 53 OS=Arabidopsis thaliana GN=WRKY53 PE=1 SV=1	KOG2322	N-methyl-D-aspartate receptor glutamate-binding subunit	--	--	GO:0016021;GO:0006355;GO:0043565;GO:0003700;GO:0009742;GO:0009826	integral component of membrane|regulation of transcription, DNA-templated|sequence-specific DNA binding|sequence-specific DNA binding transcription factor activity|brassinosteroid mediated signaling pathway|unidimensional cell growth
CL1Contig2233	2.22418	0.0435929	Up	--	--	--	--	--	--	--	--	--
CL1Contig2236	2.7569	0.0144356	Up	--	--	--	--	--	--	--	--	--
CL1Contig2237	3.37266	0.00359087	Up	--	--	--	--	--	--	--	--	--
CL1Contig224	4.53792	0.000231748	Up	gi|502149359|ref|XP_004507496.1|PREDICTED: probable sugar phosphate/phosphate translocator At5g25400-like, partial [Cicer arietinum]	sp|Q9SUV2|PT432_ARATH	Probable sugar phosphate/phosphate translocator At4g32390 OS=Arabidopsis thaliana GN=At4g32390 PE=3 SV=1	KOG1441	Glucose-6-phosphate/phosphate and phosphoenolpyruvate/phosphate antiporter	--	--	GO:0016021	integral component of membrane
CL1Contig2244	2.53392	0.0240043	Up	--	--	--	--	--	--	--	--	--
CL1Contig2245	2.67971	0.0166765	Up	gi|508709780|gb|EOY01677.1|Cell division control protein 48 B [Theobroma cacao]	sp|Q9ZPR1|CD48B_ARATH	Cell division control protein 48 homolog B OS=Arabidopsis thaliana GN=CDC48B PE=2 SV=1	KOG0730	AAA+-type ATPase	--	--	GO:0009560;GO:0006200;GO:0005524;GO:0008568;GO:0005886	embryo sac egg cell differentiation|ATP catabolic process|ATP binding|microtubule-severing ATPase activity|plasma membrane
CL1Contig225	4.37499	0.000322566	Up	--	--	--	--	--	--	--	--	--
CL1Contig2252	Inf	2.20082e-08	Up	gi|462395192|gb|EMJ00991.1|hypothetical protein PRUPE_ppa004444mg [Prunus persica]	sp|P98188|C94A2_VICSA	Cytochrome P450 94A2 OS=Vicia sativa GN=CYP94A2 PE=2 SV=1	KOG0157	Cytochrome P450 CYP4/CYP19/CYP26 subfamilies	ko00073	Cutin, suberine and wax biosynthesis	GO:0020037;GO:0005506;GO:0009055;GO:0070330;GO:0055114	heme binding|iron ion binding|electron carrier activity|aromatase activity|oxidation-reduction process
CL1Contig226	2.49915	0.0319726	Up	--	--	--	--	--	--	--	--	--
CL1Contig2260	2.69658	0.0165606	Up	--	--	--	--	--	--	--	--	--
CL1Contig2262	7.59597	2.95692e-06	Up	--	--	--	--	--	--	--	--	--
CL1Contig2264	4.99439	0.00108323	Up	--	--	--	--	--	--	--	--	--
CL1Contig227	4.7541	0.000176383	Up	--	--	--	--	--	--	--	--	--
CL1Contig2273	2.671	0.0303149	Up	gi|225437779|ref|XP_002281404.1|PREDICTED: protein transport protein SEC23 [Vitis vinifera] >gi|297744089|emb|CBI37059.3| unnamed protein product [Vitis vinifera]	sp|Q05AS9|SC23A_XENTR	Protein transport protein Sec23A OS=Xenopus tropicalis GN=sec23a PE=2 SV=1	KOG1986	Vesicle coat complex COPII, subunit SEC23	--	--	GO:0030127;GO:0006886;GO:0006888;GO:0008270;GO:0005829	COPII vesicle coat|intracellular protein transport|ER to Golgi vesicle-mediated transport|zinc ion binding|cytosol
CL1Contig2281	2.68063	0.0167497	Up	--	--	--	--	--	--	--	--	--
CL1Contig2291	9.21335	1.23942e-08	Up	--	--	--	--	--	--	--	--	--
CL1Contig2296	4.82693	0.00012431	Up	--	--	--	--	--	--	--	--	--
CL1Contig2298	4.19688	0.000523304	Up	gi|255569008|ref|XP_002525474.1|serine-threonine protein kinase, plant-type, putative [Ricinus communis] >gi|223535287|gb|EEF36964.1| serine-threonine protein kinase, plant-type, putative [Ricinus communis]	sp|C0LGV0|Y5487_ARATH	Probable LRR receptor-like serine/threonine-protein kinase At5g48740 OS=Arabidopsis thaliana GN=At5g48740 PE=2 SV=1	KOG1187	Serine/threonine protein kinase	--	--	GO:0004693;GO:0006468;GO:0005524	cyclin-dependent protein serine/threonine kinase activity|protein phosphorylation|ATP binding
CL1Contig230	5.35146	2.9755e-05	Up	--	--	--	--	--	--	--	--	--
CL1Contig2301	Inf	1.39305e-09	Up	--	--	--	--	--	--	--	--	--
CL1Contig2308	2.77548	0.0136447	Up	--	--	--	--	--	--	--	--	--
CL1Contig2312	2.95141	0.00932663	Up	gi|502094312|ref|XP_004490188.1|PREDICTED: ureide permease 2-like isoform X1 [Cicer arietinum]	sp|Q41706|UPSA3_VIGUN	Probable ureide permease A3 (Fragment) OS=Vigna unguiculata GN=A3 PE=2 SV=2	--	--	--	--	--	--
CL1Contig2315	4.49883	0.000371271	Up	--	--	--	--	--	--	--	--	--
CL1Contig2329	2.5193	0.0240982	Up	--	sp|Q0G9J5|RR12_LIRTU	30S ribosomal protein S12, chloroplastic OS=Liriodendron tulipifera GN=rps12-A PE=3 SV=1	KOG1750	Mitochondrial/chloroplast ribosomal protein S12	--	--	--	--
CL1Contig233	2.41754	0.0297903	Up	--	--	--	--	--	--	--	--	--
CL1Contig2331	2.91921	0.0101317	Up	gi|557540544|gb|ESR51588.1|hypothetical protein CICLE_v10032070mg [Citrus clementina] >gi|557540545|gb|ESR51589.1| hypothetical protein CICLE_v10032070mg [Citrus clementina]	sp|Q8GYN9|MENB_ARATH	1,4-Dihydroxy-2-naphthoyl-CoA synthase, peroxisomal OS=Arabidopsis thaliana GN=MENB PE=1 SV=2	KOG1680	Enoyl-CoA hydratase	ko00130	Ubiquinone and other terpenoid-quinone biosynthesis	GO:0008935;GO:0009234;GO:0005777;GO:0042371	1,4-dihydroxy-2-naphthoyl-CoA synthase activity|menaquinone biosynthetic process|peroxisome|vitamin K biosynthetic process
CL1Contig2336	2.89203	0.0199507	Up	--	--	--	--	--	--	--	--	--
CL1Contig2338	2.36528	0.0359836	Up	--	--	--	--	--	--	--	--	--
CL1Contig2341	2.45117	0.0282538	Up	--	--	--	--	--	--	--	--	--
CL1Contig2349	3.28853	0.00431043	Up	gi|147790928|emb|CAN68261.1|hypothetical protein VITISV_004267 [Vitis vinifera]	sp|P0CT40|TF29_SCHPO	Transposon Tf2-9 polyprotein OS=Schizosaccharomyces pombe (strain 972 / ATCC 24843) GN=Tf2-9 PE=3 SV=1	KOG0017	FOG: Transposon-encoded proteins with TYA, reverse transcriptase, integrase domains in various combinations	--	--	GO:0003964;GO:0006278;GO:0003723;GO:0008270;GO:0015074	RNA-directed DNA polymerase activity|RNA-dependent DNA replication|RNA binding|zinc ion binding|DNA integration
CL1Contig235	4.81598	0.000193958	Up	gi|319428659|gb|ADV56682.1|F-box/leucine rich repeat protein [Phaseolus vulgaris] >gi|561036522|gb|ESW35052.1| hypothetical protein PHAVU_001G202600g [Phaseolus vulgaris]	sp|Q570C0|TIR1_ARATH	Protein TRANSPORT INHIBITOR RESPONSE 1 OS=Arabidopsis thaliana GN=TIR1 PE=1 SV=2	KOG1947	Leucine rich repeat proteins, some proteins contain F-box	ko04075	Plant hormone signal transduction	GO:0019005;GO:0000822;GO:0009734;GO:0010011;GO:0010311;GO:0048443;GO:0002237;GO:0010152;GO:0016036	SCF ubiquitin ligase complex|inositol hexakisphosphate binding|auxin-activated signaling pathway|auxin binding|lateral root formation|stamen development|response to molecule of bacterial origin|pollen maturation|cellular response to phosphate starvation
CL1Contig236	2.39619	0.0324332	Up	--	--	--	--	--	--	--	--	--
CL1Contig2365	3.71651	0.00180805	Up	gi|502159690|ref|XP_004511498.1|PREDICTED: hydroxysteroid 11-beta-dehydrogenase 1-like protein-like [Cicer arietinum]	sp|Q9T0G0|HSD5_ARATH	11-beta-hydroxysteroid dehydrogenase-like 5 OS=Arabidopsis thaliana GN=HSD5 PE=2 SV=1	KOG1205	Predicted dehydrogenase	--	--	GO:0070524;GO:0000166;GO:0055114;GO:0016114	11-beta-hydroxysteroid dehydrogenase (NADP+) activity|nucleotide binding|oxidation-reduction process|terpenoid biosynthetic process
CL1Contig237	6.97722	6.30636e-07	Up	gi|460407128|ref|XP_004249008.1|PREDICTED: pentatricopeptide repeat-containing protein At1g62350-like [Solanum lycopersicum]	--	--	--	--	--	--	--	--
CL1Contig2373	2.71559	0.0163535	Up	--	--	--	--	--	--	--	--	--
CL1Contig2374	2.40121	0.0314719	Up	--	--	--	--	--	--	--	--	--
CL1Contig238	3.07046	0.00831016	Up	--	--	--	--	--	--	--	--	--
CL1Contig2384	4.04033	0.00104939	Up	--	--	--	--	--	--	--	--	--
CL1Contig2387	2.93385	0.00961578	Up	--	--	--	--	--	--	--	--	--
CL1Contig2390	3.14852	0.00585986	Up	--	--	--	--	--	--	--	--	--
CL1Contig2392	3.73993	0.001574	Up	--	--	--	--	--	--	--	--	--
CL1Contig2395	4.87694	0.00013114	Up	--	--	--	--	--	--	--	--	--
CL1Contig2400	5.04827	7.17439e-05	Up	gi|359486090|ref|XP_002273874.2|PREDICTED: uncharacterized protein LOC100259948 [Vitis vinifera]	sp|Q5IBC5|ESP1_ARATH	Separase OS=Arabidopsis thaliana GN=ESP1 PE=2 SV=1	KOG1849	Regulator of spindle pole body duplication	ko04110;ko04111;ko04113;ko04114	Cell cycle |Cell cycle - yeast |Meiosis - yeast |Oocyte meiosis	GO:0010182;GO:0030234;GO:0048825;GO:0010150;GO:0008233;GO:0000911;GO:0007067;GO:0008284;GO:0010332;GO:0050826;GO:0009753;GO:0016567;GO:0006396;GO:0006312;GO:0043247;GO:0010072;GO:0009880;GO:0016572;GO:0007129;GO:0009845;GO:0010090;GO:0042742;GO:0006508;GO:0032204;GO:0010389;GO:0010162;GO:0005737;GO:0019915;GO:0007062;GO:0042023;GO:0045595;GO:0005515;GO:0031048;GO:0010228;GO:0045876;GO:0009826;GO:…	sugar mediated signaling pathway|enzyme regulator activity|cotyledon development|leaf senescence|peptidase activity|cytokinesis by cell plate formation|mitotic nuclear division|positive regulation of cell proliferation|response to gamma radiation|response to freezing|response to jasmonic acid|protein ubiquitination|RNA processing|mitotic recombination|telomere maintenance in response to DNA damag…
CL1Contig2405	3.62438	0.00337737	Up	gi|225433636|ref|XP_002264053.1|PREDICTED: uncharacterized protein LOC100254990 [Vitis vinifera]	sp|Q9STW5|MACP2_ARATH	MACPF domain-containing protein At4g24290 OS=Arabidopsis thaliana GN=At4g24290 PE=2 SV=1	--	--	--	--	--	--
CL1Contig2407	7.71703	1.83335e-07	Up	--	--	--	--	--	--	--	--	--
CL1Contig2410	3.52511	0.00292736	Up	--	--	--	--	--	--	--	--	--
CL1Contig2412	2.64892	0.0191456	Up	gi|557544215|gb|ESR55193.1|hypothetical protein CICLE_v10020286mg [Citrus clementina] >gi|557544216|gb|ESR55194.1| hypothetical protein CICLE_v10020286mg [Citrus clementina] >gi|557544217|gb|ESR55195.1| hypothetical protein CICLE_v10020286mg [Citrus clementina] >gi|557544218|gb|ESR55196.1| hypothetical protein CICLE_v10020286mg [Citrus clementina] >gi|557544219|gb|ESR55197.1| hypothetical protein…	sp|O22466|MSI1_SOLLC	WD-40 repeat-containing protein MSI1 OS=Solanum lycopersicum GN=MSI1 PE=2 SV=1	KOG0264	Nucleosome remodeling factor, subunit CAF1/NURF55/MSI1	--	--	--	--
CL1Contig2422	2.57687	0.0275473	Up	gi|508710291|gb|EOY02188.1|Alpha/beta-Hydrolases superfamily protein [Theobroma cacao]	sp|Q94AS5|ICME_ARATH	Isoprenylcysteine alpha-carbonyl methylesterase ICME OS=Arabidopsis thaliana GN=ICME PE=2 SV=1	KOG1516	Carboxylesterase and related proteins	ko00900	Terpenoid backbone biosynthesis	GO:0000139;GO:0008152;GO:0005789;GO:0016787	Golgi membrane|metabolic process|endoplasmic reticulum membrane|hydrolase activity
CL1Contig2423	4.14553	0.00205801	Up	gi|565394270|ref|XP_006362783.1|PREDICTED: F-box/kelch-repeat protein SKIP6-like [Solanum tuberosum]	sp|Q9SJ04|SKIP6_ARATH	F-box/kelch-repeat protein SKIP6 OS=Arabidopsis thaliana GN=SKIP6 PE=1 SV=1	KOG1072	FOG: Kelch repeat	--	--	GO:0016567;GO:0009507;GO:0004842	protein ubiquitination|chloroplast|ubiquitin-protein transferase activity
CL1Contig2424	8.62475	2.17879e-07	Up	gi|255540425|ref|XP_002511277.1|cysteine protease, putative [Ricinus communis] >gi|46395620|sp|O65039.1|CYSEP_RICCO RecName: Full=Vignain; AltName: Full=Cysteine endopeptidase; Flags: Precursor >gi|2944446|gb|AAC62396.1| cysteine endopeptidase precursor [Ricinus communis] >gi|223550392|gb|EEF51879.1| cysteine protease, putative [Ricinus communis]	sp|O65039|CYSEP_RICCO	Vignain OS=Ricinus communis GN=CYSEP PE=1 SV=1	KOG1543	Cysteine proteinase Cathepsin L	--	--	GO:0005773;GO:0005788;GO:0033095;GO:0032440;GO:0006508;GO:0008234;GO:0055114	vacuole|endoplasmic reticulum lumen|aleurone grain|2-alkenal reductase [NAD(P)] activity|proteolysis|cysteine-type peptidase activity|oxidation-reduction process
CL1Contig2431	3.54873	0.00252813	Up	gi|297743546|emb|CBI36413.3|unnamed protein product [Vitis vinifera]	--	--	--	--	--	--	--	--
CL1Contig2434	2.55008	0.035662	Up	gi|359488265|ref|XP_003633728.1|PREDICTED: KH domain-containing protein At4g18375-like [Vitis vinifera] >gi|296087281|emb|CBI33655.3| unnamed protein product [Vitis vinifera]	sp|P58223|Y4837_ARATH	KH domain-containing protein At4g18375 OS=Arabidopsis thaliana GN=At4g18375 PE=2 SV=1	KOG2190	PolyC-binding proteins alphaCP-1 and related KH domain proteins	--	--	GO:0003723	RNA binding
CL1Contig2438	3.49252	0.00289867	Up	--	--	--	--	--	--	--	--	--
CL1Contig244	2.45992	0.0339635	Up	--	--	--	--	--	--	--	--	--
CL1Contig2442	6.15203	4.38857e-06	Up	gi|462402306|gb|EMJ07863.1|hypothetical protein PRUPE_ppa022765mg [Prunus persica]	--	--	--	--	--	--	GO:0005634;GO:0005516	nucleus|calmodulin binding
CL1Contig2449	3.57716	0.0195548	Up	--	--	--	--	--	--	--	--	--
CL1Contig2450	3.98905	0.000973418	Up	gi|225430774|ref|XP_002267140.1|PREDICTED: scarecrow-like protein 4-like [Vitis vinifera]	sp|Q9FL03|SCL4_ARATH	Scarecrow-like protein 4 OS=Arabidopsis thaliana GN=SCL4 PE=2 SV=1	--	--	--	--	GO:0006355;GO:0003700;GO:0006351;GO:0005634	regulation of transcription, DNA-templated|sequence-specific DNA binding transcription factor activity|transcription, DNA-templated|nucleus
CL1Contig2453	2.49644	0.0269397	Up	gi|225425398|ref|XP_002271162.1|PREDICTED: uncharacterized protein LOC100247222 [Vitis vinifera]	--	--	KOG1267	Mitochondrial transcription termination factor, mTERF	--	--	GO:0009793;GO:0071452;GO:0009507	embryo development ending in seed dormancy|cellular response to singlet oxygen|chloroplast
CL1Contig2459	2.23341	0.0433907	Up	--	--	--	--	--	--	--	--	--
CL1Contig2460	4.08977	0.00102604	Up	gi|351726710|ref|NP_001235856.1|PAS protein ZEITLUPE 1 [Glycine max] >gi|87138097|gb|ABD28285.1| PAS protein ZEITLUPE 1 [Glycine max]	sp|Q94BT6|ADO1_ARATH	Adagio protein 1 OS=Arabidopsis thaliana GN=ADO1 PE=1 SV=2	--	--	ko04712	Circadian rhythm - plant	--	--
CL1Contig2465	2.22271	0.0488101	Up	gi|356519481|ref|XP_003528401.1|PREDICTED: L-type lectin-domain containing receptor kinase IX.1-like [Glycine max]	sp|Q39529|LEC2_CLAKE	Agglutinin-2 OS=Cladrastis kentukea PE=1 SV=1	KOG1187	Serine/threonine protein kinase	--	--	GO:0030246;GO:0006950;GO:0006468;GO:0005524;GO:0004674	carbohydrate binding|response to stress|protein phosphorylation|ATP binding|protein serine/threonine kinase activity
CL1Contig2469	4.54269	0.000305984	Up	--	--	--	--	--	--	--	--	--
CL1Contig2476	3.93029	0.0014521	Up	gi|359490016|ref|XP_002275236.2|PREDICTED: pentatricopeptide repeat-containing protein At3g18110, chloroplastic-like [Vitis vinifera]	sp|Q5G1S8|PP241_ARATH	Pentatricopeptide repeat-containing protein At3g18110, chloroplastic OS=Arabidopsis thaliana GN=EMB1270 PE=2 SV=2	KOG4197	FOG: PPR repeat	--	--	GO:0004553;GO:0016226;GO:0010027;GO:0000023;GO:0019252;GO:0007020;GO:0009507;GO:0043085;GO:0009793	hydrolase activity, hydrolyzing O-glycosyl compounds|iron-sulfur cluster assembly|thylakoid membrane organization|maltose metabolic process|starch biosynthetic process|microtubule nucleation|chloroplast|positive regulation of catalytic activity|embryo development ending in seed dormancy
CL1Contig2480	2.36868	0.0323875	Up	gi|225428139|ref|XP_002278562.1|PREDICTED: uncharacterized protein LOC100258889 [Vitis vinifera]	sp|Q9BWH6|RPAP1_HUMAN	RNA polymerase II-associated protein 1 OS=Homo sapiens GN=RPAP1 PE=1 SV=3	KOG4732	Uncharacterized conserved protein	--	--	GO:0030154;GO:0005634	cell differentiation|nucleus
CL1Contig2483	3.2803	0.00569322	Up	--	--	--	--	--	--	--	--	--
CL1Contig2484	2.80957	0.0132371	Up	--	--	--	--	--	--	--	--	--
CL1Contig2487	4.77985	0.000235965	Up	gi|224080516|ref|XP_002306147.1|SAUR family protein [Populus trichocarpa] >gi|222849111|gb|EEE86658.1| auxin-responsive family protein [Populus trichocarpa] >gi|506954082|gb|AGM20677.1| AUX/IAA [Populus tomentosa]	sp|P33082|AXX15_SOYBN	Auxin-induced protein X15 OS=Glycine max PE=2 SV=1	--	--	ko04075	Plant hormone signal transduction	GO:0009734;GO:0005739;GO:0005516	auxin-activated signaling pathway|mitochondrion|calmodulin binding
CL1Contig249	6.90219	1.24481e-06	Up	--	--	--	--	--	--	--	--	--
CL1Contig2490	4.98337	8.94873e-05	Up	--	--	--	--	--	--	--	--	--
CL1Contig2494	4.17509	0.000515907	Up	--	--	--	--	--	--	--	--	--
CL1Contig2496	6.00951	6.49912e-06	Up	gi|147782066|emb|CAN76505.1|hypothetical protein VITISV_016883 [Vitis vinifera]	--	--	--	--	--	--	GO:0003723;GO:0003964;GO:0006278	RNA binding|RNA-directed DNA polymerase activity|RNA-dependent DNA replication
CL1Contig250	4.16005	0.000623838	Up	--	--	--	--	--	--	--	--	--
CL1Contig2501	2.61192	0.0208956	Up	gi|359487666|ref|XP_002277942.2|PREDICTED: pentatricopeptide repeat-containing protein At1g09820-like [Vitis vinifera]	sp|O04504|PPR27_ARATH	Pentatricopeptide repeat-containing protein At1g09820 OS=Arabidopsis thaliana GN=At1g09820 PE=2 SV=1	KOG4197	FOG: PPR repeat	--	--	GO:0005739	mitochondrion
CL1Contig2510	2.70424	0.0161823	Up	--	--	--	--	--	--	--	--	--
CL1Contig2513	3.64272	0.00194951	Up	--	--	--	--	--	--	--	--	--
CL1Contig2516	2.48907	0.0383486	Up	--	--	--	--	--	--	--	--	--
CL1Contig2519	2.73868	0.0162706	Up	--	--	--	--	--	--	--	--	--
CL1Contig2522	2.95431	0.00926588	Up	--	--	--	--	--	--	--	--	--
CL1Contig2525	5.15064	5.02856e-05	Up	--	--	--	--	--	--	--	--	--
CL1Contig2531	3.63384	0.00202001	Up	--	--	--	--	--	--	--	--	--
CL1Contig2533	2.4141	0.0352851	Up	gi|565362854|ref|XP_006348159.1|PREDICTED: uncharacterized protein At1g04910-like [Solanum tuberosum]	sp|Q8W486|Y1491_ARATH	Uncharacterized protein At1g04910 OS=Arabidopsis thaliana GN=At1g04910 PE=1 SV=1	--	--	--	--	--	--
CL1Contig2538	3.5529	0.00239344	Up	--	--	--	--	--	--	--	--	--
CL1Contig2543	4.31806	0.000403263	Up	gi|297745425|emb|CBI40505.3|unnamed protein product [Vitis vinifera]	sp|Q9FFQ1|RH31_ARATH	DEAD-box ATP-dependent RNA helicase 31 OS=Arabidopsis thaliana GN=RH31 PE=2 SV=2	KOG0342	ATP-dependent RNA helicase pitchoune	--	--	GO:0009414;GO:0009409;GO:0008026;GO:0003723;GO:0005524;GO:0009507;GO:0009651	response to water deprivation|response to cold|ATP-dependent helicase activity|RNA binding|ATP binding|chloroplast|response to salt stress
CL1Contig2546	3.1988	0.00673792	Up	gi|472824912|dbj|BAN08523.1|phytochelatins [Nelumbo nucifera]	sp|Q2TE74|PCS2_LOTJA	Glutathione gamma-glutamylcysteinyltransferase 2 OS=Lotus japonicus GN=PCS2 PE=2 SV=2	KOG0632	Phytochelatin synthase	--	--	GO:0015700;GO:0042344;GO:0071992;GO:0046938;GO:0052544;GO:0046685;GO:0042742;GO:0071994;GO:0005829;GO:0015446;GO:0046870;GO:0046686;GO:0005507;GO:0016756	arsenite transport|indole glucosinolate catabolic process|phytochelatin transmembrane transporter activity|phytochelatin biosynthetic process|defense response by callose deposition in cell wall|response to arsenic-containing substance|defense response to bacterium|phytochelatin transmembrane transport|cytosol|arsenite-transmembrane transporting ATPase activity|cadmium ion binding|response to cadm…
CL1Contig2549	5.12006	7.51992e-05	Up	--	--	--	--	--	--	--	--	--
CL1Contig255	2.47917	0.0408138	Up	gi|356520304|ref|XP_003528803.1|PREDICTED: mitochondrial substrate carrier family protein B-like [Glycine max]	sp|O04619|ADNT1_ARATH	Mitochondrial adenine nucleotide transporter ADNT1 OS=Arabidopsis thaliana GN=ADNT1 PE=2 SV=1	KOG0752	Mitochondrial solute carrier protein	--	--	GO:0055085;GO:0016021;GO:0080122;GO:0015217;GO:0005739;GO:0009536;GO:0015867;GO:0009060;GO:0015866;GO:0005347;GO:0080121;GO:0005886	transmembrane transport|integral component of membrane|AMP transmembrane transporter activity|ADP transmembrane transporter activity|mitochondrion|plastid|ATP transport|aerobic respiration|ADP transport|ATP transmembrane transporter activity|AMP transport|plasma membrane
CL1Contig2553	2.78185	0.0307247	Up	gi|225424754|ref|XP_002266408.1|PREDICTED: DEAD-box ATP-dependent RNA helicase 22 [Vitis vinifera] >gi|296086509|emb|CBI32098.3| unnamed protein product [Vitis vinifera]	sp|Q6H601|RH22_ORYSJ	DEAD-box ATP-dependent RNA helicase 22 OS=Oryza sativa subsp. japonica GN=Os09g0383400 PE=2 SV=2	KOG0333	U5 snRNP-like RNA helicase subunit	--	--	GO:0003676;GO:0008026;GO:0009220;GO:0005524;GO:0009507	nucleic acid binding|ATP-dependent helicase activity|pyrimidine ribonucleotide biosynthetic process|ATP binding|chloroplast
CL1Contig2557	2.2785	0.0388936	Up	--	--	--	--	--	--	--	--	--
CL1Contig2558	2.61192	0.0398916	Up	--	--	--	--	--	--	--	--	--
CL1Contig2560	4.05064	0.000693356	Up	--	--	--	--	--	--	--	--	--
CL1Contig2562	8.73071	6.50286e-07	Up	--	--	--	--	--	--	--	--	--
CL1Contig2566	4.52012	0.000462499	Up	gi|565370372|ref|XP_006351795.1|PREDICTED: peroxidase N1-like [Solanum tuberosum]	sp|P22196|PER2_ARAHY	Cationic peroxidase 2 OS=Arachis hypogaea GN=PNC2 PE=2 SV=1	--	--	ko00360;ko00940	Phenylalanine metabolism |Phenylpropanoid biosynthesis	GO:0046872;GO:0006979;GO:0020037;GO:0005618;GO:0050832;GO:0004601;GO:0045730;GO:0016020;GO:0048046;GO:0055114	metal ion binding|response to oxidative stress|heme binding|cell wall|defense response to fungus|peroxidase activity|respiratory burst|membrane|apoplast|oxidation-reduction process
CL1Contig2568	3.39135	0.00333825	Up	gi|313184289|emb|CBL94154.1|putative polyprotein (retrotrasposon protein) [Malus domestica]	sp|P10978|POLX_TOBAC	Retrovirus-related Pol polyprotein from transposon TNT 1-94 OS=Nicotiana tabacum PE=2 SV=1	KOG0017	FOG: Transposon-encoded proteins with TYA, reverse transcriptase, integrase domains in various combinations	--	--	GO:0005975;GO:0003676;GO:0030246;GO:0008270;GO:0004565;GO:0015074	carbohydrate metabolic process|nucleic acid binding|carbohydrate binding|zinc ion binding|beta-galactosidase activity|DNA integration
CL1Contig2569	3.48979	0.00300469	Up	gi|224101527|ref|XP_002312317.1|predicted protein [Populus trichocarpa] >gi|222852137|gb|EEE89684.1| peroxidase 40 family protein [Populus trichocarpa]	sp|A7NY33|PER4_VITVI	Peroxidase 4 OS=Vitis vinifera GN=GSVIVT00023967001 PE=1 SV=1	--	--	ko00360;ko00940	Phenylalanine metabolism |Phenylpropanoid biosynthesis	GO:0020037;GO:0046872;GO:0004601;GO:0055114;GO:0006979	heme binding|metal ion binding|peroxidase activity|oxidation-reduction process|response to oxidative stress
CL1Contig2573	3.82404	0.00132012	Up	--	--	--	--	--	--	--	--	--
CL1Contig2576	3.35495	0.00371336	Up	--	--	--	--	--	--	--	--	--
CL1Contig2582	6.62861	2.4981e-06	Up	--	--	--	--	--	--	--	--	--
CL1Contig2585	2.66018	0.0213784	Up	--	--	--	--	--	--	--	--	--
CL1Contig259	3.30035	0.00531183	Up	--	--	--	--	--	--	--	--	--
CL1Contig2590	3.14308	0.0190902	Up	gi|462407209|gb|EMJ12543.1|hypothetical protein PRUPE_ppa002887mg [Prunus persica]	sp|P58223|Y4837_ARATH	KH domain-containing protein At4g18375 OS=Arabidopsis thaliana GN=At4g18375 PE=2 SV=1	KOG2190	PolyC-binding proteins alphaCP-1 and related KH domain proteins	--	--	GO:0019013;GO:0030529;GO:0003723	viral nucleocapsid|ribonucleoprotein complex|RNA binding
CL1Contig2595	4.28999	0.000387941	Up	gi|147859212|emb|CAN81839.1|hypothetical protein VITISV_033739 [Vitis vinifera]	sp|P10978|POLX_TOBAC	Retrovirus-related Pol polyprotein from transposon TNT 1-94 OS=Nicotiana tabacum PE=2 SV=1	KOG0017	FOG: Transposon-encoded proteins with TYA, reverse transcriptase, integrase domains in various combinations	--	--	GO:0003676;GO:0008270;GO:0015074	nucleic acid binding|zinc ion binding|DNA integration
CL1Contig2602	2.99643	0.00870681	Up	gi|255570566|ref|XP_002526240.1|conserved hypothetical protein [Ricinus communis] >gi|223534434|gb|EEF36137.1| conserved hypothetical protein [Ricinus communis]	sp|Q9FLS0|FB253_ARATH	F-box protein At5g07610 OS=Arabidopsis thaliana GN=At5g07610 PE=2 SV=1	--	--	--	--	GO:0005634	nucleus
CL1Contig2607	8.03513	8.99673e-08	Up	gi|255556436|ref|XP_002519252.1|Flowering time control protein FCA, putative [Ricinus communis] >gi|223541567|gb|EEF43116.1| Flowering time control protein FCA, putative [Ricinus communis]	--	--	--	--	--	--	--	--
CL1Contig2609	4.15712	0.00201316	Up	gi|225447095|ref|XP_002273297.1|PREDICTED: uncharacterized protein LOC100246609 [Vitis vinifera]	sp|Q55BK0|UFD1_DICDI	Ubiquitin fusion degradation protein 1 homolog OS=Dictyostelium discoideum GN=ufd1 PE=3 SV=1	KOG1816	Ubiquitin fusion-degradation protein	--	--	GO:0006511;GO:0005634;GO:0008270	ubiquitin-dependent protein catabolic process|nucleus|zinc ion binding
CL1Contig2612	2.63142	0.0227973	Up	gi|462417503|gb|EMJ22240.1|hypothetical protein PRUPE_ppa015323mg [Prunus persica]	sp|Q9SV36|ARK1_ARATH	Armadillo repeat-containing kinesin-like protein 1 OS=Arabidopsis thaliana GN=ARK1 PE=1 SV=2	KOG0240	Kinesin (SMY1 subfamily)	--	--	GO:0003777;GO:0048768;GO:0031110;GO:0008017;GO:0005874;GO:0005524;GO:0007018;GO:0003779;GO:0005871;GO:0005737	microtubule motor activity|root hair cell tip growth|regulation of microtubule polymerization or depolymerization|microtubule binding|microtubule|ATP binding|microtubule-based movement|actin binding|kinesin complex|cytoplasm
CL1Contig2615	2.99721	0.00986997	Up	gi|557524662|gb|ESR35968.1|hypothetical protein CICLE_v10028128mg [Citrus clementina]	--	--	--	--	--	--	GO:0005768;GO:0009086;GO:0000394;GO:0005802	endosome|methionine biosynthetic process|RNA splicing, via endonucleolytic cleavage and ligation|trans-Golgi network
CL1Contig2618	2.7353	0.0151702	Up	--	--	--	--	--	--	--	--	--
CL1Contig2620	3.22106	0.00528876	Up	--	--	--	--	--	--	--	--	--
CL1Contig2623	2.7256	0.0158714	Up	--	--	--	--	--	--	--	--	--
CL1Contig2625	5.84047	7.55744e-05	Up	gi|255586708|ref|XP_002533978.1|lrr receptor protein kinase, putative [Ricinus communis] >gi|223526029|gb|EEF28398.1| lrr receptor protein kinase, putative [Ricinus communis]	sp|Q8VYT3|Y4052_ARATH	Probable LRR receptor-like serine/threonine-protein kinase At4g30520 OS=Arabidopsis thaliana GN=At4g30520 PE=2 SV=1	KOG1187	Serine/threonine protein kinase	--	--	GO:0006468;GO:0005524;GO:0032440;GO:0016021;GO:0004674;GO:0055114	protein phosphorylation|ATP binding|2-alkenal reductase [NAD(P)] activity|integral component of membrane|protein serine/threonine kinase activity|oxidation-reduction process
CL1Contig2640	5.77717	3.75514e-05	Up	--	--	--	--	--	--	--	--	--
CL1Contig2645	5.35454	2.85579e-05	Up	--	--	--	--	--	--	--	--	--
CL1Contig2650	3.02444	0.00805413	Up	--	--	--	--	--	--	--	--	--
CL1Contig2653	2.62048	0.0194609	Up	gi|147826431|emb|CAN66510.1|hypothetical protein VITISV_003620 [Vitis vinifera]	--	--	--	--	--	--	--	--
CL1Contig2656	4.38411	0.000399448	Up	--	--	--	--	--	--	--	--	--
CL1Contig2658	8.51583	7.55269e-08	Up	--	--	--	--	--	--	--	--	--
CL1Contig266	4.4634	0.000270789	Up	--	--	--	--	--	--	--	--	--
CL1Contig2661	7.34652	3.68178e-05	Up	gi|147779794|emb|CAN62294.1|hypothetical protein VITISV_019972 [Vitis vinifera]	sp|P0C2F6|RNHX1_ARATH	Putative ribonuclease H protein At1g65750 OS=Arabidopsis thaliana GN=At1g65750 PE=3 SV=1	KOG1075	FOG: Reverse transcriptase	--	--	GO:0004143;GO:0003723;GO:0008270;GO:0006278;GO:0003964;GO:0016874;GO:0003677;GO:0004842;GO:0016567;GO:0016570;GO:0003951;GO:0007205;GO:0005992;GO:0006352;GO:0005634	diacylglycerol kinase activity|RNA binding|zinc ion binding|RNA-dependent DNA replication|RNA-directed DNA polymerase activity|ligase activity|DNA binding|ubiquitin-protein transferase activity|protein ubiquitination|histone modification|NAD+ kinase activity|protein kinase C-activating G-protein coupled receptor signaling pathway|trehalose biosynthetic process|DNA-templated transcription, initiat…
CL1Contig2663	3.00751	0.00810422	Up	gi|359490375|ref|XP_002263286.2|PREDICTED: DNA mismatch repair protein Msh3-like [Vitis vinifera]	sp|O65607|MSH3_ARATH	DNA mismatch repair protein MSH3 OS=Arabidopsis thaliana GN=MSH3 PE=1 SV=2	KOG0218	Mismatch repair MSH3	ko03430;ko05200;ko05210	Mismatch repair |Pathways in cancer |Colorectal cancer	GO:0008094;GO:0005515;GO:0007131;GO:0000404;GO:0003684;GO:0000710;GO:0009410;GO:0048522;GO:0000228;GO:0032300;GO:0007129;GO:0006200;GO:0005524;GO:0043570	DNA-dependent ATPase activity|protein binding|reciprocal meiotic recombination|heteroduplex DNA loop binding|damaged DNA binding|meiotic mismatch repair|response to xenobiotic stimulus|positive regulation of cellular process|nuclear chromosome|mismatch repair complex|synapsis|ATP catabolic process|ATP binding|maintenance of DNA repeat elements
CL1Contig2664	2.41928	0.0413656	Up	--	--	--	--	--	--	--	--	--
CL1Contig2667	3.46508	0.00297959	Up	--	--	--	--	--	--	--	--	--
CL1Contig2669	3.82841	0.00125021	Up	--	--	--	--	--	--	--	--	--
CL1Contig2672	5.43705	6.15167e-05	Up	--	--	--	--	--	--	--	--	--
CL1Contig2673	4.56612	0.000256072	Up	--	--	--	--	--	--	--	--	--
CL1Contig2674	2.79451	0.0169526	Up	--	--	--	--	--	--	--	--	--
CL1Contig2679	3.85768	0.00114171	Up	gi|508706124|gb|EOX98020.1|Leucine-rich repeat protein kinase family protein [Theobroma cacao]	sp|C0LGK4|Y2165_ARATH	Probable LRR receptor-like serine/threonine-protein kinase At2g16250 OS=Arabidopsis thaliana GN=At2g16250 PE=1 SV=1	KOG1187	Serine/threonine protein kinase	--	--	GO:0009505;GO:0005886;GO:0004672;GO:0006468;GO:0005524;GO:0032440;GO:0016021;GO:0055114	plant-type cell wall|plasma membrane|protein kinase activity|protein phosphorylation|ATP binding|2-alkenal reductase [NAD(P)] activity|integral component of membrane|oxidation-reduction process
CL1Contig2683	3.75518	0.00145058	Up	--	--	--	--	--	--	--	--	--
CL1Contig2685	3.44921	0.00333084	Up	gi|359476360|ref|XP_002281445.2|PREDICTED: probable beta-1,4-xylosyltransferase IRX9H-like [Vitis vinifera] >gi|296081866|emb|CBI20871.3| unnamed protein product [Vitis vinifera]	sp|Q9SXC4|IRX9H_ARATH	Probable beta-1,4-xylosyltransferase IRX9H OS=Arabidopsis thaliana GN=IRX9H PE=1 SV=2	KOG1476	Beta-1,3-glucuronyltransferase B3GAT1/SQV-8	--	--	GO:0016020;GO:0015018	membrane|galactosylgalactosylxylosylprotein 3-beta-glucuronosyltransferase activity
CL1Contig2692	2.30956	0.0367277	Up	gi|359485628|ref|XP_003633300.1|PREDICTED: uncharacterized protein LOC100854777 [Vitis vinifera]	--	--	KOG0017	FOG: Transposon-encoded proteins with TYA, reverse transcriptase, integrase domains in various combinations	--	--	GO:0004523;GO:0003964;GO:0006278;GO:0003723;GO:0015074	RNA-DNA hybrid ribonuclease activity|RNA-directed DNA polymerase activity|RNA-dependent DNA replication|RNA binding|DNA integration
CL1Contig2695	2.85073	0.0189662	Up	--	--	--	--	--	--	--	--	--
CL1Contig270	3.25523	0.00628342	Up	gi|565397822|ref|XP_006364483.1|PREDICTED: uncharacterized protein LOC102585795 [Solanum tuberosum]	--	--	--	--	--	--	GO:0015996;GO:0005634	chlorophyll catabolic process|nucleus
CL1Contig2703	3.07205	0.0101704	Up	gi|225448495|ref|XP_002272886.1|PREDICTED: omega-hydroxypalmitate O-feruloyl transferase [Vitis vinifera] >gi|297736581|emb|CBI25452.3| unnamed protein product [Vitis vinifera]	sp|Q8S9G6|T5AT_TAXWC	Taxadien-5-alpha-ol O-acetyltransferase OS=Taxus wallichiana var. chinensis PE=2 SV=1	--	--	--	--	GO:0005737;GO:0050638	cytoplasm|taxadien-5-alpha-ol O-acetyltransferase activity
CL1Contig2714	2.46836	0.0262646	Up	gi|565364941|ref|XP_006349176.1|PREDICTED: pentatricopeptide repeat-containing protein At1g02370, mitochondrial-like [Solanum tuberosum]	sp|Q9FZ24|PPR4_ARATH	Pentatricopeptide repeat-containing protein At1g02370, mitochondrial OS=Arabidopsis thaliana GN=At1g02370 PE=2 SV=1	KOG4197	FOG: PPR repeat	--	--	--	--
CL1Contig2715	2.9089	0.0144493	Up	--	--	--	--	--	--	--	--	--
CL1Contig2716	2.80457	0.0128825	Up	--	--	--	--	--	--	--	--	--
CL1Contig2724	7.75377	1.20043e-07	Up	--	--	--	--	--	--	--	--	--
CL1Contig2734	6.50664	1.46282e-05	Up	gi|296087726|emb|CBI34982.3|unnamed protein product [Vitis vinifera]	sp|Q6YYA3|CRS1_ORYSJ	Chloroplastic group IIA intron splicing facilitator CRS1, chloroplastic OS=Oryza sativa subsp. japonica GN=Os08g0360100 PE=2 SV=1	KOG1990	Poly(A)-specific exoribonuclease PARN	--	--	GO:0016491;GO:0003723;GO:0010181;GO:0000373;GO:0009507;GO:0000372;GO:0055114	oxidoreductase activity|RNA binding|FMN binding|Group II intron splicing|chloroplast|Group I intron splicing|oxidation-reduction process
CL1Contig2740	4.38071	0.000308105	Up	--	--	--	--	--	--	--	--	--
CL1Contig2745	9.03419	1.17165e-08	Up	--	--	--	--	--	--	--	--	--
CL1Contig275	3.96645	0.00138449	Up	gi|147819090|emb|CAN69820.1|hypothetical protein VITISV_025709 [Vitis vinifera]	--	--	--	--	--	--	--	--
CL1Contig2755	3.52657	0.00485459	Up	gi|225450307|ref|XP_002272184.1|PREDICTED: uncharacterized protein LOC100251191 [Vitis vinifera] >gi|147833063|emb|CAN66249.1| hypothetical protein VITISV_033019 [Vitis vinifera]	--	--	--	--	--	--	GO:0005634	nucleus
CL1Contig276	3.24935	0.00952427	Up	--	--	--	--	--	--	--	--	--
CL1Contig2764	5.0968	5.30144e-05	Up	gi|147810393|emb|CAN59964.1|hypothetical protein VITISV_022757 [Vitis vinifera]	sp|P10978|POLX_TOBAC	Retrovirus-related Pol polyprotein from transposon TNT 1-94 OS=Nicotiana tabacum PE=2 SV=1	KOG0017	FOG: Transposon-encoded proteins with TYA, reverse transcriptase, integrase domains in various combinations	--	--	GO:0004519;GO:0003964;GO:0003677;GO:0005622;GO:0006278;GO:0003723;GO:0016021;GO:0008270;GO:0015074;GO:0006281	endonuclease activity|RNA-directed DNA polymerase activity|DNA binding|intracellular|RNA-dependent DNA replication|RNA binding|integral component of membrane|zinc ion binding|DNA integration|DNA repair
CL1Contig2767	5.64419	1.46317e-05	Up	gi|356570586|ref|XP_003553466.1|PREDICTED: golgin candidate 6-like [Glycine max]	sp|B0F9L4|GOGC6_ARATH	Golgin candidate 6 OS=Arabidopsis thaliana GN=GC6 PE=1 SV=2	KOG0946	ER-Golgi vesicle-tethering protein p115	--	--	--	--
CL1Contig28	6.72343	1.11902e-06	Up	--	--	--	--	--	--	--	--	--
CL1Contig282	8.29442	1.13365e-07	Up	--	--	--	--	--	--	--	--	--
CL1Contig2823	2.20829	0.0448264	Up	--	--	--	--	--	--	--	--	--
CL1Contig283	5.97949	6.6947e-06	Up	gi|297739485|emb|CBI29667.3|unnamed protein product [Vitis vinifera]	sp|Q9SD34|C3H44_ARATH	Zinc finger CCCH domain-containing protein 44 OS=Arabidopsis thaliana GN=At3g51120 PE=2 SV=3	KOG1946	RNA polymerase I transcription factor UAF	--	--	GO:0003723;GO:0008270;GO:0006278;GO:0003964;GO:0003677;GO:0016570;GO:0006352;GO:0005634	RNA binding|zinc ion binding|RNA-dependent DNA replication|RNA-directed DNA polymerase activity|DNA binding|histone modification|DNA-templated transcription, initiation|nucleus
CL1Contig284	6.27204	2.48575e-05	Up	gi|357508747|ref|XP_003624662.1|15.4 kDa class V heat shock protein [Medicago truncatula] >gi|355499677|gb|AES80880.1| 15.4 kDa class V heat shock protein [Medicago truncatula]	sp|P04793|HSP13_SOYBN	17.5 kDa class I heat shock protein OS=Glycine max GN=HSP17.5-M PE=3 SV=1	KOG0710	Molecular chaperone (small heat-shock protein Hsp26/Hsp42)	--	--	GO:0006950	response to stress
CL1Contig2851	9.25761	1.70174e-08	Up	--	--	--	--	--	--	--	--	--
CL1Contig286	5.56833	8.69672e-05	Up	gi|147834026|emb|CAN70998.1|hypothetical protein VITISV_023635 [Vitis vinifera]	sp|P0C2F6|RNHX1_ARATH	Putative ribonuclease H protein At1g65750 OS=Arabidopsis thaliana GN=At1g65750 PE=3 SV=1	KOG1075	FOG: Reverse transcriptase	--	--	GO:0006468;GO:0003723;GO:0055114;GO:0006281;GO:0004674;GO:0004519;GO:0006278;GO:0005622;GO:0003964;GO:0016705;GO:0009055;GO:0003677;GO:0005524;GO:0004386;GO:0020037;GO:0005506	protein phosphorylation|RNA binding|oxidation-reduction process|DNA repair|protein serine/threonine kinase activity|endonuclease activity|RNA-dependent DNA replication|intracellular|RNA-directed DNA polymerase activity|oxidoreductase activity, acting on paired donors, with incorporation or reduction of molecular oxygen|electron carrier activity|DNA binding|ATP binding|helicase activity|heme bindi…
CL1Contig2863	3.15987	0.00575451	Up	gi|508707739|gb|EOX99635.1|Light-regulated protein precursor, putative isoform 1 [Theobroma cacao] >gi|508707740|gb|EOX99636.1| Light-regulated protein precursor, putative isoform 1 [Theobroma cacao]	sp|Q03200|LIRP1_ORYSJ	Light-regulated protein OS=Oryza sativa subsp. japonica GN=LIR1 PE=2 SV=1	--	--	--	--	GO:0070838;GO:0030003;GO:0009507	divalent metal ion transport|cellular cation homeostasis|chloroplast
CL1Contig2873	3.24101	0.00486173	Up	gi|508781224|gb|EOY28480.1|B-box type zinc finger family protein, putative isoform 2 [Theobroma cacao]	sp|Q940T9|COL4_ARATH	Zinc finger protein CONSTANS-LIKE 4 OS=Arabidopsis thaliana GN=COL4 PE=2 SV=2	KOG1601	GATA-4/5/6 transcription factors	--	--	GO:0008270;GO:0005622	zinc ion binding|intracellular
CL1Contig2897	3.48301	0.00269256	Up	--	--	--	--	--	--	--	--	--
CL1Contig2906	5.87066	0.000587101	Up	--	--	--	--	--	--	--	--	--
CL1Contig2922	2.52946	0.0234714	Up	gi|557543362|gb|ESR54340.1|hypothetical protein CICLE_v10018919mg [Citrus clementina] >gi|557543363|gb|ESR54341.1| hypothetical protein CICLE_v10018919mg [Citrus clementina]	--	--	--	--	--	--	--	--
CL1Contig2933	3.19688	0.0290974	Up	--	--	--	--	--	--	--	--	--
CL1Contig2938	4.2803	0.00191385	Up	--	--	--	--	--	--	--	--	--
CL1Contig2945	Inf	0.00697509	Up	--	--	--	--	--	--	--	--	--
CL1Contig2949	4.0676	0.00239407	Up	--	--	--	--	--	--	--	--	--
CL1Contig2950	2.4036	0.0322714	Up	--	--	--	--	--	--	--	--	--
CL1Contig2958	2.63054	0.0329748	Up	--	--	--	--	--	--	--	--	--
CL1Contig2964	Inf	0.00220151	Up	--	--	--	--	--	--	--	--	--
CL1Contig2994	3.23083	0.026917	Up	--	--	--	--	--	--	--	--	--
CL1Contig3003	4.47295	0.000304806	Up	--	--	--	--	--	--	--	--	--
CL1Contig3037	2.55459	0.0387126	Up	--	--	--	--	--	--	--	--	--
CL1Contig3054	Inf	0.0126431	Up	--	--	--	--	--	--	--	--	--
CL1Contig3060	Inf	0.0245976	Up	--	--	--	--	--	--	--	--	--
CL1Contig3062	Inf	0.0351403	Up	--	--	--	--	--	--	--	--	--
CL1Contig3073	Inf	0.0245976	Up	--	--	--	--	--	--	--	--	--
CL1Contig3087	3.42906	0.00938518	Up	--	--	--	--	--	--	--	--	--
CL1Contig3097	4.59224	0.000185584	Up	--	--	--	--	--	--	--	--	--
CL1Contig3101	4.35574	0.000542355	Up	--	--	--	--	--	--	--	--	--
CL1Contig3116	3.84896	0.0058628	Up	--	--	--	--	--	--	--	--	--
CL1Contig3128	3.264	0.0400504	Up	--	--	--	--	--	--	--	--	--
CL1Contig3144	6.59898	3.29358e-06	Up	--	--	--	--	--	--	--	--	--
CL1Contig3159	Inf	0.00220151	Up	--	--	--	--	--	--	--	--	--
CL1Contig3163	11.1414	6.4965e-10	Up	--	--	--	--	--	--	--	--	--
CL1Contig3167	3.84019	0.00428617	Up	--	--	--	--	--	--	--	--	--
CL1Contig3198	Inf	0.0148357	Up	--	--	--	--	--	--	--	--	--
CL1Contig32	4.66255	0.00274443	Up	--	--	--	--	--	--	--	--	--
CL1Contig3203	Inf	0.00803942	Up	--	--	--	--	--	--	--	--	--
CL1Contig3204	3.31553	0.00426075	Up	--	--	--	--	--	--	--	--	--
CL1Contig3224	3.86346	0.00957468	Up	--	--	--	--	--	--	--	--	--
CL1Contig3225	Inf	0.0174855	Up	--	--	--	--	--	--	--	--	--
CL1Contig3231	Inf	0.0293474	Up	gi|402797562|gb|AFQ99094.1|RNA polymerase alpha subunit (chloroplast) [Sedum sarmentosum]	sp|A8W3F3|RPOA_CUSEX	DNA-directed RNA polymerase subunit alpha OS=Cuscuta exaltata GN=rpoA PE=3 SV=1	--	--	--	--	--	--
CL1Contig3276	3.16212	0.0314876	Up	--	--	--	--	--	--	--	--	--
CL1Contig3296	Inf	1.15314e-08	Up	gi|225451551|ref|XP_002274130.1|PREDICTED: acyltransferase-like protein At1g54570, chloroplastic [Vitis vinifera]	--	--	--	--	--	--	--	--
CL1Contig3311	4.22603	0.000999712	Up	--	--	--	--	--	--	--	--	--
CL1Contig3333	12.1669	5.87958e-09	Up	--	--	--	--	--	--	--	--	--
CL1Contig3338	7.11745	1.46655e-05	Up	--	--	--	--	--	--	--	--	--
CL1Contig3354	2.83431	0.0373484	Up	--	--	--	--	--	--	--	--	--
CL1Contig3358	Inf	0.000263638	Up	--	--	--	--	--	--	--	--	--
CL1Contig3371	4.58593	0.000326601	Up	--	--	--	--	--	--	--	--	--
CL1Contig3393	3.50501	0.0232164	Up	--	--	--	--	--	--	--	--	--
CL1Contig3407	9.40076	2.82638e-08	Up	gi|400639|sp|P15688.2|NU2M_BETVURecName: Full=NADH-ubiquinone oxidoreductase chain 2; AltName: Full=NADH dehydrogenase subunit 2 >gi|12822|emb|CAA34728.1| NADH:ubiquinone reductase subunit 2 [Beta vulgaris subsp. vulgaris]	sp|P15688|NU2M_BETVU	NADH-ubiquinone oxidoreductase chain 2 OS=Beta vulgaris GN=ND2 PE=3 SV=2	KOG4668	NADH dehydrogenase subunits 2, 5, and related proteins	ko00190;ko05012	Oxidative phosphorylation |Parkinson's disease	GO:0009451;GO:0016021;GO:0008137;GO:0005743;GO:0006120;GO:0070469	RNA modification|integral component of membrane|NADH dehydrogenase (ubiquinone) activity|mitochondrial inner membrane|mitochondrial electron transport, NADH to ubiquinone|respiratory chain
CL1Contig3412	3.84896	0.0230089	Up	--	--	--	--	--	--	--	--	--
CL1Contig3422	6.53928	1.24387e-05	Up	--	--	--	--	--	--	--	--	--
CL1Contig3440	Inf	7.10738e-10	Up	--	--	--	--	--	--	--	--	--
CL1Contig3458	2.99721	0.0217265	Up	--	--	--	--	--	--	--	--	--
CL1Contig3462	4.32813	0.00687884	Up	--	--	--	--	--	--	--	--	--
CL1Contig3465	Inf	0.000136809	Up	--	--	--	--	--	--	--	--	--
CL1Contig3475	7.75793	1.19021e-07	Up	--	--	--	--	--	--	--	--	--
CL1Contig3480	5.20829	0.000250333	Up	--	--	--	--	--	--	--	--	--
CL1Contig3496	Inf	0.0293474	Up	--	--	--	--	--	--	--	--	--
CL1Contig3505	Inf	0.0148357	Up	--	--	--	--	--	--	--	--	--
CL1Contig351	2.48264	0.0480796	Up	--	--	--	--	--	--	--	--	--
CL1Contig3514	Inf	4.33077e-05	Up	--	--	--	--	--	--	--	--	--
CL1Contig3521	12.2334	1.18552e-09	Up	--	--	--	--	--	--	--	--	--
CL1Contig3527	Inf	0.006072	Up	--	--	--	--	--	--	--	--	--
CL1Contig3545	Inf	0.00930718	Up	--	--	--	--	--	--	--	--	--
CL1Contig3559	4.67669	0.000150634	Up	--	--	--	--	--	--	--	--	--
CL1Contig357	8.53164	2.76489e-08	Up	--	--	--	--	--	--	--	--	--
CL1Contig3592	5.04774	6.02628e-05	Up	gi|255551651|ref|XP_002516871.1|conserved hypothetical protein [Ricinus communis] >gi|223543959|gb|EEF45485.1| conserved hypothetical protein [Ricinus communis]	sp|J9RYI6|DCVR_CUCSA	Divinyl chlorophyllide a 8-vinyl-reductase, chloroplastic OS=Cucumis sativus GN=DVR PE=1 SV=1	KOG1203	Predicted dehydrogenase	--	--	GO:0045893;GO:0006098;GO:0009941;GO:0016117;GO:0033728;GO:0016020;GO:0006636;GO:0000166;GO:0051744;GO:0015995;GO:0019288;GO:0009965;GO:0030154;GO:0019344;GO:0009534;GO:0009073;GO:0006364	positive regulation of transcription, DNA-templated|pentose-phosphate shunt|chloroplast envelope|carotenoid biosynthetic process|divinyl chlorophyllide a 8-vinyl-reductase activity|membrane|unsaturated fatty acid biosynthetic process|nucleotide binding|3,8-divinyl protochlorophyllide a 8-vinyl reductase activity|chlorophyll biosynthetic process|isopentenyl diphosphate biosynthetic process, methyl…
CL1Contig3613	2.89203	0.0240907	Up	--	--	--	--	--	--	--	--	--
CL1Contig362	5.42627	2.8309e-05	Up	--	--	--	--	--	--	--	--	--
CL1Contig3623	4.08997	0.0127858	Up	gi|550342900|gb|EEE78452.2|hypothetical protein POPTR_0003s10370g [Populus trichocarpa]	sp|Q9SRQ1|C89A9_ARATH	Cytochrome P450 89A9 OS=Arabidopsis thaliana GN=CYP89A9 PE=2 SV=1	KOG0156	Cytochrome P450 CYP2 subfamily	--	--	GO:0020037;GO:0005506;GO:0009055;GO:0070330;GO:0055114;GO:0019825	heme binding|iron ion binding|electron carrier activity|aromatase activity|oxidation-reduction process|oxygen binding
CL1Contig364	3.64892	0.00291738	Up	--	--	--	--	--	--	--	--	--
CL1Contig365	4.45322	0.000344543	Up	--	--	--	--	--	--	--	--	--
CL1Contig3650	3.264	0.0249259	Up	gi|225468508|ref|XP_002270797.1|PREDICTED: reticulon-like protein B13 [Vitis vinifera] >gi|297735839|emb|CBI18559.3| unnamed protein product [Vitis vinifera]	sp|O64837|RTNLM_ARATH	Reticulon-like protein B13 OS=Arabidopsis thaliana GN=RTNLB13 PE=2 SV=1	KOG1792	Reticulon	--	--	GO:0071458;GO:0071782;GO:0071786;GO:0005634	integral component of cytoplasmic side of endoplasmic reticulum membrane|endoplasmic reticulum tubular network|endoplasmic reticulum tubular network organization|nucleus
CL1Contig366	4.66255	0.000303978	Up	--	--	--	--	--	--	--	--	--
CL1Contig3663	Inf	1.24725e-05	Up	--	--	--	--	--	--	--	--	--
CL1Contig3676	4.21207	0.000493368	Up	--	--	--	--	--	--	--	--	--
CL1Contig368	3.63746	0.00235657	Up	gi|332018916|gb|EGI59462.1|60S ribosomal protein L22 [Acromyrmex echinatior]	sp|Q90YU6|RL22_ICTPU	60S ribosomal protein L22 OS=Ictalurus punctatus GN=rpl22 PE=2 SV=3	KOG3434	60S ribosomal protein L22	ko03010	Ribosome	GO:0005840;GO:0003735;GO:0006412	ribosome|structural constituent of ribosome|translation
CL1Contig3682	4.0062	0.00280563	Up	--	--	--	--	--	--	--	--	--
CL1Contig3690	3.61192	0.00503777	Up	gi|508711888|gb|EOY03785.1|Myb domain protein 121 [Theobroma cacao]	--	--	--	--	--	--	--	--
CL1Contig37	5.88672	1.09406e-05	Up	--	--	--	--	--	--	--	--	--
CL1Contig3701	5.57275	0.000214039	Up	--	--	--	--	--	--	--	--	--
CL1Contig3707	2.99721	0.0217265	Up	--	--	--	--	--	--	--	--	--
CL1Contig3713	Inf	0.0245976	Up	--	--	--	--	--	--	--	--	--
CL1Contig3733	Inf	0.000398115	Up	--	--	--	--	--	--	--	--	--
CL1Contig3740	Inf	3.925e-05	Up	--	--	--	--	--	--	--	--	--
CL1Contig3751	5.87782	3.56131e-05	Up	--	--	--	--	--	--	--	--	--
CL1Contig3756	2.58593	0.0467521	Up	--	--	--	--	--	--	--	--	--
CL1Contig3758	Inf	3.22499e-09	Up	--	--	--	--	--	--	--	--	--
CL1Contig3763	Inf	1.46315e-08	Up	--	--	--	--	--	--	--	--	--
CL1Contig3765	Inf	0.0206965	Up	--	--	--	--	--	--	--	--	--
CL1Contig3789	Inf	2.8307e-05	Up	--	--	--	--	--	--	--	--	--
CL1Contig3798	4.24751	0.00208616	Up	--	--	--	--	--	--	--	--	--
CL1Contig3802	6.54603	1.22005e-05	Up	--	--	--	--	--	--	--	--	--
CL1Contig3816	4.06867	0.00070039	Up	--	--	--	--	--	--	--	--	--
CL1Contig3827	Inf	0.0351403	Up	--	--	--	--	--	--	--	--	--
CL1Contig3834	3.75876	0.028338	Up	--	--	--	--	--	--	--	--	--
CL1Contig3843	3.264	0.0400504	Up	--	--	--	--	--	--	--	--	--
CL1Contig3872	6.61835	9.92911e-06	Up	--	--	--	--	--	--	--	--	--
CL1Contig389	4.48795	0.000273583	Up	--	--	--	--	--	--	--	--	--
CL1Contig3902	4.76804	0.000351466	Up	--	--	--	--	--	--	--	--	--
CL1Contig391	5.87155	2.83156e-05	Up	gi|297739757|emb|CBI29939.3|unnamed protein product [Vitis vinifera]	sp|Q9FK51|GALT_ARATH	Probable galactose-1-phosphate uridyltransferase OS=Arabidopsis thaliana GN=At5g18200 PE=1 SV=1	KOG2958	Galactose-1-phosphate uridylyltransferase	ko00052;ko00520;ko04917	Galactose metabolism |Amino sugar and nucleotide sugar metabolism |Prolactin signaling pathway	GO:0047345;GO:0017103;GO:0006012;GO:0005634;GO:0008108;GO:0008270;GO:0080040	ribose-5-phosphate adenylyltransferase activity|UTP:galactose-1-phosphate uridylyltransferase activity|galactose metabolic process|nucleus|UDP-glucose:hexose-1-phosphate uridylyltransferase activity|zinc ion binding|positive regulation of cellular response to phosphate starvation
CL1Contig3923	3.67156	0.00193385	Up	--	--	--	--	--	--	--	--	--
CL1Contig3933	Inf	0.0148357	Up	--	--	--	--	--	--	--	--	--
CL1Contig3978	2.51973	0.0258862	Up	--	--	--	--	--	--	--	--	--
CL1Contig3992	9.59844	4.37217e-09	Up	gi|147780708|emb|CAN69109.1|hypothetical protein VITISV_025716 [Vitis vinifera]	--	--	--	--	--	--	GO:0017111;GO:0006629;GO:0006468;GO:0003723;GO:0016788;GO:0008270;GO:0004674;GO:0006278;GO:0003964;GO:0005524	nucleoside-triphosphatase activity|lipid metabolic process|protein phosphorylation|RNA binding|hydrolase activity, acting on ester bonds|zinc ion binding|protein serine/threonine kinase activity|RNA-dependent DNA replication|RNA-directed DNA polymerase activity|ATP binding
CL1Contig4005	3.264	0.0177409	Up	gi|296087415|emb|CBI34004.3|unnamed protein product [Vitis vinifera]	--	--	KOG0714	Molecular chaperone (DnaJ superfamily)	--	--	--	--
CL1Contig4017	2.44502	0.0380188	Up	--	--	--	--	--	--	--	--	--
CL1Contig4023	3.71146	0.031526	Up	--	--	--	--	--	--	--	--	--
CL1Contig4037	5.29642	0.000193455	Up	--	--	--	--	--	--	--	--	--
CL1Contig4040	6.58712	1.53055e-06	Up	--	--	--	--	--	--	--	--	--
CL1Contig4049	5.49107	6.46316e-05	Up	--	--	--	--	--	--	--	--	--
CL1Contig405	3.24751	0.0106491	Up	--	--	--	--	--	--	--	--	--
CL1Contig4051	8.55164	3.24649e-08	Up	--	--	--	--	--	--	--	--	--
CL1Contig4053	3.10002	0.0115035	Up	--	--	--	--	--	--	--	--	--
CL1Contig4060	4.65256	0.000487203	Up	--	--	--	--	--	--	--	--	--
CL1Contig4061	6.11745	4.27124e-05	Up	--	--	--	--	--	--	--	--	--
CL1Contig4065	4.264	0.00815613	Up	--	--	--	--	--	--	--	--	--
CL1Contig4074	6.15034	6.91628e-06	Up	--	--	--	--	--	--	--	--	--
CL1Contig4088	3.7274	0.00450363	Up	--	--	--	--	--	--	--	--	--
CL1Contig4091	2.80457	0.0184314	Up	--	--	--	--	--	--	--	--	--
CL1Contig411	5.15194	6.09278e-05	Up	--	--	--	--	--	--	--	--	--
CL1Contig4120	4.34594	0.000720462	Up	--	--	--	--	--	--	--	--	--
CL1Contig4125	4.31236	0.000680776	Up	--	--	--	--	--	--	--	--	--
CL1Contig4132	8.21699	4.96801e-08	Up	gi|561014566|gb|ESW13427.1|hypothetical protein PHAVU_008G195200g [Phaseolus vulgaris]	--	--	KOG4207	Predicted splicing factor, SR protein superfamily	--	--	--	--
CL1Contig4139	3.83884	0.00158868	Up	--	--	--	--	--	--	--	--	--
CL1Contig4140	3.83431	0.0103187	Up	--	--	--	--	--	--	--	--	--
CL1Contig4154	Inf	1.70971e-07	Up	--	--	--	--	--	--	--	--	--
CL1Contig4172	3.70457	0.002137	Up	--	--	--	--	--	--	--	--	--
CL1Contig4191	5.61192	0.000191385	Up	--	--	--	--	--	--	--	--	--
CL1Contig42	3.57716	0.0195548	Up	--	--	--	--	--	--	--	--	--
CL1Contig4206	2.67904	0.0244928	Up	--	--	--	--	--	--	--	--	--
CL1Contig4221	8.18431	8.00559e-08	Up	--	--	--	--	--	--	--	--	--
CL1Contig4223	3.0676	0.028082	Up	--	--	--	--	--	--	--	--	--
CL1Contig4232	3.86084	0.00168679	Up	--	--	--	--	--	--	--	--	--
CL1Contig4236	4.33181	0.000350479	Up	--	--	--	--	--	--	--	--	--
CL1Contig4237	5.20667	7.07238e-05	Up	--	--	--	--	--	--	--	--	--
CL1Contig4242	3.75876	0.00738178	Up	gi|224091337|ref|XP_002309226.1|predicted protein [Populus trichocarpa] >gi|222855202|gb|EEE92749.1| hypothetical protein POPTR_0006s15580g [Populus trichocarpa]	sp|Q9SU79|PAO5_ARATH	Probable polyamine oxidase 5 OS=Arabidopsis thaliana GN=PAO5 PE=2 SV=1	KOG0685	Flavin-containing amine oxidase	ko00330;ko00410	Arginine and proline metabolism |beta-Alanine metabolism	GO:0008131;GO:0009736;GO:0007020;GO:0055114	primary amine oxidase activity|cytokinin-activated signaling pathway|microtubule nucleation|oxidation-reduction process
CL1Contig4244	2.80457	0.0143123	Up	--	--	--	--	--	--	--	--	--
CL1Contig4247	4.264	0.00142882	Up	--	--	--	--	--	--	--	--	--
CL1Contig4253	4.22411	0.0015887	Up	--	--	--	--	--	--	--	--	--
CL1Contig4259	Inf	2.96145e-05	Up	--	--	--	--	--	--	--	--	--
CL1Contig4261	3.60043	0.00399379	Up	--	--	--	--	--	--	--	--	--
CL1Contig4273	Inf	0.00530075	Up	--	--	--	--	--	--	--	--	--
CL1Contig4274	3.32813	0.0214405	Up	--	--	--	--	--	--	--	--	--
CL1Contig4282	Inf	5.26717e-11	Up	gi|296087924|emb|CBI35207.3|unnamed protein product [Vitis vinifera]	sp|Q9M9Y4|DRIP1_ARATH	E3 ubiquitin protein ligase DRIP1 OS=Arabidopsis thaliana GN=DRIP1 PE=1 SV=2	KOG2660	Locus-specific chromosome binding proteins	--	--	GO:0009414;GO:0006457;GO:0004842;GO:0016567;GO:0051082;GO:0016272;GO:0005634;GO:0008270	response to water deprivation|protein folding|ubiquitin-protein transferase activity|protein ubiquitination|unfolded protein binding|prefoldin complex|nucleus|zinc ion binding
CL1Contig4292	5.92004	3.15846e-05	Up	--	--	--	--	--	--	--	--	--
CL1Contig4302	3.99439	0.00112187	Up	--	--	--	--	--	--	--	--	--
CL1Contig4307	6.81131	1.47239e-06	Up	--	--	--	--	--	--	--	--	--
CL1Contig4321	3.7654	0.00342196	Up	--	--	--	--	--	--	--	--	--
CL1Contig4338	5.95431	6.94794e-06	Up	--	--	--	--	--	--	--	--	--
CL1Contig434	3.02696	0.00804317	Up	--	--	--	--	--	--	--	--	--
CL1Contig4351	3.50501	0.00571675	Up	--	--	--	--	--	--	--	--	--
CL1Contig4361	Inf	0.00530075	Up	--	--	--	--	--	--	--	--	--
CL1Contig4364	4.77655	0.000145447	Up	--	--	--	--	--	--	--	--	--
CL1Contig4373	5.03887	7.24749e-05	Up	--	--	--	--	--	--	--	--	--
CL1Contig4382	Inf	1.47766e-07	Up	gi|225458277|ref|XP_002282461.1|PREDICTED: dnaJ homolog subfamily C member 2 [Vitis vinifera] >gi|302142498|emb|CBI19701.3| unnamed protein product [Vitis vinifera]	sp|F4JVB8|RADL1_ARATH	Protein RADIALIS-like 1 OS=Arabidopsis thaliana GN=RL1 PE=2 SV=1	KOG0724	Zuotin and related molecular chaperones (DnaJ superfamily), contains DNA-binding domains	--	--	GO:0005634;GO:0003682;GO:0003677	nucleus|chromatin binding|DNA binding
CL1Contig4384	3.43286	0.00312714	Up	--	--	--	--	--	--	--	--	--
CL1Contig4405	Inf	0.0174855	Up	--	--	--	--	--	--	--	--	--
CL1Contig4406	5.264	4.18986e-05	Up	gi|225451435|ref|XP_002273841.1|PREDICTED: pentatricopeptide repeat-containing protein At5g06540-like [Vitis vinifera]	sp|Q9FMA1|PP433_ARATH	Pentatricopeptide repeat-containing protein At5g56310 OS=Arabidopsis thaliana GN=PCMP-E13 PE=2 SV=1	KOG4197	FOG: PPR repeat	--	--	GO:0005739	mitochondrion
CL1Contig4417	Inf	0.0293474	Up	--	--	--	--	--	--	--	--	--
CL1Contig4421	4.73868	0.000247304	Up	--	--	--	--	--	--	--	--	--
CL1Contig4437	Inf	0.00358371	Up	--	--	--	--	--	--	--	--	--
CL1Contig4438	Inf	0.0422125	Up	--	--	--	--	--	--	--	--	--
CL1Contig4465	3.00844	0.0119524	Up	gi|225436956|ref|XP_002276328.1|PREDICTED: EID1-like F-box protein 3-like [Vitis vinifera]	sp|Q93ZT5|EDL3_ARATH	EID1-like F-box protein 3 OS=Arabidopsis thaliana GN=EDL3 PE=2 SV=1	KOG1571	Predicted E3 ubiquitin ligase	--	--	GO:0010029;GO:0009414;GO:0006457;GO:0009651;GO:0009408;GO:0009738;GO:0010228;GO:0009644;GO:0042542;GO:0005634	regulation of seed germination|response to water deprivation|protein folding|response to salt stress|response to heat|abscisic acid-activated signaling pathway|vegetative to reproductive phase transition of meristem|response to high light intensity|response to hydrogen peroxide|nucleus
CL1Contig4475	2.82249	0.0232876	Up	--	--	--	--	--	--	--	--	--
CL1Contig4482	9.20438	1.1976e-08	Up	gi|147800070|emb|CAN77510.1|hypothetical protein VITISV_036215 [Vitis vinifera]	--	--	--	--	--	--	GO:0017111;GO:0006952;GO:0043531;GO:0005524	nucleoside-triphosphatase activity|defense response|ADP binding|ATP binding
CL1Contig449	5.64153	1.54369e-05	Up	--	--	--	--	--	--	--	--	--
CL1Contig4499	Inf	0.00930718	Up	--	--	--	--	--	--	--	--	--
CL1Contig4511	7.76125	1.18212e-07	Up	--	--	--	--	--	--	--	--	--
CL1Contig4519	7.12424	8.37729e-07	Up	gi|224122516|ref|XP_002318856.1|predicted protein [Populus trichocarpa] >gi|222859529|gb|EEE97076.1| hypothetical protein POPTR_0012s14080g [Populus trichocarpa]	sp|Q9FLI0|BH120_ARATH	Transcription factor bHLH120 OS=Arabidopsis thaliana GN=BHLH120 PE=2 SV=2	--	--	--	--	GO:0003677;GO:0046983	DNA binding|protein dimerization activity
CL1Contig4524	4.7698	0.000126726	Up	--	--	--	--	--	--	--	--	--
CL1Contig4528	6.1533	1.0593e-05	Up	--	--	--	--	--	--	--	--	--
CL1Contig4535	2.42348	0.0439378	Up	gi|147818673|emb|CAN73924.1|hypothetical protein VITISV_041509 [Vitis vinifera]	sp|P10978|POLX_TOBAC	Retrovirus-related Pol polyprotein from transposon TNT 1-94 OS=Nicotiana tabacum PE=2 SV=1	KOG0017	FOG: Transposon-encoded proteins with TYA, reverse transcriptase, integrase domains in various combinations	--	--	GO:0016491;GO:0003676;GO:0006468;GO:0005524;GO:0008270;GO:0004674;GO:0015074;GO:0055114	oxidoreductase activity|nucleic acid binding|protein phosphorylation|ATP binding|zinc ion binding|protein serine/threonine kinase activity|DNA integration|oxidation-reduction process
CL1Contig4539	3.13407	0.00744542	Up	--	--	--	--	--	--	--	--	--
CL1Contig4542	4.77035	0.000507185	Up	gi|508781449|gb|EOY28705.1|ATPase, F1 complex, gamma subunit protein [Theobroma cacao]	sp|P28552|ATPG_PEA	ATP synthase gamma chain, chloroplastic OS=Pisum sativum GN=ATPC PE=1 SV=1	KOG1531	F0F1-type ATP synthase, gamma subunit	ko00190;ko00195	Oxidative phosphorylation |Photosynthesis	GO:0046961;GO:0046933;GO:0045261;GO:0015986;GO:0009535	proton-transporting ATPase activity, rotational mechanism|proton-transporting ATP synthase activity, rotational mechanism|proton-transporting ATP synthase complex, catalytic core F(1)|ATP synthesis coupled proton transport|chloroplast thylakoid membrane
CL1Contig4562	3.31553	0.0156792	Up	--	--	--	--	--	--	--	--	--
CL1Contig4565	3.08997	0.036991	Up	--	--	--	--	--	--	--	--	--
CL1Contig457	5.01889	6.48015e-05	Up	--	--	--	--	--	--	--	--	--
CL1Contig4600	3.25255	0.00523798	Up	--	--	--	--	--	--	--	--	--
CL1Contig4609	2.66104	0.0186431	Up	--	--	--	--	--	--	--	--	--
CL1Contig4611	8.80175	3.06279e-08	Up	--	--	--	--	--	--	--	--	--
CL1Contig4615	2.67904	0.0345843	Up	--	--	--	--	--	--	--	--	--
CL1Contig4619	3.64587	0.0165508	Up	gi|113205142|gb|AAT40504.2|Polyprotein, putative [Solanum demissum]	--	--	--	--	--	--	GO:0003964;GO:0003677;GO:0006278;GO:0003723;GO:0005524;GO:0032259;GO:0008168	RNA-directed DNA polymerase activity|DNA binding|RNA-dependent DNA replication|RNA binding|ATP binding|methylation|methyltransferase activity
CL1Contig4621	Inf	0.0148357	Up	--	--	--	--	--	--	--	--	--
CL1Contig4625	3.73727	0.00147837	Up	gi|557542492|gb|ESR53470.1|hypothetical protein CICLE_v10019159mg [Citrus clementina]	sp|Q39202|RLK1_ARATH	G-type lectin S-receptor-like serine/threonine-protein kinase RLK1 OS=Arabidopsis thaliana GN=RLK1 PE=2 SV=2	KOG1187	Serine/threonine protein kinase	--	--	GO:0048544;GO:0006468;GO:0005524;GO:0004674	recognition of pollen|protein phosphorylation|ATP binding|protein serine/threonine kinase activity
CL1Contig4633	3.63239	0.00721926	Up	--	--	--	--	--	--	--	--	--
CL1Contig4639	6.08688	8.15002e-06	Up	--	--	--	--	--	--	--	--	--
CL1Contig4642	2.74818	0.0144821	Up	gi|565375852|ref|XP_006354429.1|PREDICTED: cysteine-rich repeat secretory protein 3-like [Solanum tuberosum]	sp|Q6NM73|CRR3_ARATH	Cysteine-rich repeat secretory protein 3 OS=Arabidopsis thaliana GN=CRRSP3 PE=2 SV=1	--	--	--	--	GO:0009506;GO:0010497	plasmodesma|plasmodesmata-mediated intercellular transport
CL1Contig4647	Inf	0.0351403	Up	--	--	--	--	--	--	--	--	--
CL1Contig4650	Inf	0.0245976	Up	--	--	--	--	--	--	--	--	--
CL1Contig4657	Inf	0.0351403	Up	--	--	--	--	--	--	--	--	--
CL1Contig4664	4.41928	0.00537961	Up	--	--	--	--	--	--	--	--	--
CL1Contig467	5.00751	0.00014137	Up	--	--	--	--	--	--	--	--	--
CL1Contig4671	4.86346	0.000658973	Up	--	--	--	--	--	--	--	--	--
CL1Contig468	3.66255	0.0351311	Up	--	--	--	--	--	--	--	--	--
CL1Contig4695	2.44567	0.0285828	Up	--	--	--	--	--	--	--	--	--
CL1Contig470	5.92226	7.69797e-06	Up	--	--	--	--	--	--	--	--	--
CL1Contig4705	Inf	0.000755921	Up	--	--	--	--	--	--	--	--	--
CL1Contig4714	Inf	0.000112449	Up	--	--	--	--	--	--	--	--	--
CL1Contig472	3.29642	0.0231058	Up	gi|147769273|emb|CAN61577.1|hypothetical protein VITISV_008030 [Vitis vinifera]	sp|Q8LFY8|ATL54_ARATH	RING-H2 finger protein ATL54 OS=Arabidopsis thaliana GN=ATL54 PE=2 SV=2	KOG0800	FOG: Predicted E3 ubiquitin ligase	--	--	GO:0008270	zinc ion binding
CL1Contig4738	5.25802	4.58996e-05	Up	--	--	--	--	--	--	--	--	--
CL1Contig4741	Inf	2.29403e-06	Up	--	--	--	--	--	--	--	--	--
CL1Contig475	3.77419	0.00159778	Up	--	--	--	--	--	--	--	--	--
CL1Contig4755	3.75876	0.028338	Up	gi|224114059|ref|XP_002332446.1|predicted protein [Populus trichocarpa]	--	--	--	--	--	--	GO:0004523;GO:0003964;GO:0006278;GO:0003723	RNA-DNA hybrid ribonuclease activity|RNA-directed DNA polymerase activity|RNA-dependent DNA replication|RNA binding
CL1Contig4760	6.80081	9.35058e-07	Up	--	--	--	--	--	--	--	--	--
CL1Contig4777	3.78642	0.00490974	Up	gi|508700482|gb|EOX92378.1|Mtn21-like protein isoform 1 [Theobroma cacao]	sp|Q9FGG3|WTR45_ARATH	WAT1-related protein At5g64700 OS=Arabidopsis thaliana GN=At5g64700 PE=2 SV=1	--	--	--	--	GO:0016020	membrane
CL1Contig4785	4.44842	0.00202723	Up	--	--	--	--	--	--	--	--	--
CL1Contig4787	3.24514	0.0122362	Up	--	--	--	--	--	--	--	--	--
CL1Contig4794	4.32184	0.000544503	Up	--	--	--	--	--	--	--	--	--
CL1Contig4795	3.12392	0.00629879	Up	--	--	--	--	--	--	--	--	--
CL1Contig4796	3.04297	0.0101042	Up	gi|225446182|ref|XP_002278130.1|PREDICTED: uncharacterized protein LOC100266820 [Vitis vinifera]	sp|Q3E965|GDU5_ARATH	Protein GLUTAMINE DUMPER 5 OS=Arabidopsis thaliana GN=GDU5 PE=2 SV=2	--	--	--	--	GO:0016021;GO:0016023;GO:0080143	integral component of membrane|cytoplasmic membrane-bounded vesicle|regulation of amino acid export
CL1Contig4806	Inf	2.3862e-10	Up	--	--	--	--	--	--	--	--	--
CL1Contig4808	2.92558	0.018502	Up	--	--	--	--	--	--	--	--	--
CL1Contig4813	4.66669	0.000199486	Up	gi|297743401|emb|CBI36268.3|unnamed protein product [Vitis vinifera]	--	--	KOG1555	26S proteasome regulatory complex, subunit RPN11	--	--	GO:0005634;GO:0006310;GO:0006281	nucleus|DNA recombination|DNA repair
CL1Contig4814	Inf	0.0293474	Up	--	--	--	--	--	--	--	--	--
CL1Contig4821	4.36353	0.00068665	Up	--	--	--	--	--	--	--	--	--
CL1Contig4823	Inf	0.00930718	Up	--	--	--	--	--	--	--	--	--
CL1Contig4824	2.35837	0.0346537	Up	--	--	--	--	--	--	--	--	--
CL1Contig4828	6.72581	1.84432e-06	Up	--	--	--	--	--	--	--	--	--
CL1Contig4833	3.25037	0.00499215	Up	--	--	--	--	--	--	--	--	--
CL1Contig4839	4.2196	0.00374151	Up	--	--	--	--	--	--	--	--	--
CL1Contig4844	4.77559	0.000157833	Up	--	--	--	--	--	--	--	--	--
CL1Contig485	3.09407	0.0137141	Up	gi|565367577|ref|XP_006350439.1|PREDICTED: WD repeat-containing protein 55 homolog [Solanum tuberosum]	sp|Q54SA5|WDR55_DICDI	WD repeat-containing protein 55 homolog OS=Dictyostelium discoideum GN=wdr55 PE=3 SV=1	KOG2444	WD40 repeat protein	--	--	GO:0010197;GO:0080008;GO:0009220;GO:0009960;GO:0005834;GO:0000166;GO:0009855;GO:0005634;GO:0009793	polar nucleus fusion|Cul4-RING E3 ubiquitin ligase complex|pyrimidine ribonucleotide biosynthetic process|endosperm development|heterotrimeric G-protein complex|nucleotide binding|determination of bilateral symmetry|nucleus|embryo development ending in seed dormancy
CL1Contig4860	5.23083	0.000234485	Up	--	--	--	--	--	--	--	--	--
CL1Contig4871	8.57558	2.77785e-08	Up	--	--	--	--	--	--	--	--	--
CL1Contig4873	3.28161	0.00449765	Up	--	--	--	--	--	--	--	--	--
CL1Contig4875	4.02374	0.00148006	Up	--	--	--	--	--	--	--	--	--
CL1Contig4878	7.08881	8.52208e-07	Up	--	--	--	--	--	--	--	--	--
CL1Contig4881	11.6811	3.86633e-07	Up	--	--	--	--	--	--	--	--	--
CL1Contig4886	7.37948	6.36555e-07	Up	--	--	--	--	--	--	--	--	--
CL1Contig4892	3.2803	0.00985306	Up	--	--	--	--	--	--	--	--	--
CL1Contig4904	3.05106	0.0074636	Up	--	--	--	--	--	--	--	--	--
CL1Contig4906	3.29933	0.00429828	Up	--	--	--	--	--	--	--	--	--
CL1Contig4907	2.87496	0.0207269	Up	--	--	--	--	--	--	--	--	--
CL1Contig491	3.42348	0.00333864	Up	--	--	--	--	--	--	--	--	--
CL1Contig4914	2.36362	0.0336421	Up	--	--	--	--	--	--	--	--	--
CL1Contig4922	4.23083	0.00889886	Up	--	--	--	--	--	--	--	--	--
CL1Contig4952	3.562	0.00255657	Up	--	--	--	--	--	--	--	--	--
CL1Contig4956	Inf	0.0351403	Up	--	--	--	--	--	--	--	--	--
CL1Contig4961	4.28999	0.00133288	Up	--	--	--	--	--	--	--	--	--
CL1Contig4963	4.264	0.00815613	Up	gi|508703342|gb|EOX95238.1|Multidrug resistance protein ABC transporter family protein, putative [Theobroma cacao]	--	--	--	--	--	--	--	--
CL1Contig4965	11.9168	4.5383e-10	Up	--	--	--	--	--	--	--	--	--
CL1Contig4977	3.07033	0.00712933	Up	gi|508781419|gb|EOY28675.1|Uncharacterized protein TCM_030210 [Theobroma cacao]	--	--	--	--	--	--	--	--
CL1Contig4983	3.14756	0.00619308	Up	--	--	--	--	--	--	--	--	--
CL1Contig4991	Inf	1.03619e-05	Up	gi|225445374|ref|XP_002281645.1|PREDICTED: pentatricopeptide repeat-containing protein At5g55740, chloroplastic-like [Vitis vinifera]	sp|Q9FM64|PP431_ARATH	Pentatricopeptide repeat-containing protein At5g55740, chloroplastic OS=Arabidopsis thaliana GN=CRR21 PE=2 SV=1	KOG4197	FOG: PPR repeat	--	--	GO:0045893;GO:0016556;GO:0009965;GO:0030154;GO:0009507	positive regulation of transcription, DNA-templated|mRNA modification|leaf morphogenesis|cell differentiation|chloroplast
CL1Contig4994	Inf	0.00358371	Up	--	--	--	--	--	--	--	--	--
CL1Contig502	4.61192	0.0192162	Up	gi|508714122|gb|EOY06019.1|Ethylene-responsive transcription factor 1B [Theobroma cacao]	sp|Q8LDC8|ERF92_ARATH	Ethylene-responsive transcription factor 1B OS=Arabidopsis thaliana GN=ERF1B PE=1 SV=2	--	--	ko04075	Plant hormone signal transduction	GO:0006355;GO:0003700;GO:0003677;GO:0006351;GO:0005634	regulation of transcription, DNA-templated|sequence-specific DNA binding transcription factor activity|DNA binding|transcription, DNA-templated|nucleus
CL1Contig5038	3.56707	0.00562991	Up	--	--	--	--	--	--	--	--	--
CL1Contig5041	Inf	3.69728e-10	Up	--	--	--	--	--	--	--	--	--
CL1Contig5079	Inf	0.0148357	Up	--	--	--	--	--	--	--	--	--
CL1Contig5083	6.81952	1.19005e-06	Up	--	--	--	--	--	--	--	--	--
CL1Contig5086	6.77035	3.11002e-06	Up	--	--	--	--	--	--	--	--	--
CL1Contig514	5.12372	6.00683e-05	Up	--	--	--	--	--	--	--	--	--
CL1Contig5145	5.66875	3.93901e-05	Up	--	--	--	--	--	--	--	--	--
CL1Contig5164	8.36719	5.11892e-08	Up	--	--	--	--	--	--	--	--	--
CL1Contig5171	3.78337	0.00139472	Up	--	--	--	--	--	--	--	--	--
CL1Contig5175	2.59464	0.0212306	Up	--	--	--	--	--	--	--	--	--
CL1Contig5177	5.45705	2.29831e-05	Up	--	--	--	--	--	--	--	--	--
CL1Contig5188	7.08441	7.10668e-07	Up	--	--	--	--	--	--	--	--	--
CL1Contig5199	3.19688	0.0119966	Up	gi|359492743|ref|XP_002279991.2|PREDICTED: uncharacterized protein LOC100243848 [Vitis vinifera]	--	--	--	--	--	--	--	--
CL1Contig5203	6.16212	5.73336e-06	Up	--	--	--	--	--	--	--	--	--
CL1Contig5207	8.41338	3.3008e-08	Up	--	--	--	--	--	--	--	--	--
CL1Contig5212	2.80457	0.0184314	Up	gi|121501699|gb|ABM55240.1|retrotransposon protein [Beta vulgaris]	--	--	--	--	--	--	GO:0003964;GO:0006278;GO:0003723;GO:0008270;GO:0015074	RNA-directed DNA polymerase activity|RNA-dependent DNA replication|RNA binding|zinc ion binding|DNA integration
CL1Contig5217	Inf	0.0108233	Up	--	--	--	--	--	--	--	--	--
CL1Contig5226	3.41928	0.0172338	Up	--	--	--	--	--	--	--	--	--
CL1Contig5231	Inf	0.0245976	Up	--	--	--	--	--	--	--	--	--
CL1Contig5236	4.25578	0.000792795	Up	--	--	--	--	--	--	--	--	--
CL1Contig5237	Inf	0.0422125	Up	--	--	--	--	--	--	--	--	--
CL1Contig5239	4.80457	0.00184257	Up	--	--	--	--	--	--	--	--	--
CL1Contig524	2.53496	0.0403336	Up	--	--	--	--	--	--	--	--	--
CL1Contig5242	3.90074	0.00101397	Up	--	--	--	--	--	--	--	--	--
CL1Contig5245	3.06151	0.00714822	Up	--	--	--	--	--	--	--	--	--
CL1Contig5246	5.31236	0.000107073	Up	--	--	--	--	--	--	--	--	--
CL1Contig5248	10.5394	3.856e-08	Up	--	--	--	--	--	--	--	--	--
CL1Contig525	4.18539	0.00136951	Up	gi|565359141|ref|XP_006346376.1|PREDICTED: uncharacterized protein LOC102579417 isoform X3 [Solanum tuberosum]	sp|Q2N5X0|KYNB_ERYLH	Kynurenine formamidase OS=Erythrobacter litoralis (strain HTCC2594) GN=kynB PE=3 SV=1	--	--	--	--	--	--
CL1Contig5255	4.83431	0.000713741	Up	--	--	--	--	--	--	--	--	--
CL1Contig5257	5.55945	2.54526e-05	Up	--	--	--	--	--	--	--	--	--
CL1Contig526	2.30289	0.0459396	Up	gi|557552004|gb|ESR62633.1|hypothetical protein CICLE_v10016529mg [Citrus clementina] >gi|557552007|gb|ESR62636.1| hypothetical protein CICLE_v10016529mg [Citrus clementina] >gi|557552008|gb|ESR62637.1| hypothetical protein CICLE_v10016529mg [Citrus clementina]	sp|Q6H6E6|DI194_ORYSJ	Protein DEHYDRATION-INDUCED 19 homolog 4 OS=Oryza sativa subsp. japonica GN=DI19-4 PE=2 SV=1	--	--	--	--	--	--
CL1Contig5262	5.59967	1.56148e-05	Up	--	--	--	--	--	--	--	--	--
CL1Contig5268	6.40262	2.81118e-06	Up	--	--	--	--	--	--	--	--	--
CL1Contig527	3.88703	0.00123306	Up	gi|255576465|ref|XP_002529124.1|conserved hypothetical protein [Ricinus communis] >gi|223531403|gb|EEF33237.1| conserved hypothetical protein [Ricinus communis]	--	--	--	--	--	--	GO:0030001;GO:0046872	metal ion transport|metal ion binding
CL1Contig5274	4.16212	0.0106368	Up	gi|255565107|ref|XP_002523546.1|conserved hypothetical protein [Ricinus communis] >gi|223537253|gb|EEF38885.1| conserved hypothetical protein [Ricinus communis]	--	--	--	--	--	--	--	--
CL1Contig5276	2.84019	0.0464158	Up	--	--	--	--	--	--	--	--	--
CL1Contig5278	2.62333	0.0249931	Up	--	--	--	--	--	--	--	--	--
CL1Contig5280	8.45203	3.41885e-07	Up	gi|359493068|ref|XP_003634505.1|PREDICTED: uncharacterized protein LOC100854851 [Vitis vinifera]	sp|Q8LC53|EPF2_ARATH	Protein EPIDERMAL PATTERNING FACTOR 2 OS=Arabidopsis thaliana GN=EPF2 PE=2 SV=1	--	--	--	--	GO:2000122;GO:0048730;GO:0010052;GO:0005576	negative regulation of stomatal complex development|epidermis morphogenesis|guard cell differentiation|extracellular region
CL1Contig5297	3.71146	0.00232185	Up	--	--	--	--	--	--	--	--	--
CL1Contig530	6.08997	4.86717e-06	Up	gi|561005990|gb|ESW04984.1|hypothetical protein PHAVU_011G142000g [Phaseolus vulgaris]	--	--	--	--	--	--	GO:0046872;GO:0003950	metal ion binding|NAD+ ADP-ribosyltransferase activity
CL1Contig5304	3.61192	0.0179794	Up	--	--	--	--	--	--	--	--	--
CL1Contig5307	4.84019	9.95705e-05	Up	--	--	--	--	--	--	--	--	--
CL1Contig5313	5.71146	1.72036e-05	Up	--	--	--	--	--	--	--	--	--
CL1Contig5318	3.44317	0.0049371	Up	--	--	--	--	--	--	--	--	--
CL1Contig5323	9.39047	8.03019e-09	Up	--	--	--	--	--	--	--	--	--
CL1Contig5327	Inf	0.00156425	Up	--	--	--	--	--	--	--	--	--
CL1Contig533	7.99344	3.19243e-07	Up	--	--	--	--	--	--	--	--	--
CL1Contig5335	3.54153	0.021294	Up	gi|225432322|ref|XP_002276230.1|PREDICTED: pentatricopeptide repeat-containing protein At4g15720-like [Vitis vinifera]	sp|Q8VYH0|PP313_ARATH	Pentatricopeptide repeat-containing protein At4g15720 OS=Arabidopsis thaliana GN=PCMP-H1 PE=2 SV=1	KOG4197	FOG: PPR repeat	--	--	GO:0005739	mitochondrion
CL1Contig5336	3.05249	0.0228482	Up	gi|508711888|gb|EOY03785.1|Myb domain protein 121 [Theobroma cacao]	sp|Q9LX82|MYB48_ARATH	Transcription factor MYB48 OS=Arabidopsis thaliana GN=MYB48 PE=2 SV=1	KOG0048	Transcription factor, Myb superfamily	--	--	GO:0006355;GO:0003700;GO:0003677;GO:0003682;GO:0005634;GO:0009737	regulation of transcription, DNA-templated|sequence-specific DNA binding transcription factor activity|DNA binding|chromatin binding|nucleus|response to abscisic acid
CL1Contig5342	9.18899	1.07688e-08	Up	gi|565404602|ref|XP_006367722.1|PREDICTED: uncharacterized protein LOC102598835 isoform X1 [Solanum tuberosum]	--	--	KOG2614	Kynurenine 3-monooxygenase and related flavoprotein monooxygenases	--	--	GO:0055114;GO:0016491	oxidation-reduction process|oxidoreductase activity
CL1Contig5351	6.42418	7.81808e-06	Up	--	--	--	--	--	--	--	--	--
CL1Contig5352	2.47199	0.0359009	Up	--	--	--	--	--	--	--	--	--
CL1Contig5357	7.1406	4.7303e-07	Up	--	--	--	--	--	--	--	--	--
CL1Contig5376	8.65995	2.22941e-08	Up	--	--	--	--	--	--	--	--	--
CL1Contig5380	2.80457	0.039855	Up	gi|462394707|gb|EMJ00506.1|hypothetical protein PRUPE_ppa023235mg [Prunus persica]	sp|Q9SZ06|EF109_ARATH	Ethylene-responsive transcription factor ERF109 OS=Arabidopsis thaliana GN=ERF109 PE=1 SV=1	--	--	--	--	GO:0006355;GO:0003700;GO:0003677;GO:0006351;GO:0005634	regulation of transcription, DNA-templated|sequence-specific DNA binding transcription factor activity|DNA binding|transcription, DNA-templated|nucleus
CL1Contig5381	2.54262	0.0286739	Up	gi|508774649|gb|EOY21905.1|NAC domain protein, IPR003441 [Theobroma cacao]	sp|Q9FLJ2|NC100_ARATH	NAC domain-containing protein 100 OS=Arabidopsis thaliana GN=NAC100 PE=2 SV=1	--	--	--	--	GO:0006355;GO:0003677	regulation of transcription, DNA-templated|DNA binding
CL1Contig5386	3.10225	0.0203673	Up	--	--	--	--	--	--	--	--	--
CL1Contig5391	4.68721	0.00256092	Up	--	--	--	--	--	--	--	--	--
CL1Contig5399	4.14442	0.00273201	Up	--	--	--	--	--	--	--	--	--
CL1Contig5401	4.05249	0.0140483	Up	--	--	--	--	--	--	--	--	--
CL1Contig5407	2.32086	0.0356166	Up	gi|225461918|ref|XP_002265698.1|PREDICTED: inactive beta-amylase 4, chloroplastic [Vitis vinifera] >gi|296089917|emb|CBI39736.3| unnamed protein product [Vitis vinifera]	sp|Q9FM68|BAM4_ARATH	Inactive beta-amylase 4, chloroplastic OS=Arabidopsis thaliana GN=BAM4 PE=2 SV=1	--	--	ko00500	Starch and sucrose metabolism	GO:0043169;GO:0016161;GO:0005983;GO:0009507;GO:0016772;GO:0006914	cation binding|beta-amylase activity|starch catabolic process|chloroplast|transferase activity, transferring phosphorus-containing groups|autophagy
CL1Contig5408	2.96444	0.0121776	Up	--	--	--	--	--	--	--	--	--
CL1Contig5417	Inf	7.47178e-07	Up	--	--	--	--	--	--	--	--	--
CL1Contig542	3.31914	0.0102683	Up	gi|147833421|emb|CAN68521.1|hypothetical protein VITISV_025154 [Vitis vinifera]	--	--	--	--	--	--	--	--
CL1Contig5420	3.28999	0.0166708	Up	--	--	--	--	--	--	--	--	--
CL1Contig5426	5.03819	9.85035e-05	Up	gi|508721936|gb|EOY13833.1|Uncharacterized protein isoform 1 [Theobroma cacao] >gi|508721937|gb|EOY13834.1| Uncharacterized protein isoform 1 [Theobroma cacao]	--	--	--	--	--	--	--	--
CL1Contig5429	2.85086	0.0133922	Up	--	--	--	--	--	--	--	--	--
CL1Contig543	3.67389	0.00176543	Up	--	--	--	--	--	--	--	--	--
CL1Contig5432	Inf	3.7399e-05	Up	--	--	--	--	--	--	--	--	--
CL1Contig5433	7.22242	1.8909e-06	Up	--	--	--	--	--	--	--	--	--
CL1Contig5442	Inf	0.00196025	Up	--	--	--	--	--	--	--	--	--
CL1Contig5446	2.84559	0.0184146	Up	--	--	--	--	--	--	--	--	--
CL1Contig5449	4.05249	0.00195483	Up	--	--	--	--	--	--	--	--	--
CL1Contig545	7.23641	9.23912e-07	Up	--	--	--	--	--	--	--	--	--
CL1Contig5454	Inf	0.00196025	Up	--	--	--	--	--	--	--	--	--
CL1Contig5461	5.49805	2.9819e-05	Up	--	--	--	--	--	--	--	--	--
CL1Contig5462	6.46278	2.12643e-06	Up	--	--	--	--	--	--	--	--	--
CL1Contig5463	2.70269	0.0190641	Up	--	--	--	--	--	--	--	--	--
CL1Contig5471	6.32551	4.39213e-06	Up	--	--	--	--	--	--	--	--	--
CL1Contig5472	Inf	0.0108233	Up	--	--	--	--	--	--	--	--	--
CL1Contig5477	Inf	0.000168225	Up	--	--	--	--	--	--	--	--	--
CL1Contig5491	Inf	0.00803942	Up	--	--	--	--	--	--	--	--	--
CL1Contig5494	2.77581	0.0172218	Up	--	--	--	--	--	--	--	--	--
CL1Contig5500	2.97449	0.0474858	Up	--	--	--	--	--	--	--	--	--
CL1Contig5502	3.25203	0.00797464	Up	--	--	--	--	--	--	--	--	--
CL1Contig5507	6.88778	1.2018e-06	Up	--	--	--	--	--	--	--	--	--
CL1Contig5511	4.1265	0.000798222	Up	--	--	--	--	--	--	--	--	--
CL1Contig5512	Inf	0.00113235	Up	--	--	--	--	--	--	--	--	--
CL1Contig5516	4.41928	0.00132448	Up	--	--	--	--	--	--	--	--	--
CL1Contig5519	2.97449	0.0273097	Up	--	--	--	--	--	--	--	--	--
CL1Contig5524	3.34889	0.00749541	Up	--	--	--	--	--	--	--	--	--
CL1Contig5528	3.93385	0.0188012	Up	--	--	--	--	--	--	--	--	--
CL1Contig5531	5.26727	4.70775e-05	Up	--	--	--	--	--	--	--	--	--
CL1Contig5549	Inf	0.000398115	Up	--	--	--	--	--	--	--	--	--
CL1Contig5554	2.94207	0.0372184	Up	--	--	--	--	--	--	--	--	--
CL1Contig5555	Inf	0.0351403	Up	--	--	--	--	--	--	--	--	--
CL1Contig556	2.75453	0.0252305	Up	--	--	--	--	--	--	--	--	--
CL1Contig5563	3.81149	0.00170345	Up	--	--	--	--	--	--	--	--	--
CL1Contig5565	3.91549	0.000966156	Up	--	--	--	--	--	--	--	--	--
CL1Contig5568	4.29642	0.00183429	Up	--	--	--	--	--	--	--	--	--
CL1Contig5574	3.29642	0.0231058	Up	gi|255546519|ref|XP_002514319.1|hypothetical protein RCOM_1053120 [Ricinus communis] >gi|223546775|gb|EEF48273.1| hypothetical protein RCOM_1053120 [Ricinus communis]	--	--	--	--	--	--	--	--
CL1Contig56	4.32214	0.000393666	Up	--	--	--	--	--	--	--	--	--
CL1Contig5603	Inf	1.77223e-05	Up	--	--	--	--	--	--	--	--	--
CL1Contig5611	2.46241	0.0274389	Up	--	--	--	--	--	--	--	--	--
CL1Contig5613	5.05249	0.000225281	Up	gi|225426218|ref|XP_002263667.1|PREDICTED: methyltransferase-like protein 17, mitochondrial [Vitis vinifera] >gi|297742403|emb|CBI34552.3| unnamed protein product [Vitis vinifera]	--	--	KOG2539	Mitochondrial/chloroplast ribosome small subunit component	--	--	GO:0005507;GO:0006412;GO:0032259;GO:0008168	copper ion binding|translation|methylation|methyltransferase activity
CL1Contig5617	Inf	0.0108233	Up	--	--	--	--	--	--	--	--	--
CL1Contig5628	3.10767	0.00655163	Up	gi|225441662|ref|XP_002277068.1|PREDICTED: NAC domain-containing protein 100-like [Vitis vinifera]	sp|Q9FLJ2|NC100_ARATH	NAC domain-containing protein 100 OS=Arabidopsis thaliana GN=NAC100 PE=2 SV=1	--	--	--	--	GO:0006355;GO:0003677	regulation of transcription, DNA-templated|DNA binding
CL1Contig563	2.51656	0.0239304	Up	--	--	--	--	--	--	--	--	--
CL1Contig5630	3.70032	0.00217383	Up	gi|565402952|ref|XP_006366932.1|PREDICTED: uncharacterized protein LOC102583724 [Solanum tuberosum]	--	--	--	--	--	--	GO:0006661;GO:0009507	phosphatidylinositol biosynthetic process|chloroplast
CL1Contig5639	7.68175	2.42258e-05	Up	gi|460383418|ref|XP_004237422.1|PREDICTED: DNA-directed RNA polymerase I subunit RPA12-like [Solanum lycopersicum] >gi|565396690|ref|XP_006363942.1| PREDICTED: DNA-directed RNA polymerase I subunit RPA12-like isoform X1 [Solanum tuberosum] >gi|565396692|ref|XP_006363943.1| PREDICTED: DNA-directed RNA polymerase I subunit RPA12-like isoform X2 [Solanum tuberosum]	sp|Q6MFY5|RPA12_RAT	DNA-directed RNA polymerase I subunit RPA12 OS=Rattus norvegicus GN=Znrd1 PE=3 SV=1	KOG2907	RNA polymerase I transcription factor TFIIS, subunit A12.2/RPA12	ko00230;ko00240;ko03020	Purine metabolism |Pyrimidine metabolism |RNA polymerase	GO:0003899;GO:0008270;GO:0006354;GO:0006355;GO:0003677;GO:0003700;GO:0005634	DNA-directed RNA polymerase activity|zinc ion binding|DNA-templated transcription, elongation|regulation of transcription, DNA-templated|DNA binding|sequence-specific DNA binding transcription factor activity|nucleus
CL1Contig5641	3.34347	0.00447935	Up	gi|470110157|ref|XP_004291353.1|PREDICTED: thaumatin-like protein 1-like [Fragaria vesca subsp. vesca]	sp|P28493|PR5_ARATH	Pathogenesis-related protein 5 OS=Arabidopsis thaliana GN=At1g75040 PE=1 SV=1	--	--	--	--	--	--
CL1Contig5644	3.37148	0.016768	Up	gi|225468850|ref|XP_002266252.1|PREDICTED: putative oxidoreductase GLYR1 isoform 1 [Vitis vinifera] >gi|147861759|emb|CAN78910.1| hypothetical protein VITISV_032948 [Vitis vinifera] >gi|297736660|emb|CBI25677.3| unnamed protein product [Vitis vinifera]	sp|Q9LSV0|GLYR1_ARATH	Glyoxylate/succinic semialdehyde reductase 1 OS=Arabidopsis thaliana GN=GLYR1 PE=1 SV=1	KOG0409	Predicted dehydrogenase	ko00650;ko01200	Butanoate metabolism |Carbon metabolism	GO:0006979;GO:0008442;GO:0005829;GO:0005739;GO:0006098;GO:0019288;GO:0006573;GO:0000166;GO:0009448;GO:0004616;GO:0050662;GO:0003858;GO:0007020;GO:0019344	response to oxidative stress|3-hydroxyisobutyrate dehydrogenase activity|cytosol|mitochondrion|pentose-phosphate shunt|isopentenyl diphosphate biosynthetic process, methylerythritol 4-phosphate pathway|valine metabolic process|nucleotide binding|gamma-aminobutyric acid metabolic process|phosphogluconate dehydrogenase (decarboxylating) activity|coenzyme binding|3-hydroxybutyrate dehydrogenase acti…
CL1Contig5646	4.1265	0.00479605	Up	gi|302143484|emb|CBI22045.3|unnamed protein product [Vitis vinifera]	sp|C0LGE0|Y1765_ARATH	Probable LRR receptor-like serine/threonine-protein kinase At1g07650 OS=Arabidopsis thaliana GN=At1g07650 PE=1 SV=1	KOG1187	Serine/threonine protein kinase	--	--	GO:0004713;GO:0006468;GO:0005524;GO:0004674;GO:0007169	protein tyrosine kinase activity|protein phosphorylation|ATP binding|protein serine/threonine kinase activity|transmembrane receptor protein tyrosine kinase signaling pathway
CL1Contig565	4.42662	0.00050066	Up	gi|460374630|ref|XP_004233113.1|PREDICTED: uncharacterized protein LOC101245022 [Solanum lycopersicum]	--	--	--	--	--	--	--	--
CL1Contig5652	5.08677	0.0013044	Up	gi|508701012|gb|EOX92908.1|4-hydroxyphenylacetaldehyde oxime monooxygenase, putative [Theobroma cacao]	sp|Q9LVD2|C71BA_ARATH	Cytochrome P450 71B10 OS=Arabidopsis thaliana GN=CYP71B10 PE=3 SV=1	KOG0156	Cytochrome P450 CYP2 subfamily	--	--	GO:0020037;GO:0005506;GO:0009055;GO:0047085;GO:0055114;GO:0050592	heme binding|iron ion binding|electron carrier activity|hydroxyphenylacetonitrile 2-monooxygenase activity|oxidation-reduction process|4-hydroxyphenylacetaldehyde oxime monooxygenase activity
CL1Contig5658	2.51765	0.0247095	Up	gi|359488195|ref|XP_002272597.2|PREDICTED: double-stranded RNA-binding protein 4-like [Vitis vinifera] >gi|296087161|emb|CBI33535.3| unnamed protein product [Vitis vinifera]	--	--	--	--	--	--	GO:0016075;GO:0003723;GO:0004525	rRNA catabolic process|RNA binding|ribonuclease III activity
CL1Contig567	4.75432	0.000131887	Up	--	--	--	--	--	--	--	--	--
CL1Contig5682	5.5265	2.268e-05	Up	gi|255563885|ref|XP_002522942.1|conserved hypothetical protein [Ricinus communis] >gi|223537754|gb|EEF39372.1| conserved hypothetical protein [Ricinus communis]	--	--	--	--	--	--	GO:0005634;GO:0006979	nucleus|response to oxidative stress
CL1Contig569	4.67904	0.000348813	Up	gi|255553522|ref|XP_002517802.1|DNA topoisomerase II, putative [Ricinus communis] >gi|223543074|gb|EEF44609.1| DNA topoisomerase II, putative [Ricinus communis]	sp|O24308|TOP2_PEA	DNA topoisomerase 2 OS=Pisum sativum GN=TOP2 PE=2 SV=1	KOG0355	DNA topoisomerase type II	--	--	GO:0009957;GO:0006275;GO:0000911;GO:0051567;GO:0008283;GO:0032440;GO:0006265;GO:0051225;GO:0006342;GO:0006306;GO:0005694;GO:0051726;GO:0010583;GO:0003677;GO:0007059;GO:0016572;GO:0055114;GO:0009909;GO:0006270;GO:0005524;GO:0005634;GO:0003918	epidermal cell fate specification|regulation of DNA replication|cytokinesis by cell plate formation|histone H3-K9 methylation|cell proliferation|2-alkenal reductase [NAD(P)] activity|DNA topological change|spindle assembly|chromatin silencing|DNA methylation|chromosome|regulation of cell cycle|response to cyclopentenone|DNA binding|chromosome segregation|histone phosphorylation|oxidation-reductio…
CL1Contig604	3.50501	0.0232164	Up	--	--	--	--	--	--	--	--	--
CL1Contig613	2.54153	0.0375999	Up	--	--	--	--	--	--	--	--	--
CL1Contig618	5.63492	1.82801e-05	Up	--	--	--	--	--	--	--	--	--
CL1Contig634	2.56707	0.0220812	Up	--	--	--	--	--	--	--	--	--
CL1Contig637	2.81455	0.0161882	Up	gi|225447019|ref|XP_002268886.1|PREDICTED: (+)-pulegone reductase [Vitis vinifera] >gi|297739152|emb|CBI28803.3| unnamed protein product [Vitis vinifera]	sp|Q9SLN8|DBR_TOBAC	2-alkenal reductase (NADP(+)-dependent) OS=Nicotiana tabacum GN=DBR PE=1 SV=1	KOG1196	Predicted NAD-dependent oxidoreductase	--	--	GO:0008270;GO:0032440;GO:0055114	zinc ion binding|2-alkenal reductase [NAD(P)] activity|oxidation-reduction process
CL1Contig64	4.73057	0.000154844	Up	gi|124360546|gb|ABN08556.1|Polyprotein, putative [Medicago truncatula]	--	--	--	--	--	--	--	--
CL1Contig640	2.45664	0.0279294	Up	gi|359489916|ref|XP_002275188.2|PREDICTED: uncharacterized protein LOC100263114 [Vitis vinifera] >gi|297737366|emb|CBI26567.3| unnamed protein product [Vitis vinifera]	--	--	--	--	--	--	GO:0010114;GO:0006098;GO:0006364;GO:0009941;GO:0009637;GO:0009535;GO:0009657;GO:0010207;GO:0010218;GO:0005506	response to red light|pentose-phosphate shunt|rRNA processing|chloroplast envelope|response to blue light|chloroplast thylakoid membrane|plastid organization|photosystem II assembly|response to far red light|iron ion binding
CL1Contig66	6.27217	3.14077e-06	Up	--	--	--	--	--	--	--	--	--
CL1Contig704	2.51848	0.0245657	Up	--	--	--	--	--	--	--	--	--
CL1Contig71	5.49107	3.85503e-05	Up	--	--	--	--	--	--	--	--	--
CL1Contig72	2.7654	0.0153256	Up	--	--	--	--	--	--	--	--	--
CL1Contig729	3.49761	0.0052597	Up	gi|225432774|ref|XP_002283288.1|PREDICTED: uncharacterized protein LOC100256307 [Vitis vinifera]	--	--	--	--	--	--	GO:0005886	plasma membrane
CL1Contig734	2.33508	0.0465424	Up	gi|508702209|gb|EOX94105.1|RING finger protein, putative, partial [Theobroma cacao]	sp|Q94AY3|DRIP2_ARATH	E3 ubiquitin protein ligase DRIP2 OS=Arabidopsis thaliana GN=DRIP2 PE=1 SV=1	KOG2660	Locus-specific chromosome binding proteins	--	--	GO:0008270;GO:0005634	zinc ion binding|nucleus
CL1Contig742	2.69619	0.0206402	Up	--	--	--	--	--	--	--	--	--
CL1Contig747	5.34889	0.000165666	Up	--	--	--	--	--	--	--	--	--
CL1Contig76	8.59247	2.96109e-08	Up	--	--	--	--	--	--	--	--	--
CL1Contig764	4.06991	0.000880448	Up	gi|565389057|ref|XP_006360281.1|PREDICTED: zinc finger CCCH domain-containing protein 15-like [Solanum tuberosum]	--	--	--	--	--	--	--	--
CL1Contig771	4.69152	0.000143522	Up	--	--	--	--	--	--	--	--	--
CL1Contig776	5.26605	3.61877e-05	Up	--	--	--	--	--	--	--	--	--
CL1Contig78	4.16505	0.000566311	Up	gi|548855287|gb|ERN13174.1|hypothetical protein AMTR_s00040p00207350 [Amborella trichopoda]	--	--	--	--	--	--	--	--
CL1Contig795	2.30282	0.0474176	Up	--	--	--	--	--	--	--	--	--
CL1Contig8	4.56301	0.000236482	Up	--	--	--	--	--	--	--	--	--
CL1Contig80	8.52053	2.79487e-08	Up	gi|449462802|ref|XP_004149129.1|PREDICTED: 3-oxoacyl-[acyl-carrier-protein] reductase FabG-like [Cucumis sativus] >gi|449494615|ref|XP_004159598.1| PREDICTED: 3-oxoacyl-[acyl-carrier-protein] reductase FabG-like [Cucumis sativus]	--	--	KOG0725	Reductases with broad range of substrate specificities	--	--	GO:0000038;GO:0005829;GO:0042335;GO:0055114;GO:0009409;GO:0004316;GO:0000166;GO:0009507;GO:0006760	very long-chain fatty acid metabolic process|cytosol|cuticle development|oxidation-reduction process|response to cold|3-oxoacyl-[acyl-carrier-protein] reductase (NADPH) activity|nucleotide binding|chloroplast|folic acid-containing compound metabolic process
CL1Contig81	2.93842	0.0195624	Up	--	--	--	--	--	--	--	--	--
CL1Contig814	4.34315	0.000347431	Up	--	--	--	--	--	--	--	--	--
CL1Contig818	2.7274	0.0174661	Up	--	--	--	--	--	--	--	--	--
CL1Contig82	2.4355	0.0281455	Up	--	--	--	--	--	--	--	--	--
CL1Contig824	4.49689	0.000237122	Up	gi|508780336|gb|EOY27592.1|Uncharacterized protein TCM_029413 [Theobroma cacao]	--	--	--	--	--	--	--	--
CL1Contig83	6.69999	1.40432e-06	Up	--	--	--	--	--	--	--	--	--
CL1Contig863	2.60723	0.0201623	Up	--	--	--	--	--	--	--	--	--
CL1Contig870	2.69209	0.0237908	Up	--	--	--	--	--	--	--	--	--
CL1Contig875	7.74757	1.5174e-07	Up	--	--	--	--	--	--	--	--	--
CL1Contig90	4.59657	0.000193673	Up	gi|375313028|gb|AFA51419.1|extracellular calcium sensing receptor [Schima superba]	sp|Q9FN48|CAS_ARATH	Calcium sensing receptor, chloroplastic OS=Arabidopsis thaliana GN=CAS PE=1 SV=1	--	--	--	--	GO:0071277;GO:0006098;GO:0010218;GO:0090333;GO:0006636;GO:0043085;GO:0019252;GO:0010114;GO:0010207;GO:0000023;GO:0009773;GO:0019288;GO:0019216;GO:0009637;GO:0019344;GO:0009704;GO:0009657;GO:0009535;GO:0015994;GO:0006364;GO:0031408;GO:0005739	cellular response to calcium ion|pentose-phosphate shunt|response to far red light|regulation of stomatal closure|unsaturated fatty acid biosynthetic process|positive regulation of catalytic activity|starch biosynthetic process|response to red light|photosystem II assembly|maltose metabolic process|photosynthetic electron transport in photosystem I|isopentenyl diphosphate biosynthetic process, me…
CL1Contig912	2.9407	0.0107395	Up	gi|147780310|emb|CAN61437.1|hypothetical protein VITISV_033770 [Vitis vinifera] >gi|297738730|emb|CBI27975.3| unnamed protein product [Vitis vinifera]	--	--	--	--	--	--	GO:0006355;GO:0003677	regulation of transcription, DNA-templated|DNA binding
CL1Contig916	9.41277	6.18356e-08	Up	--	--	--	--	--	--	--	--	--
CL1Contig919	2.72865	0.0158019	Up	--	--	--	--	--	--	--	--	--
CL1Contig92	3.89203	0.0207826	Up	gi|462417929|gb|EMJ22494.1|hypothetical protein PRUPE_ppa024499mg, partial [Prunus persica]	--	--	KOG0017	FOG: Transposon-encoded proteins with TYA, reverse transcriptase, integrase domains in various combinations	--	--	--	--
CL1Contig920	3.22603	0.00705405	Up	gi|225447145|ref|XP_002271383.1|PREDICTED: uncharacterized protein LOC100253430 [Vitis vinifera]	--	--	--	--	--	--	GO:0008270;GO:0016874	zinc ion binding|ligase activity
CL1Contig924	5.07185	8.502e-05	Up	gi|225425222|ref|XP_002266814.1|PREDICTED: CCA-adding enzyme [Vitis vinifera] >gi|296088167|emb|CBI35659.3| unnamed protein product [Vitis vinifera]	sp|P44439|PCNB_HAEIN	Poly(A) polymerase I OS=Haemophilus influenzae (strain ATCC 51907 / DSM 11121 / KW20 / Rd) GN=pcnB PE=3 SV=1	KOG2159	tRNA nucleotidyltransferase/poly(A) polymerase	--	--	GO:0003723;GO:0006396;GO:0004652	RNA binding|RNA processing|polynucleotide adenylyltransferase activity
CL1Contig926	6.66851	1.76939e-06	Up	--	--	--	--	--	--	--	--	--
CL1Contig928	3.06195	0.0096559	Up	--	--	--	--	--	--	--	--	--
CL1Contig931	3.45482	0.0031186	Up	--	--	--	--	--	--	--	--	--
CL1Contig94	6.57275	2.82277e-06	Up	--	--	--	--	--	--	--	--	--
CL1Contig956	2.52418	0.0239894	Up	--	--	--	--	--	--	--	--	--
CL1Contig99	2.54153	0.0299622	Up	--	--	--	--	--	--	--	--	--
CL20069Contig1	Inf	0.0108233	Up	--	--	--	--	--	--	--	--	--
CL20154Contig1	Inf	0.0422125	Up	gi|470107953|ref|XP_004290300.1|PREDICTED: uncharacterized protein LOC101298761 [Fragaria vesca subsp. vesca]	--	--	--	--	--	--	--	--
CL20336Contig1	Inf	0.00247799	Up	--	--	--	--	--	--	--	--	--
CL20357Contig1	3.46852	0.00280347	Up	--	--	--	--	--	--	--	--	--
CL2038Contig1	3.16714	0.00814676	Up	--	--	--	--	--	--	--	--	--
CL20394Contig1	Inf	0.0174855	Up	--	--	--	--	--	--	--	--	--
CL203Contig5	3.61192	0.0392145	Up	gi|224084958|ref|XP_002307455.1|predicted protein [Populus trichocarpa] >gi|222856904|gb|EEE94451.1| hypothetical protein POPTR_0005s20360g [Populus trichocarpa]	--	--	--	--	--	--	--	--
CL20402Contig1	2.9089	0.0400245	Up	--	--	--	--	--	--	--	--	--
CL20423Contig1	Inf	0.000755921	Up	--	--	--	--	--	--	--	--	--
CL20430Contig1	Inf	0.0422125	Up	--	--	--	--	--	--	--	--	--
CL20451Contig1	Inf	0.0351403	Up	--	--	--	--	--	--	--	--	--
CL204Contig3	Inf	0.0422125	Up	--	--	--	--	--	--	--	--	--
CL20527Contig1	Inf	0.0174855	Up	--	--	--	--	--	--	--	--	--
CL2054Contig1	4.95431	0.00121162	Up	--	--	--	--	--	--	--	--	--
CL20555Contig1	Inf	0.000568715	Up	--	--	--	--	--	--	--	--	--
CL20667Contig1	Inf	0.00140172	Up	--	--	--	--	--	--	--	--	--
CL2066Contig1	Inf	0.0422125	Up	--	--	--	--	--	--	--	--	--
CL20673Contig1	Inf	0.0174855	Up	--	--	--	--	--	--	--	--	--
CL20699Contig1	Inf	0.00697509	Up	--	--	--	--	--	--	--	--	--
CL20740Contig1	Inf	0.000263638	Up	gi|241951544|ref|XP_002418494.1|60S ribosomal protein L33 [Candida dubliniensis CD36] >gi|223641833|emb|CAX43795.1| ribosomal protein, large subunit, putative [Candida dubliniensis CD36]	sp|P05744|RL33A_YEAST	60S ribosomal protein L33-A OS=Saccharomyces cerevisiae (strain ATCC 204508 / S288c) GN=RPL33A PE=1 SV=3	KOG0887	60S ribosomal protein L35A/L37	ko03010	Ribosome	GO:0005840;GO:0003735;GO:0006412	ribosome|structural constituent of ribosome|translation
CL20830Contig1	Inf	0.0174855	Up	--	--	--	--	--	--	--	--	--
CL21005Contig1	Inf	0.0206965	Up	--	--	--	--	--	--	--	--	--
CL21049Contig1	3.03723	0.0300903	Up	--	--	--	--	--	--	--	--	--
CL21068Contig1	2.58884	0.0269884	Up	--	--	--	--	--	--	--	--	--
CL21077Contig1	2.17459	0.0476188	Up	--	--	--	--	--	--	--	--	--
CL21094Contig1	Inf	0.00697509	Up	--	--	--	--	--	--	--	--	--
CL21185Contig1	Inf	0.0351403	Up	--	--	--	--	--	--	--	--	--
CL21188Contig1	Inf	0.0422125	Up	--	--	--	--	--	--	--	--	--
CL21191Contig1	2.97449	0.0474858	Up	--	--	--	--	--	--	--	--	--
CL2119Contig1	2.79193	0.0135029	Up	gi|449520938|ref|XP_004167489.1|PREDICTED: mitogen-activated protein kinase kinase 4-like [Cucumis sativus]	sp|O80397|M2K4_ARATH	Mitogen-activated protein kinase kinase 4 OS=Arabidopsis thaliana GN=MKK4 PE=1 SV=1	KOG0581	Mitogen-activated protein kinase kinase (MAP2K)	--	--	GO:0009611;GO:0009862;GO:0030295;GO:0009693;GO:0002229;GO:0010120;GO:0009651;GO:0042742;GO:0046777;GO:0004674;GO:0045860;GO:0009926;GO:0009873;GO:0005524	response to wounding|systemic acquired resistance, salicylic acid mediated signaling pathway|protein kinase activator activity|ethylene biosynthetic process|defense response to oomycetes|camalexin biosynthetic process|response to salt stress|defense response to bacterium|protein autophosphorylation|protein serine/threonine kinase activity|positive regulation of protein kinase activity|auxin polar…
CL21241Contig1	4.264	0.00142882	Up	--	--	--	--	--	--	--	--	--
CL21258Contig1	Inf	0.0126431	Up	gi|3252856|gb|AAC24195.1|glutamate decarboxylase isozyme 1 [Nicotiana tabacum]	sp|Q07346|DCE_PETHY	Glutamate decarboxylase OS=Petunia hybrida GN=GAD PE=1 SV=1	KOG1383	Glutamate decarboxylase/sphingosine phosphate lyase	ko00250;ko00410;ko00430;ko00650;ko04727;ko04940	Alanine, aspartate and glutamate metabolism |beta-Alanine metabolism |Taurine and hypotaurine metabolism |Butanoate metabolism |GABAergic synapse |Type I diabetes mellitus	GO:0006536;GO:0030170;GO:0004351;GO:0016706;GO:0005634;GO:0005829;GO:0005516;GO:0055114	glutamate metabolic process|pyridoxal phosphate binding|glutamate decarboxylase activity|oxidoreductase activity, acting on paired donors, with incorporation or reduction of molecular oxygen, 2-oxoglutarate as one donor, and incorporation of one atom each of oxygen into both donors|nucleus|cytosol|calmodulin binding|oxidation-reduction process
CL21265Contig1	Inf	0.00279561	Up	--	--	--	--	--	--	--	--	--
CL21282Contig1	Inf	0.0293474	Up	--	--	--	--	--	--	--	--	--
CL21286Contig1	Inf	0.000156828	Up	gi|260946281|ref|XP_002617438.1|hypothetical protein CLUG_02882 [Clavispora lusitaniae ATCC 42720] >gi|238849292|gb|EEQ38756.1| hypothetical protein CLUG_02882 [Clavispora lusitaniae ATCC 42720]	sp|Q6FPX5|RS25_CANGA	40S ribosomal protein S25 OS=Candida glabrata (strain ATCC 2001 / CBS 138 / JCM 3761 / NBRC 0622 / NRRL Y-65) GN=RPS25 PE=3 SV=1	KOG1767	40S ribosomal protein S25	ko03010	Ribosome	GO:0005840	ribosome
CL21301Contig1	Inf	0.0293474	Up	--	--	--	--	--	--	--	--	--
CL21359Contig1	3.64587	0.0165508	Up	--	--	--	--	--	--	--	--	--
CL21370Contig1	Inf	0.00174923	Up	--	--	--	--	--	--	--	--	--
CL21396Contig1	3.68499	0.00174884	Up	--	--	--	--	--	--	--	--	--
CL21410Contig1	Inf	0.00102071	Up	--	--	--	--	--	--	--	--	--
CL21430Contig1	Inf	0.0108233	Up	--	--	--	--	--	--	--	--	--
CL21450Contig1	Inf	0.00803942	Up	gi|508781242|gb|EOY28498.1|S-locus lectin protein kinase family protein [Theobroma cacao]	sp|O81832|Y4729_ARATH	G-type lectin S-receptor-like serine/threonine-protein kinase At4g27290 OS=Arabidopsis thaliana GN=At4g27290 PE=3 SV=4	KOG1187	Serine/threonine protein kinase	--	--	GO:0048544;GO:0006468;GO:0005524;GO:0004674	recognition of pollen|protein phosphorylation|ATP binding|protein serine/threonine kinase activity
CL21469Contig1	2.9041	0.0268032	Up	--	--	--	--	--	--	--	--	--
CL21477Contig1	Inf	0.0148357	Up	--	--	--	--	--	--	--	--	--
CL21495Contig1	3.24197	0.0146824	Up	--	--	--	--	--	--	--	--	--
CL21507Contig1	Inf	0.00930718	Up	--	--	--	--	--	--	--	--	--
CL21515Contig1	Inf	0.00803942	Up	--	--	--	--	--	--	--	--	--
CL21532Contig1	Inf	0.0351403	Up	--	--	--	--	--	--	--	--	--
CL21613Contig1	4.32454	0.000355829	Up	gi|557533723|gb|ESR44841.1|hypothetical protein CICLE_v10003299mg, partial [Citrus clementina]	sp|Q43062|PME_PRUPE	Pectinesterase/pectinesterase inhibitor PPE8B OS=Prunus persica PE=2 SV=1	--	--	ko00040;ko00500	Pentose and glucuronate interconversions |Starch and sucrose metabolism	GO:0042545;GO:0005618;GO:0030599;GO:0045330;GO:0004857;GO:0043086;GO:0045490	cell wall modification|cell wall|pectinesterase activity|aspartyl esterase activity|enzyme inhibitor activity|negative regulation of catalytic activity|pectin catabolic process
CL21623Contig1	Inf	0.000834003	Up	gi|260947706|ref|XP_002618150.1|hypothetical protein CLUG_01609 [Clavispora lusitaniae ATCC 42720] >gi|238848022|gb|EEQ37486.1| hypothetical protein CLUG_01609 [Clavispora lusitaniae ATCC 42720]	sp|Q6FTK4|RL11_CANGA	60S ribosomal protein L11 OS=Candida glabrata (strain ATCC 2001 / CBS 138 / JCM 3761 / NBRC 0622 / NRRL Y-65) GN=RPL11 PE=3 SV=1	KOG0397	60S ribosomal protein L11	ko03010	Ribosome	GO:0005840;GO:0003735;GO:0006412;GO:0019843	ribosome|structural constituent of ribosome|translation|rRNA binding
CL21736Contig1	Inf	0.0148357	Up	--	--	--	--	--	--	--	--	--
CL21745Contig1	3.23083	0.026917	Up	--	--	--	--	--	--	--	--	--
CL21764Contig1	Inf	0.000624247	Up	gi|448511452|ref|XP_003866531.1|Rps26a protein [Candida orthopsilosis Co 90-125] >gi|380350869|emb|CCG21092.1| Rps26a protein [Candida orthopsilosis Co 90-125]	sp|P39938|RS26A_YEAST	40S ribosomal protein S26-A OS=Saccharomyces cerevisiae (strain ATCC 204508 / S288c) GN=RPS26A PE=1 SV=1	KOG1768	40s ribosomal protein S26	ko03010	Ribosome	GO:0005840;GO:0003735;GO:0006412	ribosome|structural constituent of ribosome|translation
CL21767Contig1	2.87066	0.0252642	Up	--	--	--	--	--	--	--	--	--
CL21787Contig1	Inf	0.0245976	Up	gi|255540719|ref|XP_002511424.1|aldehyde dehydrogenase, putative [Ricinus communis] >gi|223550539|gb|EEF52026.1| aldehyde dehydrogenase, putative [Ricinus communis]	--	--	--	--	--	--	--	--
CL21832Contig1	Inf	0.00125862	Up	--	--	--	--	--	--	--	--	--
CL21861Contig1	Inf	0.0206965	Up	--	--	--	--	--	--	--	--	--
CL2186Contig1	3.61192	0.0392145	Up	gi|225447578|ref|XP_002270154.1|PREDICTED: uncharacterized protein LOC100264911 [Vitis vinifera]	--	--	KOG0017	FOG: Transposon-encoded proteins with TYA, reverse transcriptase, integrase domains in various combinations	--	--	--	--
CL2188Contig2	2.66706	0.0304971	Up	--	--	--	--	--	--	--	--	--
CL21976Contig1	Inf	0.0206965	Up	--	--	--	--	--	--	--	--	--
CL22033Contig1	2.52794	0.0237182	Up	--	--	--	--	--	--	--	--	--
CL22059Contig1	Inf	0.0148357	Up	gi|363755906|ref|XP_003648169.1|hypothetical protein Ecym_8056 [Eremothecium cymbalariae DBVPG#7215] >gi|356891369|gb|AET41352.1| Hypothetical protein Ecym_8056 [Eremothecium cymbalariae DBVPG#7215]	sp|P0CX85|RL35B_YEAST	60S ribosomal protein L35-B OS=Saccharomyces cerevisiae (strain ATCC 204508 / S288c) GN=RPL35B PE=1 SV=1	KOG3436	60S ribosomal protein L35	ko03010	Ribosome	GO:0005840;GO:0003735;GO:0006412	ribosome|structural constituent of ribosome|translation
CL22155Contig1	Inf	0.0293474	Up	--	--	--	--	--	--	--	--	--
CL22376Contig1	Inf	0.0351403	Up	--	--	--	--	--	--	--	--	--
CL2249Contig1	3.99439	0.00403265	Up	--	--	--	--	--	--	--	--	--
CL22542Contig1	Inf	0.0206965	Up	--	--	--	--	--	--	--	--	--
CL22648Contig1	Inf	0.0422125	Up	--	--	--	--	--	--	--	--	--
CL22688Contig1	Inf	0.00125862	Up	gi|241949163|ref|XP_002417304.1|60S ribosomal protein L34 [Candida dubliniensis CD36] >gi|223640642|emb|CAX44937.1| 60S ribosomal protein L34, putative [Candida dubliniensis CD36]	sp|P40525|RL34B_YEAST	60S ribosomal protein L34-B OS=Saccharomyces cerevisiae (strain ATCC 204508 / S288c) GN=RPL34B PE=1 SV=1	KOG1790	60s ribosomal protein L34	ko03010	Ribosome	GO:0005840;GO:0003735;GO:0006412	ribosome|structural constituent of ribosome|translation
CL22710Contig1	Inf	0.00930718	Up	--	--	--	--	--	--	--	--	--
CL22711Contig1	3.18308	0.010195	Up	--	--	--	--	--	--	--	--	--
CL22740Contig1	4.07135	0.0033039	Up	gi|508712001|gb|EOY03898.1|Myb domain protein 20 [Theobroma cacao]	--	--	--	--	--	--	--	--
CL22760Contig1	Inf	0.0422125	Up	--	--	--	--	--	--	--	--	--
CL22762Contig1	3.41338	0.0123739	Up	--	--	--	--	--	--	--	--	--
CL22776Contig1	3.38953	0.018517	Up	--	--	--	--	--	--	--	--	--
CL2278Contig1	3.75876	0.00738178	Up	gi|147805939|emb|CAN76698.1|hypothetical protein VITISV_011792 [Vitis vinifera]	sp|P10978|POLX_TOBAC	Retrovirus-related Pol polyprotein from transposon TNT 1-94 OS=Nicotiana tabacum PE=2 SV=1	KOG0017	FOG: Transposon-encoded proteins with TYA, reverse transcriptase, integrase domains in various combinations	--	--	GO:0003676;GO:0008270;GO:0015074	nucleic acid binding|zinc ion binding|DNA integration
CL22828Contig1	2.37473	0.0318734	Up	gi|359481249|ref|XP_002266365.2|PREDICTED: cationic peroxidase 1-like [Vitis vinifera]	sp|P22195|PER1_ARAHY	Cationic peroxidase 1 OS=Arachis hypogaea GN=PNC1 PE=1 SV=2	--	--	ko00360;ko00940	Phenylalanine metabolism |Phenylpropanoid biosynthesis	--	--
CL22863Contig1	Inf	0.0206965	Up	--	--	--	--	--	--	--	--	--
CL22869Contig1	Inf	0.0351403	Up	--	--	--	--	--	--	--	--	--
CL229Contig1	2.17106	0.0492392	Up	gi|460377424|ref|XP_004234493.1|PREDICTED: uncharacterized protein LOC101258531 [Solanum lycopersicum]	--	--	KOG4210	Nuclear localization sequence binding protein	--	--	--	--
CL23084Contig1	Inf	0.000128008	Up	--	--	--	--	--	--	--	--	--
CL23113Contig1	Inf	0.0174855	Up	--	--	--	--	--	--	--	--	--
CL23209Contig1	Inf	0.0422125	Up	gi|296086750|emb|CBI32899.3|unnamed protein product [Vitis vinifera]	sp|P25317|GSTXA_TOBAC	Probable glutathione S-transferase parA OS=Nicotiana tabacum GN=PARA PE=2 SV=1	KOG0406	Glutathione S-transferase	ko00480;ko00980;ko00982;ko05204	Glutathione metabolism |Metabolism of xenobiotics by cytochrome P450 |Drug metabolism - cytochrome P450 |Chemical carcinogenesis	GO:0006979;GO:0009409;GO:0009635;GO:0016740;GO:0042631;GO:0009570;GO:0043295;GO:0046686;GO:0005886;GO:0048046	response to oxidative stress|response to cold|response to herbicide|transferase activity|cellular response to water deprivation|chloroplast stroma|glutathione binding|response to cadmium ion|plasma membrane|apoplast
CL2321Contig1	2.97449	0.0136646	Up	--	--	--	--	--	--	--	--	--
CL23306Contig1	2.89203	0.0104792	Up	gi|359479669|ref|XP_003632327.1|PREDICTED: sulfate transporter 3.1-like [Vitis vinifera]	sp|Q9SV13|SUT31_ARATH	Sulfate transporter 3.1 OS=Arabidopsis thaliana GN=SULTR3;1 PE=2 SV=1	KOG0236	Sulfate/bicarbonate/oxalate exchanger SAT-1 and related transporters (SLC26 family)	--	--	GO:0016021;GO:0008271;GO:0008272;GO:0055085	integral component of membrane|secondary active sulfate transmembrane transporter activity|sulfate transport|transmembrane transport
CL23419Contig1	3.46753	0.00854945	Up	--	--	--	--	--	--	--	--	--
CL23601Contig1	Inf	0.0351403	Up	--	--	--	--	--	--	--	--	--
CL23699Contig1	4.31236	0.00175876	Up	--	--	--	--	--	--	--	--	--
CL236Contig2	Inf	0.0293474	Up	--	--	--	--	--	--	--	--	--
CL23803Contig1	Inf	0.0174855	Up	gi|225447324|ref|XP_002280216.1|PREDICTED: peroxidase 27 [Vitis vinifera]	sp|Q43735|PER27_ARATH	Peroxidase 27 OS=Arabidopsis thaliana GN=PER27 PE=1 SV=1	--	--	ko00360;ko00940	Phenylalanine metabolism |Phenylpropanoid biosynthesis	GO:0020037;GO:0046872;GO:0009505;GO:0004601;GO:0055114;GO:0006979	heme binding|metal ion binding|plant-type cell wall|peroxidase activity|oxidation-reduction process|response to oxidative stress
CL23865Contig1	Inf	3.80336e-06	Up	gi|255573186|ref|XP_002527522.1|o-methyltransferase, putative [Ricinus communis] >gi|223533072|gb|EEF34831.1| o-methyltransferase, putative [Ricinus communis]	sp|P93711|CAMT_POPKI	Caffeoyl-CoA O-methyltransferase OS=Populus kitakamiensis PE=2 SV=1	KOG1663	O-methyltransferase	ko00360;ko00940;ko00941;ko00945	Phenylalanine metabolism |Phenylpropanoid biosynthesis |Flavonoid biosynthesis |Stilbenoid, diarylheptanoid and gingerol biosynthesis	GO:0005829;GO:0048316;GO:0080078;GO:0043473;GO:0009718;GO:0046872;GO:0032259;GO:0080077;GO:0009809;GO:0042409;GO:0033485;GO:0080076;GO:0080088;GO:0033486;GO:0080012	cytosol|seed development|tricaffeoyl spermidine:S-adenosyl-L-methionine O-methyltransferase activity|pigmentation|anthocyanin-containing compound biosynthetic process|metal ion binding|methylation|trihydroxyferuloyl spermidine:S-adenosyl-L-methionine O-methyltransferase activity|lignin biosynthetic process|caffeoyl-CoA O-methyltransferase activity|cyanidin 3-O-glucoside biosynthetic process|caffe…
CL23887Contig1	2.80457	0.0292333	Up	gi|399920203|gb|AFP55550.1|hypothetical protein [Rosa rugosa]	--	--	--	--	--	--	--	--
CL23901Contig1	2.86346	0.0350272	Up	gi|460401564|ref|XP_004246290.1|PREDICTED: uncharacterized protein LOC101262843 [Solanum lycopersicum]	--	--	--	--	--	--	--	--
CL23921Contig1	4.53249	0.0039432	Up	gi|225461363|ref|XP_002281949.1|PREDICTED: ABC transporter G family member 9-like [Vitis vinifera]	sp|Q9SZR9|AB9G_ARATH	ABC transporter G family member 9 OS=Arabidopsis thaliana GN=ABCG9 PE=3 SV=2	KOG0061	Transporter, ABC superfamily (Breast cancer resistance protein)	--	--	GO:0006200;GO:0005524;GO:0015417;GO:0016020	ATP catabolic process|ATP binding|polyamine-transporting ATPase activity|membrane
CL2396Contig1	Inf	0.0174855	Up	gi|444475569|gb|AGE10593.1|cinnamate 4-hydroxylase [Lonicera japonica]	sp|P37115|TCMO_VIGRR	Trans-cinnamate 4-monooxygenase OS=Vigna radiata var. radiata GN=CYP73A2 PE=1 SV=1	KOG0156	Cytochrome P450 CYP2 subfamily	ko00130;ko00360;ko00940;ko00941;ko00945;ko01220	Ubiquinone and other terpenoid-quinone biosynthesis |Phenylalanine metabolism |Phenylpropanoid biosynthesis |Flavonoid biosynthesis |Stilbenoid, diarylheptanoid and gingerol biosynthesis |Degradation of aromatic compounds	GO:0020037;GO:0016710;GO:0005506;GO:0009055;GO:0055114	heme binding|trans-cinnamate 4-monooxygenase activity|iron ion binding|electron carrier activity|oxidation-reduction process
CL23971Contig1	2.63746	0.0419349	Up	--	--	--	--	--	--	--	--	--
CL23990Contig1	4.16369	0.000551212	Up	gi|441482360|gb|AGC39171.1|kiwellin [Actinidia eriantha]	sp|P84527|KIWEL_ACTDE	Kiwellin OS=Actinidia deliciosa PE=1 SV=1	--	--	--	--	GO:0005576	extracellular region
CL23Contig6	Inf	0.00930718	Up	--	--	--	--	--	--	--	--	--
CL2403Contig1	Inf	0.0422125	Up	gi|508775941|gb|EOY23197.1|Disease resistance family protein / LRR family protein, putative [Theobroma cacao]	sp|Q8L899|BRI1_SOLPE	Systemin receptor SR160 OS=Solanum peruvianum PE=1 SV=1	KOG0619	FOG: Leucine rich repeat	--	--	GO:0016301;GO:0016310	kinase activity|phosphorylation
CL2403Contig2	Inf	0.0422125	Up	gi|508775941|gb|EOY23197.1|Disease resistance family protein / LRR family protein, putative [Theobroma cacao]	sp|C0LGS2|Y4361_ARATH	Probable LRR receptor-like serine/threonine-protein kinase At4g36180 OS=Arabidopsis thaliana GN=At4g36180 PE=1 SV=1	KOG0619	FOG: Leucine rich repeat	--	--	--	--
CL24051Contig1	4.38953	0.00583166	Up	gi|225456934|ref|XP_002281408.1|PREDICTED: tryptophan aminotransferase-related protein 2 [Vitis vinifera] >gi|297733729|emb|CBI14976.3| unnamed protein product [Vitis vinifera]	sp|Q94A02|TAR2_ARATH	Tryptophan aminotransferase-related protein 2 OS=Arabidopsis thaliana GN=TAR2 PE=2 SV=1	--	--	ko00380	Tryptophan metabolism	GO:0048467;GO:0009684;GO:0009958;GO:0080022;GO:0042742;GO:0080097;GO:0009723;GO:0010087;GO:0050362;GO:0047654;GO:0048825;GO:0010588;GO:0030170;GO:0010078	gynoecium development|indoleacetic acid biosynthetic process|positive gravitropism|primary root development|defense response to bacterium|L-tryptophan:pyruvate aminotransferase activity|response to ethylene|phloem or xylem histogenesis|L-tryptophan:2-oxoglutarate aminotransferase activity|alliin lyase activity|cotyledon development|cotyledon vascular tissue pattern formation|pyridoxal phosphate b…
CL24058Contig1	2.70293	0.0172508	Up	--	--	--	--	--	--	--	--	--
CL2407Contig1	5.66964	2.11112e-05	Up	gi|508711235|gb|EOY03132.1|AMP-dependent synthetase and ligase family protein [Theobroma cacao]	sp|Q9SS00|AAE12_ARATH	Probable acyl-activating enzyme 12, peroxisomal OS=Arabidopsis thaliana GN=AAE12 PE=2 SV=1	KOG1176	Acyl-CoA synthetase	--	--	GO:0018858;GO:0019761	benzoate-CoA ligase activity|glucosinolate biosynthetic process
CL24090Contig1	Inf	0.00220151	Up	gi|260949969|ref|XP_002619281.1|hypothetical protein CLUG_00440 [Clavispora lusitaniae ATCC 42720] >gi|238846853|gb|EEQ36317.1| hypothetical protein CLUG_00440 [Clavispora lusitaniae ATCC 42720]	sp|Q12230|LSP1_YEAST	Sphingolipid long chain base-responsive protein LSP1 OS=Saccharomyces cerevisiae (strain ATCC 204508 / S288c) GN=LSP1 PE=1 SV=1	--	--	--	--	GO:0032126	eisosome
CL24122Contig1	2.30099	0.0419456	Up	--	--	--	--	--	--	--	--	--
CL24133Contig1	3.22937	0.00553424	Up	gi|225456658|ref|XP_002271524.1|PREDICTED: momilactone A synthase [Vitis vinifera]	sp|Q5C9I9|ISPD_MENPI	(-)-isopiperitenol/(-)-carveol dehydrogenase, mitochondrial OS=Mentha piperita PE=1 SV=1	KOG0725	Reductases with broad range of substrate specificities	--	--	GO:0047044;GO:0051504;GO:0009536;GO:0055114	androstan-3-alpha,17-beta-diol dehydrogenase activity|diterpene phytoalexin precursor biosynthetic process pathway|plastid|oxidation-reduction process
CL24156Contig1	Inf	0.00220151	Up	gi|225459170|ref|XP_002285718.1|PREDICTED: purine permease 3 [Vitis vinifera]	sp|Q9FZ95|PUP3_ARATH	Purine permease 3 OS=Arabidopsis thaliana GN=PUP3 PE=2 SV=1	KOG2234	Predicted UDP-galactose transporter	--	--	GO:0016021;GO:0003677	integral component of membrane|DNA binding
CL24163Contig1	4.51462	0.000796039	Up	gi|225426925|ref|XP_002264891.1|PREDICTED: 21 kDa protein [Vitis vinifera] >gi|147832320|emb|CAN71118.1| hypothetical protein VITISV_041020 [Vitis vinifera]	sp|P17407|21KD_DAUCA	21 kDa protein OS=Daucus carota PE=2 SV=1	--	--	--	--	GO:0030599;GO:0046910;GO:0043086	pectinesterase activity|pectinesterase inhibitor activity|negative regulation of catalytic activity
CL24221Contig1	4.5087	0.000271222	Up	gi|225458515|ref|XP_002284237.1|PREDICTED: transcriptional activator Myb [Vitis vinifera]	sp|Q9FDW1|MYB44_ARATH	Transcription factor MYB44 OS=Arabidopsis thaliana GN=MYB44 PE=2 SV=1	KOG0048	Transcription factor, Myb superfamily	--	--	GO:0003677;GO:0003682	DNA binding|chromatin binding
CL24312Contig1	Inf	1.92296e-05	Up	--	--	--	--	--	--	--	--	--
CL24330Contig1	2.18746	0.0463958	Up	gi|508778352|gb|EOY25608.1|Uncharacterized protein TCM_026988 [Theobroma cacao]	sp|O82268|LSH3_ARATH	--	--	--	--	--	GO:0010075;GO:0010014;GO:0048438;GO:0009944;GO:0048439;GO:0005634;GO:0009855	regulation of meristem growth|meristem initiation|floral whorl development|polarity specification of adaxial/abaxial axis|flower morphogenesis|nucleus|determination of bilateral symmetry
CL24343Contig1	3.1265	0.0127199	Up	gi|297746438|emb|CBI16494.3|unnamed protein product [Vitis vinifera]	sp|O64864|YLS3_ARATH	Protein YLS3 OS=Arabidopsis thaliana GN=YLS3 PE=2 SV=1	--	--	--	--	GO:0006869;GO:0005886;GO:0008289	lipid transport|plasma membrane|lipid binding
CL2437Contig1	Inf	0.0293474	Up	gi|260949441|ref|XP_002619017.1|hypothetical protein CLUG_00176 [Clavispora lusitaniae ATCC 42720] >gi|238846589|gb|EEQ36053.1| hypothetical protein CLUG_00176 [Clavispora lusitaniae ATCC 42720]	sp|P21147|ACO1_YEAST	Acyl-CoA desaturase 1 OS=Saccharomyces cerevisiae (strain ATCC 204508 / S288c) GN=OLE1 PE=1 SV=2	KOG1600	Fatty acid desaturase	ko01040;ko01212;ko03320;ko04152	Biosynthesis of unsaturated fatty acids |Fatty acid metabolism |PPAR signaling pathway |AMPK signaling pathway	GO:0009405;GO:0071472;GO:0004768;GO:0036244;GO:0016021;GO:0001410;GO:0055114;GO:0009267;GO:0070301;GO:0036178;GO:0007124;GO:0036170;GO:0006636;GO:0034389;GO:0020037;GO:0005506;GO:0005783	pathogenesis|cellular response to salt stress|stearoyl-CoA 9-desaturase activity|cellular response to neutral pH|integral component of membrane|chlamydospore formation|oxidation-reduction process|cellular response to starvation|cellular response to hydrogen peroxide|filamentous growth of a population of unicellular organisms in response to neutral pH|pseudohyphal growth|filamentous growth of a po…
CL24385Contig1	2.84896	0.0132582	Up	gi|502153357|ref|XP_004509313.1|PREDICTED: uncharacterized protein LOC101505925 isoform X1 [Cicer arietinum]	--	--	--	--	--	--	--	--
CL24401Contig1	Inf	1.70971e-07	Up	gi|296087391|emb|CBI33765.3|unnamed protein product [Vitis vinifera]	--	--	--	--	--	--	--	--
CL24433Contig1	9.55192	5.78554e-09	Up	gi|508781282|gb|EOY28538.1|C-terminal cysteine residue is changed to a serine 1 [Theobroma cacao]	sp|Q8LDI5|CXXS1_ARATH	Thioredoxin-like protein CXXS1 OS=Arabidopsis thaliana GN=CXXS1 PE=2 SV=2	KOG0907	Thioredoxin	--	--	GO:0006457;GO:0009055;GO:0045454;GO:0006662;GO:0006661;GO:0003756;GO:0005829;GO:0015035	protein folding|electron carrier activity|cell redox homeostasis|glycerol ether metabolic process|phosphatidylinositol biosynthetic process|protein disulfide isomerase activity|cytosol|protein disulfide oxidoreductase activity
CL24493Contig1	2.92004	0.030881	Up	--	--	--	--	--	--	--	--	--
CL24495Contig1	2.82693	0.0278302	Up	gi|289466349|gb|ADC94860.1|ERF3 transcription factor [Vitis pseudoreticulata]	sp|O04681|PTI5_SOLLC	Pathogenesis-related genes transcriptional activator PTI5 OS=Solanum lycopersicum GN=PTI5 PE=2 SV=1	--	--	--	--	GO:0006355;GO:0003700;GO:0006952;GO:0003677;GO:0006351;GO:0005634	regulation of transcription, DNA-templated|sequence-specific DNA binding transcription factor activity|defense response|DNA binding|transcription, DNA-templated|nucleus
CL24521Contig1	Inf	0.000225747	Up	gi|452837596|gb|EME39538.1|hypothetical protein DOTSEDRAFT_75263 [Dothistroma septosporum NZE10]	sp|Q7RVN0|RL11_NEUCR	60S ribosomal protein L11 OS=Neurospora crassa (strain ATCC 24698 / 74-OR23-1A / CBS 708.71 / DSM 1257 / FGSC 987) GN=rpl-11 PE=3 SV=2	KOG0397	60S ribosomal protein L11	ko03010	Ribosome	GO:0005840;GO:0003735;GO:0006412	ribosome|structural constituent of ribosome|translation
CL2455Contig1	3.93385	0.0188012	Up	--	--	--	--	--	--	--	--	--
CL24625Contig1	Inf	0.000834003	Up	gi|255546559|ref|XP_002514339.1|conserved hypothetical protein [Ricinus communis] >gi|223546795|gb|EEF48293.1| conserved hypothetical protein [Ricinus communis]	--	--	--	--	--	--	--	--
CL24653Contig1	2.81654	0.0134468	Up	gi|357453757|ref|XP_003597159.1|LOB domain protein [Medicago truncatula] >gi|355486207|gb|AES67410.1| LOB domain protein [Medicago truncatula]	sp|Q9LQR0|LBD1_ARATH	LOB domain-containing protein 1 OS=Arabidopsis thaliana GN=LBD1 PE=2 SV=1	--	--	--	--	--	--
CL24673Contig1	2.48615	0.0254244	Up	gi|255556231|ref|XP_002519150.1|conserved hypothetical protein [Ricinus communis] >gi|223541813|gb|EEF43361.1| conserved hypothetical protein [Ricinus communis]	--	--	--	--	--	--	GO:0009793;GO:0050832;GO:0009507;GO:0005634	embryo development ending in seed dormancy|defense response to fungus|chloroplast|nucleus
CL24683Contig1	3.48907	0.00681764	Up	gi|224066911|ref|XP_002302275.1|predicted protein [Populus trichocarpa]	--	--	KOG2988	60S ribosomal protein L30	--	--	GO:0006412;GO:0005840;GO:0003735;GO:0009860;GO:0009827;GO:0005634	translation|ribosome|structural constituent of ribosome|pollen tube growth|plant-type cell wall modification|nucleus
CL24707Contig1	Inf	0.0351403	Up	--	--	--	--	--	--	--	--	--
CL24727Contig1	Inf	0.0108233	Up	gi|452848082|gb|EME50014.1|hypothetical protein DOTSEDRAFT_31141 [Dothistroma septosporum NZE10]	sp|O59953|RL5_NEUCR	60S ribosomal protein L5 OS=Neurospora crassa (strain ATCC 24698 / 74-OR23-1A / CBS 708.71 / DSM 1257 / FGSC 987) GN=rpl-5 PE=3 SV=1	KOG0875	60S ribosomal protein L5	ko03010	Ribosome	GO:0005840;GO:0008097;GO:0003735;GO:0006412	ribosome|5S rRNA binding|structural constituent of ribosome|translation
CL24754Contig1	Inf	0.0108233	Up	gi|357479417|ref|XP_003609994.1|Subtilisin-like protease [Medicago truncatula] >gi|355511049|gb|AES92191.1| Subtilisin-like protease [Medicago truncatula]	sp|O65351|SUBL_ARATH	Subtilisin-like protease OS=Arabidopsis thaliana GN=ARA12 PE=1 SV=1	--	--	--	--	GO:0009086;GO:0010075;GO:0009506;GO:0042802;GO:0009505;GO:0006508;GO:0043086;GO:0004252;GO:0000394;GO:0048653;GO:0009664;GO:0009832;GO:0005773;GO:0005794;GO:0005886;GO:0048046	methionine biosynthetic process|regulation of meristem growth|plasmodesma|identical protein binding|plant-type cell wall|proteolysis|negative regulation of catalytic activity|serine-type endopeptidase activity|RNA splicing, via endonucleolytic cleavage and ligation|anther development|plant-type cell wall organization|plant-type cell wall biogenesis|vacuole|Golgi apparatus|plasma membrane|apoplast
CL24760Contig1	Inf	0.000365557	Up	gi|359497847|ref|XP_003635668.1|PREDICTED: uncharacterized protein LOC100854178, partial [Vitis vinifera]	sp|P10978|POLX_TOBAC	Retrovirus-related Pol polyprotein from transposon TNT 1-94 OS=Nicotiana tabacum PE=2 SV=1	KOG0017	FOG: Transposon-encoded proteins with TYA, reverse transcriptase, integrase domains in various combinations	--	--	GO:0003676;GO:0008270;GO:0015074	nucleic acid binding|zinc ion binding|DNA integration
CL24777Contig1	3.29482	0.00419272	Up	gi|565375175|ref|XP_006354110.1|PREDICTED: protein PLANT CADMIUM RESISTANCE 2-like [Solanum tuberosum]	sp|B6TYV8|CNR2_MAIZE	Cell number regulator 2 OS=Zea mays GN=CNR2 PE=2 SV=1	--	--	--	--	--	--
CL24792Contig1	3.40943	0.00984098	Up	--	--	--	--	--	--	--	--	--
CL24843Contig1	4.24419	0.000667552	Up	--	--	--	--	--	--	--	--	--
CL248Contig2	2.338	0.0451178	Up	--	--	--	--	--	--	--	--	--
CL24922Contig1	3.93385	0.00266446	Up	gi|147802843|emb|CAN75153.1|hypothetical protein VITISV_035994 [Vitis vinifera]	sp|Q9SB61|Y4466_ARATH	ZF-HD homeobox protein At4g24660 OS=Arabidopsis thaliana GN=At4g24660 PE=1 SV=1	--	--	--	--	GO:0005634;GO:0003677	nucleus|DNA binding
CL24973Contig1	4.59464	0.00136778	Up	gi|462408507|gb|EMJ13841.1|hypothetical protein PRUPE_ppa018095mg [Prunus persica]	sp|Q15GI3|IGS1_PETHY	Isoeugenol synthase 1 OS=Petunia hybrida GN=IGS1 PE=1 SV=1	--	--	--	--	GO:0047526;GO:0009699;GO:0055114	2'-hydroxyisoflavone reductase activity|phenylpropanoid biosynthetic process|oxidation-reduction process
CL24977Contig1	3.34403	0.00379322	Up	gi|224143293|ref|XP_002336023.1|predicted protein [Populus trichocarpa] >gi|550331468|gb|ERP57005.1| hypothetical protein POPTR_0009s10720g [Populus trichocarpa]	sp|Q9SMN0|CXE12_ARATH	Probable carboxylesterase 12 OS=Arabidopsis thaliana GN=CXE12 PE=2 SV=1	KOG1515	Arylacetamide deacetylase	--	--	GO:0052689;GO:0008152	carboxylic ester hydrolase activity|metabolic process
CL24997Contig1	2.85519	0.0171537	Up	--	--	--	--	--	--	--	--	--
CL24Contig1	Inf	0.0206965	Up	--	--	--	--	--	--	--	--	--
CL24Contig2	2.63239	0.0232474	Up	--	--	--	--	--	--	--	--	--
CL2502Contig2	Inf	0.0108233	Up	--	--	--	--	--	--	--	--	--
CL2505Contig2	2.91846	0.00994054	Up	--	--	--	--	--	--	--	--	--
CL25060Contig1	4.89203	0.00957643	Up	gi|557523174|gb|ESR34541.1|hypothetical protein CICLE_v10004886mg [Citrus clementina]	sp|Q9ZSK5|ZOG_PHALU	Zeatin O-glucosyltransferase OS=Phaseolus lunatus GN=ZOG1 PE=2 SV=1	KOG1192	UDP-glucuronosyl and UDP-glucosyl transferase	ko00908	Zeatin biosynthesis	GO:0005643;GO:0006810;GO:0050403;GO:0008152	nuclear pore|transport|trans-zeatin O-beta-D-glucosyltransferase activity|metabolic process
CL25152Contig1	3.29642	0.0231058	Up	--	--	--	--	--	--	--	--	--
CL25204Contig1	3.43684	0.0116865	Up	gi|565370063|ref|XP_006351648.1|PREDICTED: hyoscyamine 6-dioxygenase-like [Solanum tuberosum]	sp|P24397|HY6H_HYONI	Hyoscyamine 6-dioxygenase OS=Hyoscyamus niger GN=H6H PE=1 SV=1	KOG0143	Iron/ascorbate family oxidoreductases	--	--	GO:0005506;GO:0055114;GO:0047998	iron ion binding|oxidation-reduction process|hyoscyamine (6S)-dioxygenase activity
CL25228Contig1	3.60663	0.00974178	Up	gi|460366703|ref|XP_004229219.1|PREDICTED: CASP-like protein POPTRDRAFT_820933-like [Solanum lycopersicum]	sp|C6SXZ3|CSPL8_SOYBN	CASP-like protein 8 OS=Glycine max PE=2 SV=1	--	--	--	--	GO:0016021;GO:0005886	integral component of membrane|plasma membrane
CL25289Contig1	2.44502	0.0295633	Up	gi|557522712|gb|ESR34079.1|hypothetical protein CICLE_v10005336mg [Citrus clementina]	sp|D4N501|DIOX2_PAPSO	Probable 2-oxoglutarate/Fe(II)-dependent dioxygenase OS=Papaver somniferum GN=DIOX2 PE=2 SV=1	KOG0143	Iron/ascorbate family oxidoreductases	--	--	GO:0051555;GO:0050589;GO:0005506;GO:0055114;GO:0045431	flavonol biosynthetic process|leucocyanidin oxygenase activity|iron ion binding|oxidation-reduction process|flavonol synthase activity
CL25317Contig1	4.89203	0.00144222	Up	gi|297740456|emb|CBI30638.3|unnamed protein product [Vitis vinifera]	sp|Q9FJ40|GDL86_ARATH	GDSL esterase/lipase At5g45960 OS=Arabidopsis thaliana GN=At5g45960 PE=2 SV=1	--	--	--	--	GO:0005576;GO:0016298;GO:0006629;GO:0052689	extracellular region|lipase activity|lipid metabolic process|carboxylic ester hydrolase activity
CL25340Contig1	3.1265	0.00671036	Up	gi|508710657|gb|EOY02554.1|Esterase, putative isoform 2 [Theobroma cacao]	sp|Q9LY84|GDL76_ARATH	GDSL esterase/lipase At5g14450 OS=Arabidopsis thaliana GN=At5g14450 PE=2 SV=1	--	--	--	--	GO:0005576;GO:0009506;GO:0009505;GO:0006629;GO:0052689	extracellular region|plasmodesma|plant-type cell wall|lipid metabolic process|carboxylic ester hydrolase activity
CL25371Contig1	Inf	0.0206965	Up	gi|255566135|ref|XP_002524055.1|Spotted leaf protein, putative [Ricinus communis] >gi|223536623|gb|EEF38265.1| Spotted leaf protein, putative [Ricinus communis]	sp|Q9SF15|PUB24_ARATH	E3 ubiquitin-protein ligase PUB24 OS=Arabidopsis thaliana GN=PUB24 PE=1 SV=1	KOG0167	FOG: Armadillo/beta-catenin-like repeats	--	--	GO:0031348;GO:0006499;GO:0051865;GO:0009595;GO:0009867;GO:0009697;GO:0009862;GO:0010363;GO:0009693;GO:0010310;GO:0002679;GO:0004842;GO:0006612;GO:0043900;GO:0050832;GO:0042742;GO:0043069;GO:0000151;GO:0000165	negative regulation of defense response|N-terminal protein myristoylation|protein autoubiquitination|detection of biotic stimulus|jasmonic acid mediated signaling pathway|salicylic acid biosynthetic process|systemic acquired resistance, salicylic acid mediated signaling pathway|regulation of plant-type hypersensitive response|ethylene biosynthetic process|regulation of hydrogen peroxide metabolic…
CL25405Contig1	4.71746	0.000229918	Up	gi|460392222|ref|XP_004241716.1|PREDICTED: leucoanthocyanidin dioxygenase-like [Solanum lycopersicum]	sp|Q945B6|AOP1L_ARATH	Probable 2-oxoglutarate-dependent dioxygenase AOP1.2 OS=Arabidopsis thaliana GN=AOP1.2 PE=2 SV=1	KOG0143	Iron/ascorbate family oxidoreductases	--	--	GO:0005506;GO:0055114;GO:0016707	iron ion binding|oxidation-reduction process|gibberellin 3-beta-dioxygenase activity
CL2545Contig1	Inf	0.0148357	Up	gi|260942443|ref|XP_002615520.1|hypothetical protein CLUG_04402 [Clavispora lusitaniae ATCC 42720] >gi|238850810|gb|EEQ40274.1| hypothetical protein CLUG_04402 [Clavispora lusitaniae ATCC 42720]	sp|P49626|RL4B_YEAST	60S ribosomal protein L4-B OS=Saccharomyces cerevisiae (strain ATCC 204508 / S288c) GN=RPL4B PE=1 SV=2	KOG1475	Ribosomal protein RPL1/RPL2/RL4L4	ko03010	Ribosome	GO:0005840;GO:0009986;GO:0003735;GO:0016020;GO:0006412	ribosome|cell surface|structural constituent of ribosome|membrane|translation
CL25488Contig1	Inf	0.00196025	Up	gi|565393121|ref|XP_006362232.1|PREDICTED: uncharacterized protein LOC102578723 [Solanum tuberosum]	sp|Q700D9|MYBF_ARATH	Putative Myb family transcription factor At1g14600 OS=Arabidopsis thaliana GN=At1g14600 PE=2 SV=2	--	--	--	--	GO:0003700;GO:0006355;GO:0003677;GO:0003682	sequence-specific DNA binding transcription factor activity|regulation of transcription, DNA-templated|DNA binding|chromatin binding
CL25515Contig1	Inf	0.000105563	Up	gi|260950787|ref|XP_002619690.1|hypothetical protein CLUG_00849 [Clavispora lusitaniae ATCC 42720] >gi|238847262|gb|EEQ36726.1| hypothetical protein CLUG_00849 [Clavispora lusitaniae ATCC 42720]	sp|P49382|ADT_KLULA	ADP,ATP carrier protein OS=Kluyveromyces lactis (strain ATCC 8585 / CBS 2359 / DSM 70799 / NBRC 1267 / NRRL Y-1140 / WM37) GN=AAC PE=3 SV=1	KOG0749	Mitochondrial ADP/ATP carrier proteins	ko04020;ko04022;ko05012;ko05016;ko05166	Calcium signaling pathway |cGMP - PKG signaling pathway |Parkinson's disease |Huntington's disease |HTLV-I infection	GO:0005743;GO:0005886;GO:0055085;GO:0016021;GO:0005215	mitochondrial inner membrane|plasma membrane|transmembrane transport|integral component of membrane|transporter activity
CL25532Contig1	3.78185	0.00696005	Up	--	--	--	--	--	--	--	--	--
CL25587Contig1	Inf	0.00279561	Up	gi|260949661|ref|XP_002619127.1|hypothetical protein CLUG_00286 [Clavispora lusitaniae ATCC 42720] >gi|238846699|gb|EEQ36163.1| hypothetical protein CLUG_00286 [Clavispora lusitaniae ATCC 42720]	sp|P53707|CSP37_CANAX	37 kDa cell surface protein OS=Candida albicans GN=CSP37 PE=1 SV=2	KOG4744	Uncharacterized conserved protein	--	--	GO:0030446;GO:0016021;GO:0009986;GO:0005886;GO:0009405	hyphal cell wall|integral component of membrane|cell surface|plasma membrane|pathogenesis
CL25595Contig1	Inf	0.00196025	Up	gi|260947164|ref|XP_002617879.1|plasma membrane ATPase 1 [Clavispora lusitaniae ATCC 42720] >gi|238847751|gb|EEQ37215.1| plasma membrane ATPase 1 [Clavispora lusitaniae ATCC 42720]	sp|P28877|PMA1_CANAX	Plasma membrane ATPase 1 OS=Candida albicans GN=PMA1 PE=1 SV=1	KOG0205	Plasma membrane H+-transporting ATPase	ko00190	Oxidative phosphorylation	GO:0045121;GO:0015992;GO:0008553;GO:0009986;GO:0046872;GO:0006754;GO:0016021;GO:0006200;GO:0005886;GO:0005524	membrane raft|proton transport|hydrogen-exporting ATPase activity, phosphorylative mechanism|cell surface|metal ion binding|ATP biosynthetic process|integral component of membrane|ATP catabolic process|plasma membrane|ATP binding
CL25650Contig1	9.29118	1.41436e-07	Up	gi|558483701|gb|AHA56682.1|pathogenesis related protein [Camellia sinensis]	sp|P04284|PR06_SOLLC	Pathogenesis-related leaf protein 6 OS=Solanum lycopersicum GN=PR1B1 PE=1 SV=2	KOG3017	Defense-related protein containing SCP domain	ko04075;ko04626	Plant hormone signal transduction |Plant-pathogen interaction	GO:0005576	extracellular region
CL25672Contig1	Inf	0.0174855	Up	gi|296081802|emb|CBI20807.3|unnamed protein product [Vitis vinifera]	sp|P22242|DRPE_CRAPL	Desiccation-related protein PCC13-62 OS=Craterostigma plantagineum PE=2 SV=1	--	--	--	--	GO:0016023;GO:0003676;GO:0000166	cytoplasmic membrane-bounded vesicle|nucleic acid binding|nucleotide binding
CL25704Contig1	4.50501	0.0246478	Up	gi|224087451|ref|XP_002308172.1|predicted protein [Populus trichocarpa]	--	--	KOG1075	FOG: Reverse transcriptase	--	--	GO:0006629;GO:0004523;GO:0003964;GO:0006278;GO:0003723;GO:0015074	lipid metabolic process|RNA-DNA hybrid ribonuclease activity|RNA-directed DNA polymerase activity|RNA-dependent DNA replication|RNA binding|DNA integration
CL25739Contig1	Inf	0.00156425	Up	gi|398393858|ref|XP_003850388.1|60S ribosomal protein L2 [Zymoseptoria tritici IPO323] >gi|339470266|gb|EGP85364.1| hypothetical protein MYCGRDRAFT_74750 [Zymoseptoria tritici IPO323]	sp|Q75AP7|RL2_ASHGO	60S ribosomal protein L2 OS=Ashbya gossypii (strain ATCC 10895 / CBS 109.51 / FGSC 9923 / NRRL Y-1056) GN=RPL2 PE=4 SV=1	KOG2309	60s ribosomal protein L2/L8	ko03010	Ribosome	GO:0005840;GO:0003735;GO:0006412	ribosome|structural constituent of ribosome|translation
CL25752Contig1	4.75876	0.000877068	Up	gi|255544109|ref|XP_002513117.1|conserved hypothetical protein [Ricinus communis] >gi|223548128|gb|EEF49620.1| conserved hypothetical protein [Ricinus communis]	--	--	--	--	--	--	GO:0042546;GO:0005516;GO:0000271;GO:0005886	cell wall biogenesis|calmodulin binding|polysaccharide biosynthetic process|plasma membrane
CL25805Contig1	2.41754	0.0402861	Up	gi|225446853|ref|XP_002283729.1|PREDICTED: uncharacterized protein LOC100257403 [Vitis vinifera]	--	--	--	--	--	--	GO:0009750;GO:0009744;GO:0009536	response to fructose|response to sucrose|plastid
CL25810Contig1	3.5701	0.00842453	Up	gi|550334103|gb|EEE90366.2|hypothetical protein POPTR_0007s04180g [Populus trichocarpa]	--	--	--	--	--	--	--	--
CL25895Contig1	2.80875	0.0125922	Up	gi|9650826|emb|CAC00657.1|common plant regulatory factor 6 [Petroselinum crispum]	--	--	--	--	--	--	--	--
CL25898Contig1	6.48709	6.52373e-06	Up	gi|225462759|ref|XP_002272618.1|PREDICTED: laccase-14-like [Vitis vinifera]	sp|Q84J37|LAC15_ARATH	Laccase-15 OS=Arabidopsis thaliana GN=TT10 PE=1 SV=1	KOG1263	Multicopper oxidases	--	--	GO:0046688;GO:0005507;GO:0052716;GO:0009809;GO:0048046;GO:0046274;GO:0055114	response to copper ion|copper ion binding|hydroquinone:oxygen oxidoreductase activity|lignin biosynthetic process|apoplast|lignin catabolic process|oxidation-reduction process
CL25918Contig1	3.50501	0.0139744	Up	gi|508783970|gb|EOY31226.1|2-oxoglutarate and Fe(II)-dependent oxygenase superfamily protein isoform 1 [Theobroma cacao]	sp|D4N502|DIOX3_PAPSO	Codeine O-demethylase OS=Papaver somniferum GN=CODM PE=1 SV=1	KOG0143	Iron/ascorbate family oxidoreductases	--	--	GO:0051555;GO:0055114;GO:0045431	flavonol biosynthetic process|oxidation-reduction process|flavonol synthase activity
CL25983Contig1	3.32953	0.00659562	Up	gi|642956|gb|AAC49325.1|ribonuclease [Zinnia violacea]	sp|P80196|RNLX_SOLLC	Intracellular ribonuclease LX OS=Solanum lycopersicum GN=RNALX PE=1 SV=2	KOG1642	Ribonuclease, T2 family	--	--	GO:0090305;GO:0005618;GO:0003723;GO:0009651;GO:0009718;GO:0009611;GO:0060866;GO:0033897;GO:0010150;GO:0005576;GO:0005737;GO:0016036;GO:0005886	nucleic acid phosphodiester bond hydrolysis|cell wall|RNA binding|response to salt stress|anthocyanin-containing compound biosynthetic process|response to wounding|leaf abscission|ribonuclease T2 activity|leaf senescence|extracellular region|cytoplasm|cellular response to phosphate starvation|plasma membrane
CL25986Contig1	2.19823	0.0466381	Up	gi|255558852|ref|XP_002520449.1|conserved hypothetical protein [Ricinus communis] >gi|223540291|gb|EEF41862.1| conserved hypothetical protein [Ricinus communis]	--	--	--	--	--	--	--	--
CL26009Contig1	Inf	0.00125862	Up	--	--	--	--	--	--	--	--	--
CL26025Contig1	3.79026	0.0014815	Up	gi|508713085|gb|EOY04982.1|Uncharacterized protein TCM_020114 [Theobroma cacao]	--	--	--	--	--	--	--	--
CL2604Contig1	4.93385	7.95185e-05	Up	gi|508714921|gb|EOY06818.1|Myb domain protein 112 isoform 1 [Theobroma cacao]	sp|Q9LDE1|MY108_ARATH	Transcription factor MYB108 OS=Arabidopsis thaliana GN=MYB108 PE=1 SV=1	KOG0048	Transcription factor, Myb superfamily	--	--	GO:0009737;GO:0009651;GO:0009723;GO:0009620;GO:0003677;GO:0003682;GO:0009753	response to abscisic acid|response to salt stress|response to ethylene|response to fungus|DNA binding|chromatin binding|response to jasmonic acid
CL2604Contig2	4.4417	0.000327672	Up	gi|526117317|ref|NP_001267991.1|R2R3 transcription factor MYB108-like protein 1 [Vitis vinifera] >gi|228480908|gb|ACQ42220.1| R2R3 transcription factor MYB108-like protein 1 [Vitis vinifera]	sp|Q9LDE1|MY108_ARATH	Transcription factor MYB108 OS=Arabidopsis thaliana GN=MYB108 PE=1 SV=1	KOG0048	Transcription factor, Myb superfamily	--	--	GO:0009737;GO:0009651;GO:0009723;GO:0009620;GO:0003677;GO:0003682;GO:0009753	response to abscisic acid|response to salt stress|response to ethylene|response to fungus|DNA binding|chromatin binding|response to jasmonic acid
CL26134Contig1	4.44567	0.000288958	Up	--	--	--	--	--	--	--	--	--
CL26186Contig1	Inf	0.000309566	Up	gi|260951003|ref|XP_002619798.1|40S ribosomal protein S3aE [Clavispora lusitaniae ATCC 42720] >gi|269969536|sp|C4XYD5.1|RS3A1_CLAL4 RecName: Full=40S ribosomal protein S1-A >gi|238847370|gb|EEQ36834.1| 40S ribosomal protein S3aE [Clavispora lusitaniae ATCC 42720]	sp|C4XYD5|RS3A1_CLAL4	40S ribosomal protein S1-A OS=Clavispora lusitaniae (strain ATCC 42720) GN=RPS1A PE=3 SV=1	KOG1628	40S ribosomal protein S3A	ko03010	Ribosome	GO:0003735;GO:0022627;GO:0006412	structural constituent of ribosome|cytosolic small ribosomal subunit|translation
CL261Contig2	Inf	0.00803942	Up	--	--	--	--	--	--	--	--	--
CL26217Contig1	3.2196	0.0154787	Up	--	--	--	--	--	--	--	--	--
CL26253Contig1	2.75631	0.0142169	Up	gi|33326874|gb|AAQ08855.1|auxin influx carrier-like protein 1 [Momordica charantia]	sp|Q9FEL7|LAX2_MEDTR	Auxin transporter-like protein 2 OS=Medicago truncatula GN=LAX2 PE=2 SV=1	KOG1303	Amino acid transporters	ko04075	Plant hormone signal transduction	GO:0016021	integral component of membrane
CL2627Contig1	2.28838	0.0415896	Up	--	--	--	--	--	--	--	--	--
CL26299Contig1	2.56538	0.0439907	Up	--	--	--	--	--	--	--	--	--
CL26365Contig1	2.54532	0.0226393	Up	gi|530550194|gb|AGT37413.1|anthocyanin 5-aromatic acyltransferase [Vaccinium dunalianum]	sp|Q9LRQ8|PMAT2_ARATH	Phenolic glucoside malonyltransferase 2 OS=Arabidopsis thaliana GN=PMAT2 PE=1 SV=1	--	--	--	--	GO:0016747	transferase activity, transferring acyl groups other than amino-acyl groups
CL26436Contig1	4.32813	0.0365583	Up	gi|453089411|gb|EMF17451.1|ribosomal protein S8e [Sphaerulina musiva SO2202]	sp|P0CX40|RS8B_YEAST	40S ribosomal protein S8-B OS=Saccharomyces cerevisiae (strain ATCC 204508 / S288c) GN=RPS8B PE=1 SV=1	KOG3283	40S ribosomal protein S8	ko03010	Ribosome	GO:0003735;GO:0022627;GO:0006414;GO:0000462	structural constituent of ribosome|cytosolic small ribosomal subunit|translational elongation|maturation of SSU-rRNA from tricistronic rRNA transcript (SSU-rRNA, 5.8S rRNA, LSU-rRNA)
CL26488Contig1	2.28537	0.0385907	Up	gi|163639429|gb|ABY28265.1|ethylene receptor ETR2 [Actinidia deliciosa]	sp|Q9ZTP3|EIN4_ARATH	Protein EIN4 OS=Arabidopsis thaliana GN=EIN4 PE=1 SV=1	KOG0519	Sensory transduction histidine kinase	ko04075	Plant hormone signal transduction	GO:0023014;GO:0005789;GO:0000155;GO:0006355;GO:0004674;GO:0051740;GO:0009738;GO:0009873;GO:0000156;GO:0030968;GO:0005524;GO:0010105;GO:0035556	signal transduction by phosphorylation|endoplasmic reticulum membrane|phosphorelay sensor kinase activity|regulation of transcription, DNA-templated|protein serine/threonine kinase activity|ethylene binding|abscisic acid-activated signaling pathway|ethylene-activated signaling pathway|phosphorelay response regulator activity|endoplasmic reticulum unfolded protein response|ATP binding|negative reg…
CL26546Contig1	Inf	0.00113235	Up	gi|146419169|ref|XP_001485548.1|hypothetical protein PGUG_01219 [Meyerozyma guilliermondii ATCC 6260]	--	--	--	--	--	--	--	--
CL26598Contig1	4.22141	0.000560331	Up	gi|470110443|ref|XP_004291493.1|PREDICTED: uncharacterized protein LOC101297404 [Fragaria vesca subsp. vesca]	--	--	--	--	--	--	--	--
CL26655Contig1	3.00594	0.00829873	Up	gi|359483771|ref|XP_003633015.1|PREDICTED: probable LRR receptor-like serine/threonine-protein kinase At5g45780-like [Vitis vinifera]	sp|C0LGU5|Y5457_ARATH	Probable LRR receptor-like serine/threonine-protein kinase At5g45780 OS=Arabidopsis thaliana GN=At5g45780 PE=2 SV=1	KOG1187	Serine/threonine protein kinase	--	--	GO:0009560;GO:0016021;GO:0006468;GO:0055114;GO:0004674;GO:0007169;GO:0005524;GO:0032440	embryo sac egg cell differentiation|integral component of membrane|protein phosphorylation|oxidation-reduction process|protein serine/threonine kinase activity|transmembrane receptor protein tyrosine kinase signaling pathway|ATP binding|2-alkenal reductase [NAD(P)] activity
CL26657Contig1	3.18923	0.0109821	Up	gi|557546391|gb|ESR57369.1|hypothetical protein CICLE_v10022509mg [Citrus clementina]	--	--	--	--	--	--	--	--
CL26661Contig1	2.97449	0.0165615	Up	gi|225426609|ref|XP_002280587.1|PREDICTED: uncharacterized protein At1g01500-like [Vitis vinifera]	--	--	--	--	--	--	GO:0080167	response to karrikin
CL26663Contig1	2.39931	0.0310319	Up	gi|508785151|gb|EOY32407.1|Uncharacterized protein TCM_040311 [Theobroma cacao]	--	--	--	--	--	--	GO:0009061	anaerobic respiration
CL2669Contig1	4.55945	0.0217393	Up	gi|359474216|ref|XP_002272722.2|PREDICTED: uncharacterized protein LOC100264973 [Vitis vinifera]	sp|Q5RJH2|MCTP2_MOUSE	Multiple C2 and transmembrane domain-containing protein 2 OS=Mus musculus GN=Mctp2 PE=2 SV=1	KOG1030	Predicted Ca2+-dependent phospholipid-binding protein	--	--	--	--
CL26711Contig1	Inf	0.00140172	Up	gi|50420897|ref|XP_458989.1|60S ribosomal protein L8 [Debaryomyces hansenii CBS767] >gi|49654656|emb|CAG87157.1| DEHA2D11968p [Debaryomyces hansenii CBS767]	sp|P29453|RL8B_YEAST	60S ribosomal protein L8-B OS=Saccharomyces cerevisiae (strain ATCC 204508 / S288c) GN=RPL8B PE=1 SV=3	KOG3166	60S ribosomal protein L7A	ko03010	Ribosome	GO:0005840;GO:0042254	ribosome|ribosome biogenesis
CL26722Contig1	3.54153	0.021294	Up	--	--	--	--	--	--	--	--	--
CL26727Contig1	2.77419	0.0425636	Up	--	--	--	--	--	--	--	--	--
CL26774Contig1	Inf	0.0422125	Up	gi|359485281|ref|XP_002280230.2|PREDICTED: LOW QUALITY PROTEIN: KDEL-tailed cysteine endopeptidase CEP1 [Vitis vinifera]	sp|P43156|CYSP_HEMSP	Thiol protease SEN102 OS=Hemerocallis sp. GN=SEN102 PE=2 SV=1	KOG1543	Cysteine proteinase Cathepsin L	--	--	GO:0009817;GO:0007568;GO:0032440;GO:0010282;GO:0006508;GO:0009723;GO:0008234;GO:0055114	defense response to fungus, incompatible interaction|aging|2-alkenal reductase [NAD(P)] activity|senescence-associated vacuole|proteolysis|response to ethylene|cysteine-type peptidase activity|oxidation-reduction process
CL26793Contig1	Inf	0.000434226	Up	gi|50421967|ref|XP_459544.1|DEHA2E05148p [Debaryomyces hansenii CBS767] >gi|49655212|emb|CAG87771.1| DEHA2E05148p [Debaryomyces hansenii CBS767]	sp|P41277|GPP1_YEAST	Glycerol-1-phosphate phosphohydrolase 1 OS=Saccharomyces cerevisiae (strain ATCC 204508 / S288c) GN=RHR2 PE=1 SV=3	KOG2914	Predicted haloacid-halidohydrolase and related hydrolases	--	--	GO:0006114;GO:0016311;GO:0036164;GO:0071470;GO:0003850;GO:0043136;GO:0044011;GO:0005829	glycerol biosynthetic process|dephosphorylation|cell-abiotic substrate adhesion|cellular response to osmotic stress|2-deoxyglucose-6-phosphatase activity|glycerol-3-phosphatase activity|single-species biofilm formation on inanimate substrate|cytosol
CL26812Contig1	2.48264	0.0480796	Up	--	--	--	--	--	--	--	--	--
CL26900Contig1	2.83205	0.0189898	Up	gi|462414656|gb|EMJ19393.1|hypothetical protein PRUPE_ppa007719mg [Prunus persica]	sp|P51091|LDOX_MALDO	Leucoanthocyanidin dioxygenase OS=Malus domestica GN=ANS PE=2 SV=1	KOG0143	Iron/ascorbate family oxidoreductases	--	--	GO:0080167;GO:0051555;GO:0005506;GO:0055114;GO:0045431	response to karrikin|flavonol biosynthetic process|iron ion binding|oxidation-reduction process|flavonol synthase activity
CL26930Contig1	Inf	0.00358371	Up	gi|398396152|ref|XP_003851534.1|60S ribosomal protein L19 [Zymoseptoria tritici IPO323] >gi|339471414|gb|EGP86510.1| hypothetical protein MYCGRDRAFT_104898 [Zymoseptoria tritici IPO323]	sp|P05734|RL19A_SCHPO	60S ribosomal protein L19-A OS=Schizosaccharomyces pombe (strain 972 / ATCC 24843) GN=rpl19a PE=1 SV=3	KOG1696	60s ribosomal protein L19	ko03010	Ribosome	GO:0005840;GO:0003735;GO:0006412	ribosome|structural constituent of ribosome|translation
CL26957Contig1	3.1738	0.0485406	Up	gi|296086078|emb|CBI31519.3|unnamed protein product [Vitis vinifera]	--	--	KOG0149	Predicted RNA-binding protein SEB4 (RRM superfamily)	--	--	GO:0003676;GO:0000166	nucleic acid binding|nucleotide binding
CL27048Contig1	3.43684	0.00401524	Up	gi|565347878|ref|XP_006340948.1|PREDICTED: protein IQ-DOMAIN 1-like [Solanum tuberosum]	--	--	--	--	--	--	GO:0005634;GO:0005516	nucleus|calmodulin binding
CL2706Contig1	5.3476	4.39899e-05	Up	gi|508714921|gb|EOY06818.1|Myb domain protein 112 isoform 1 [Theobroma cacao]	sp|Q9LDE1|MY108_ARATH	Transcription factor MYB108 OS=Arabidopsis thaliana GN=MYB108 PE=1 SV=1	KOG0048	Transcription factor, Myb superfamily	--	--	GO:0009737;GO:0009651;GO:0009723;GO:0009620;GO:0003677;GO:0003682;GO:0009753	response to abscisic acid|response to salt stress|response to ethylene|response to fungus|DNA binding|chromatin binding|response to jasmonic acid
CL27088Contig1	2.97449	0.0346408	Up	gi|460384132|ref|XP_004237768.1|PREDICTED: U-box domain-containing protein 28-like [Solanum lycopersicum]	sp|Q9LSA6|PUB29_ARATH	U-box domain-containing protein 29 OS=Arabidopsis thaliana GN=PUB29 PE=1 SV=1	KOG0167	FOG: Armadillo/beta-catenin-like repeats	--	--	GO:0000151;GO:0016567;GO:0016874;GO:0004842	ubiquitin ligase complex|protein ubiquitination|ligase activity|ubiquitin-protein transferase activity
CL27156Contig1	2.23294	0.0468741	Up	gi|357483123|ref|XP_003611848.1|hypothetical protein MTR_5g018540 [Medicago truncatula] >gi|355513183|gb|AES94806.1| hypothetical protein MTR_5g018540 [Medicago truncatula]	--	--	--	--	--	--	--	--
CL27161Contig1	2.59898	0.0281688	Up	--	--	--	--	--	--	--	--	--
CL27188Contig1	2.16397	0.0490375	Up	gi|557537780|gb|ESR48824.1|hypothetical protein CICLE_v10033080mg [Citrus clementina]	--	--	--	--	--	--	GO:0008289;GO:0006869	lipid binding|lipid transport
CL27198Contig1	Inf	0.0351403	Up	gi|9650826|emb|CAC00657.1|common plant regulatory factor 6 [Petroselinum crispum]	--	--	--	--	--	--	GO:0043565;GO:0003700;GO:0006355	sequence-specific DNA binding|sequence-specific DNA binding transcription factor activity|regulation of transcription, DNA-templated
CL27207Contig1	4.17712	0.000645187	Up	--	--	--	--	--	--	--	--	--
CL27263Contig1	Inf	0.0174855	Up	gi|398398113|ref|XP_003852514.1|Hsp70 family protein [Zymoseptoria tritici IPO323] >gi|339472395|gb|EGP87490.1| hypothetical protein MYCGRDRAFT_72449 [Zymoseptoria tritici IPO323]	sp|P87222|HSP75_CANAW	Heat shock protein SSB1 OS=Candida albicans (strain WO-1) GN=SSB1 PE=1 SV=2	KOG0101	Molecular chaperones HSP70/HSC70, HSP70 superfamily	ko03040;ko04010;ko04141;ko04144;ko04612;ko04915;ko05134;ko05145;ko05162;ko05164;ko05169	Spliceosome |MAPK signaling pathway |Protein processing in endoplasmic reticulum |Endocytosis |Antigen processing and presentation |Estrogen signaling pathway |Legionellosis |Toxoplasmosis |Measles |Influenza A |Epstein-Barr virus infection	GO:0005524;GO:0006950	ATP binding|response to stress
CL27271Contig1	Inf	0.000834003	Up	gi|225424859|ref|XP_002273830.1|PREDICTED: glutathione S-transferase U17 isoform 1 [Vitis vinifera]	sp|Q9FUS8|GSTUH_ARATH	Glutathione S-transferase U17 OS=Arabidopsis thaliana GN=GSTU17 PE=2 SV=1	KOG0406	Glutathione S-transferase	ko00480;ko00980;ko00982;ko05204	Glutathione metabolism |Metabolism of xenobiotics by cytochrome P450 |Drug metabolism - cytochrome P450 |Chemical carcinogenesis	GO:0009651;GO:0004364;GO:0006749;GO:0015824;GO:0080148;GO:0048527;GO:0004462;GO:0060416;GO:0009507;GO:0046686;GO:0009407;GO:0080167;GO:0009704	response to salt stress|glutathione transferase activity|glutathione metabolic process|proline transport|negative regulation of response to water deprivation|lateral root development|lactoylglutathione lyase activity|response to growth hormone|chloroplast|response to cadmium ion|toxin catabolic process|response to karrikin|de-etiolation
CL27296Contig1	Inf	0.00530075	Up	gi|453082304|gb|EMF10351.1|60S ribosomal protein L8-B [Sphaerulina musiva SO2202]	sp|P29453|RL8B_YEAST	60S ribosomal protein L8-B OS=Saccharomyces cerevisiae (strain ATCC 204508 / S288c) GN=RPL8B PE=1 SV=3	KOG3166	60S ribosomal protein L7A	ko03010	Ribosome	GO:0005840;GO:0042254	ribosome|ribosome biogenesis
CL2731Contig1	Inf	0.00930718	Up	gi|260944716|ref|XP_002616656.1|enolase 1 [Clavispora lusitaniae ATCC 42720] >gi|238850305|gb|EEQ39769.1| enolase 1 [Clavispora lusitaniae ATCC 42720]	sp|Q6BI20|ENO2_DEBHA	Enolase 2 OS=Debaryomyces hansenii (strain ATCC 36239 / CBS 767 / JCM 1990 / NBRC 0083 / IGC 2968) GN=ENO2 PE=3 SV=1	KOG2670	Enolase	ko00010;ko00680;ko01200;ko01230;ko03018;ko04066	Glycolysis / Gluconeogenesis |Methane metabolism |Carbon metabolism |Biosynthesis of amino acids |RNA degradation |HIF-1 signaling pathway	GO:0030985;GO:0044409;GO:0030445;GO:0000015;GO:0009986;GO:0030446;GO:0044416;GO:0000287;GO:0036180;GO:0006094;GO:0005576;GO:0006096;GO:0004634;GO:0005886	high molecular weight kininogen binding|entry into host|yeast-form cell wall|phosphopyruvate hydratase complex|cell surface|hyphal cell wall|induction by symbiont of host defense response|magnesium ion binding|filamentous growth of a population of unicellular organisms in response to biotic stimulus|gluconeogenesis|extracellular region|glycolytic process|phosphopyruvate hydratase activity|plasma …
CL2731Contig2	Inf	0.0245976	Up	gi|260944716|ref|XP_002616656.1|enolase 1 [Clavispora lusitaniae ATCC 42720] >gi|238850305|gb|EEQ39769.1| enolase 1 [Clavispora lusitaniae ATCC 42720]	sp|Q6BI20|ENO2_DEBHA	Enolase 2 OS=Debaryomyces hansenii (strain ATCC 36239 / CBS 767 / JCM 1990 / NBRC 0083 / IGC 2968) GN=ENO2 PE=3 SV=1	KOG2670	Enolase	ko00010;ko00680;ko01200;ko01230;ko03018;ko04066	Glycolysis / Gluconeogenesis |Methane metabolism |Carbon metabolism |Biosynthesis of amino acids |RNA degradation |HIF-1 signaling pathway	GO:0030985;GO:0044409;GO:0030445;GO:0000015;GO:0009986;GO:0030446;GO:0044416;GO:0000287;GO:0036180;GO:0006094;GO:0005576;GO:0006096;GO:0004634;GO:0005886	high molecular weight kininogen binding|entry into host|yeast-form cell wall|phosphopyruvate hydratase complex|cell surface|hyphal cell wall|induction by symbiont of host defense response|magnesium ion binding|filamentous growth of a population of unicellular organisms in response to biotic stimulus|gluconeogenesis|extracellular region|glycolytic process|phosphopyruvate hydratase activity|plasma …
CL27373Contig1	3.22282	0.00495499	Up	--	--	--	--	--	--	--	--	--
CL2738Contig1	Inf	0.00316139	Up	--	--	--	--	--	--	--	--	--
CL2740Contig1	Inf	0.0148357	Up	--	--	--	--	--	--	--	--	--
CL27416Contig1	2.30707	0.0459766	Up	--	--	--	--	--	--	--	--	--
CL27432Contig1	3.39852	0.00339782	Up	gi|225466067|ref|XP_002264101.1|PREDICTED: 21 kDa protein-like [Vitis vinifera] >gi|225466069|ref|XP_002264204.1| PREDICTED: 21 kDa protein-like [Vitis vinifera] >gi|147863137|emb|CAN82970.1| hypothetical protein VITISV_006071 [Vitis vinifera] >gi|296084186|emb|CBI24574.3| unnamed protein product [Vitis vinifera] >gi|296084187|emb|CBI24575.3| unnamed protein product [Vitis vinifera]	sp|P17407|21KD_DAUCA	21 kDa protein OS=Daucus carota PE=2 SV=1	--	--	--	--	GO:0030599;GO:0043086;GO:0004857	pectinesterase activity|negative regulation of catalytic activity|enzyme inhibitor activity
CL27459Contig1	3.264	0.00573807	Up	gi|565353863|ref|XP_006343841.1|PREDICTED: probable inactive receptor kinase At1g48480-like [Solanum tuberosum]	sp|Q9LVI6|RLK90_ARATH	Probable inactive receptor kinase RLK902 OS=Arabidopsis thaliana GN=RLK902 PE=1 SV=1	--	--	--	--	GO:0050321;GO:0005886;GO:0006468;GO:0005524;GO:0016021	tau-protein kinase activity|plasma membrane|protein phosphorylation|ATP binding|integral component of membrane
CL27485Contig1	4.80798	0.000132339	Up	gi|296086671|emb|CBI32306.3|unnamed protein product [Vitis vinifera]	sp|P93051|ERDL7_ARATH	Sugar transporter ERD6-like 7 OS=Arabidopsis thaliana GN=At2g48020 PE=2 SV=2	KOG0254	Predicted transporter (major facilitator superfamily)	--	--	GO:0005351;GO:0034219;GO:0005886;GO:0005774;GO:0032440;GO:0016021;GO:0009507;GO:0055114	sugar:proton symporter activity|carbohydrate transmembrane transport|plasma membrane|vacuolar membrane|2-alkenal reductase [NAD(P)] activity|integral component of membrane|chloroplast|oxidation-reduction process
CL27562Contig1	2.96735	0.0091015	Up	gi|225448707|ref|XP_002280746.1|PREDICTED: two-component response regulator ARR17 [Vitis vinifera]	sp|Q9FPR6|ARR17_ARATH	Two-component response regulator ARR17 OS=Arabidopsis thaliana GN=ARR17 PE=2 SV=1	KOG1601	GATA-4/5/6 transcription factors	ko04075	Plant hormone signal transduction	GO:0009735;GO:0006355;GO:0035556;GO:0000160;GO:0016301;GO:0016310;GO:0009536;GO:0005739;GO:0000156	response to cytokinin|regulation of transcription, DNA-templated|intracellular signal transduction|phosphorelay signal transduction system|kinase activity|phosphorylation|plastid|mitochondrion|phosphorelay response regulator activity
CL27606Contig1	4.84896	0.00162705	Up	gi|470105515|ref|XP_004289128.1|PREDICTED: ankyrin repeat-containing protein At5g02620-like [Fragaria vesca subsp. vesca]	sp|Q6AWW5|Y5262_ARATH	Ankyrin repeat-containing protein At5g02620 OS=Arabidopsis thaliana GN=At5g02620 PE=1 SV=1	KOG0504	FOG: Ankyrin repeat	--	--	--	--
CL27667Contig1	Inf	0.0148357	Up	--	--	--	--	--	--	--	--	--
CL2772Contig1	Inf	0.0174855	Up	--	--	--	--	--	--	--	--	--
CL27731Contig1	Inf	0.000105563	Up	--	--	--	--	--	--	--	--	--
CL27767Contig1	3.19688	0.0290974	Up	--	--	--	--	--	--	--	--	--
CL27784Contig1	2.97449	0.0474858	Up	gi|297738786|emb|CBI28031.3|unnamed protein product [Vitis vinifera]	sp|Q9SVV2|XTH26_ARATH	Probable xyloglucan endotransglucosylase/hydrolase protein 26 OS=Arabidopsis thaliana GN=XTH26 PE=2 SV=1	--	--	--	--	GO:0004553;GO:0006073;GO:0048046;GO:0005618;GO:0016762	hydrolase activity, hydrolyzing O-glycosyl compounds|cellular glucan metabolic process|apoplast|cell wall|xyloglucan:xyloglucosyl transferase activity
CL27787Contig1	4.1265	0.0116536	Up	--	--	--	--	--	--	--	--	--
CL27790Contig1	Inf	0.0126431	Up	gi|146417089|ref|XP_001484514.1|NADP-specific glutamate dehydrogenase [Meyerozyma guilliermondii ATCC 6260] >gi|146391639|gb|EDK39797.1| NADP-specific glutamate dehydrogenase [Meyerozyma guilliermondii ATCC 6260]	sp|P29507|DHE4_SCHOC	NADP-specific glutamate dehydrogenase OS=Schwanniomyces occidentalis GN=GDHA PE=3 SV=1	KOG2250	Glutamate/leucine/phenylalanine/valine dehydrogenases	ko00250;ko00330;ko00910	Alanine, aspartate and glutamate metabolism |Arginine and proline metabolism |Nitrogen metabolism	GO:0006520;GO:0055114;GO:0004354	cellular amino acid metabolic process|oxidation-reduction process|glutamate dehydrogenase (NADP+) activity
CL27877Contig1	2.52703	0.0438663	Up	gi|225444343|ref|XP_002264543.1|PREDICTED: uncharacterized protein LOC100258941 [Vitis vinifera] >gi|302144086|emb|CBI23191.3| unnamed protein product [Vitis vinifera]	--	--	--	--	--	--	--	--
CL27883Contig1	4.13449	0.0009762	Up	gi|225470826|ref|XP_002265827.1|PREDICTED: tryptophan aminotransferase-related protein 4-like [Vitis vinifera]	sp|Q9FE98|TAR3_ARATH	Tryptophan aminotransferase-related protein 3 OS=Arabidopsis thaliana GN=TAR3 PE=3 SV=1	--	--	--	--	GO:0008152;GO:0030170;GO:0047654	metabolic process|pyridoxal phosphate binding|alliin lyase activity
CL27896Contig1	2.23217	0.0436329	Up	gi|565384706|ref|XP_006358267.1|PREDICTED: probable aquaporin TIP5-1-like [Solanum tuberosum]	sp|Q9STX9|TIP51_ARATH	Probable aquaporin TIP5-1 OS=Arabidopsis thaliana GN=TIP5-1 PE=2 SV=1	KOG0223	Aquaporin (major intrinsic protein family)	--	--	GO:0071918;GO:0090406;GO:0015204;GO:0016021;GO:0015250;GO:0005739	urea transmembrane transport|pollen tube|urea transmembrane transporter activity|integral component of membrane|water channel activity|mitochondrion
CL27922Contig1	5.10225	0.000339083	Up	--	--	--	--	--	--	--	--	--
CL27951Contig1	Inf	0.0245976	Up	gi|255563790|ref|XP_002522896.1|conserved hypothetical protein [Ricinus communis] >gi|223537881|gb|EEF39496.1| conserved hypothetical protein [Ricinus communis]	--	--	--	--	--	--	--	--
CL27965Contig1	6.01402	0.000385707	Up	gi|95116634|gb|ABF56527.1|MADS-box protein [Vitis vinifera] >gi|296089122|emb|CBI38825.3| unnamed protein product [Vitis vinifera]	sp|O64645|SOC1_ARATH	MADS-box protein SOC1 OS=Arabidopsis thaliana GN=SOC1 PE=1 SV=1	KOG0014	MADS box transcription factor	--	--	GO:0006355;GO:0003700;GO:0003677;GO:0006351;GO:0046983;GO:0005634	regulation of transcription, DNA-templated|sequence-specific DNA binding transcription factor activity|DNA binding|transcription, DNA-templated|protein dimerization activity|nucleus
CL27Contig7	Inf	0.000686349	Up	--	--	--	--	--	--	--	--	--
CL2804Contig1	Inf	0.00196025	Up	--	--	--	--	--	--	--	--	--
CL2804Contig2	3.46753	0.025344	Up	gi|225458900|ref|XP_002285434.1|PREDICTED: uncharacterized protein KIAA0930 homolog [Vitis vinifera] >gi|302142167|emb|CBI19370.3| unnamed protein product [Vitis vinifera]	--	--	KOG2465	Uncharacterized conserved protein	--	--	--	--
CL28052Contig1	Inf	0.006072	Up	gi|494826853|gb|EON63880.1|60S ribosomal protein L10-A [Coniosporium apollinis CBS 100218]	sp|Q09127|RL10A_SCHPO	60S ribosomal protein L10-A OS=Schizosaccharomyces pombe (strain 972 / ATCC 24843) GN=rpl10a PE=2 SV=2	KOG0857	60s ribosomal protein L10	ko03010	Ribosome	GO:0005840;GO:0003735;GO:0006412	ribosome|structural constituent of ribosome|translation
CL28106Contig1	3.61707	0.00226923	Up	--	--	--	--	--	--	--	--	--
CL28165Contig1	4.29888	0.000399692	Up	gi|508714715|gb|EOY06612.1|MLP-like protein 423 [Theobroma cacao]	sp|P17642|PRS2_SOLTU	Pathogenesis-related protein STH-2 OS=Solanum tuberosum GN=STH-2 PE=2 SV=1	--	--	--	--	GO:0009607;GO:0006952	response to biotic stimulus|defense response
CL2816Contig1	Inf	0.0293474	Up	--	--	--	--	--	--	--	--	--
CL28187Contig1	2.17194	0.0478297	Up	gi|225440646|ref|XP_002279219.1|PREDICTED: AUX-1-like protein [Vitis vinifera] >gi|297740231|emb|CBI30413.3| unnamed protein product [Vitis vinifera]	sp|Q9FEL7|LAX2_MEDTR	Auxin transporter-like protein 2 OS=Medicago truncatula GN=LAX2 PE=2 SV=1	KOG1303	Amino acid transporters	ko04075	Plant hormone signal transduction	GO:0010218;GO:0007155;GO:0006949;GO:0009825;GO:0045010;GO:0009958;GO:0010311;GO:0015293;GO:0048829;GO:0010328;GO:0007389;GO:0009624;GO:0060919;GO:0043481;GO:0048767;GO:0005794;GO:0009986;GO:0001736;GO:0010090;GO:0008361;GO:0000271;GO:0009734;GO:0003333;GO:0016021;GO:0009926;GO:0015171;GO:0005768;GO:0009932;GO:0009723;GO:0005886;GO:0010011;GO:0071555	response to far red light|cell adhesion|syncytium formation|multidimensional cell growth|actin nucleation|positive gravitropism|lateral root formation|symporter activity|root cap development|auxin influx transmembrane transporter activity|pattern specification process|response to nematode|auxin influx|anthocyanin accumulation in tissues in response to UV light|root hair elongation|Golgi apparatus…
CL281Contig1	3.64858	0.00213413	Up	gi|296084731|emb|CBI25872.3|unnamed protein product [Vitis vinifera]	sp|Q8RXN0|AB11G_ARATH	ABC transporter G family member 11 OS=Arabidopsis thaliana GN=ABCG11 PE=1 SV=1	KOG0061	Transporter, ABC superfamily (Breast cancer resistance protein)	--	--	GO:0015416;GO:0006200;GO:0005524;GO:0016020	organic phosphonate transmembrane-transporting ATPase activity|ATP catabolic process|ATP binding|membrane
CL281Contig2	3.67263	0.00193108	Up	gi|373938257|dbj|BAL46500.1|ABC transporter [Diospyros kaki]	sp|Q8RXN0|AB11G_ARATH	ABC transporter G family member 11 OS=Arabidopsis thaliana GN=ABCG11 PE=1 SV=1	KOG0061	Transporter, ABC superfamily (Breast cancer resistance protein)	--	--	GO:0015416;GO:0006200;GO:0005524;GO:0016020	organic phosphonate transmembrane-transporting ATPase activity|ATP catabolic process|ATP binding|membrane
CL28224Contig1	2.32813	0.0352747	Up	--	--	--	--	--	--	--	--	--
CL28278Contig1	Inf	0.006072	Up	gi|449296040|gb|EMC92060.1|hypothetical protein BAUCODRAFT_78213 [Baudoinia compniacensis UAMH 10762]	sp|Q7RVI1|RS5_NEUCR	40S ribosomal protein S5 OS=Neurospora crassa (strain ATCC 24698 / 74-OR23-1A / CBS 708.71 / DSM 1257 / FGSC 987) GN=rps-5 PE=3 SV=2	KOG3291	Ribosomal protein S7	ko03010	Ribosome	GO:0003735;GO:0003723;GO:0015935;GO:0006412	structural constituent of ribosome|RNA binding|small ribosomal subunit|translation
CL28304Contig1	3.32813	0.00879069	Up	gi|565394330|ref|XP_006362813.1|PREDICTED: U-box domain-containing protein 27-like [Solanum tuberosum]	sp|Q9LXE3|PUB28_ARATH	U-box domain-containing protein 28 OS=Arabidopsis thaliana GN=PUB28 PE=1 SV=1	--	--	--	--	GO:0000151;GO:0016567;GO:0004842	ubiquitin ligase complex|protein ubiquitination|ubiquitin-protein transferase activity
CL28318Contig1	Inf	0.0245976	Up	gi|565354989|ref|XP_006344387.1|PREDICTED: ABC transporter A family member 7-like [Solanum tuberosum]	sp|Q9STT5|AB7A_ARATH	ABC transporter A family member 7 OS=Arabidopsis thaliana GN=ABCA7 PE=3 SV=2	KOG0059	Lipid exporter ABCA1 and related proteins, ABC superfamily	--	--	GO:0006200;GO:0005524;GO:0015417	ATP catabolic process|ATP binding|polyamine-transporting ATPase activity
CL28334Contig1	2.73449	0.0162829	Up	gi|302142420|emb|CBI19623.3|unnamed protein product [Vitis vinifera]	sp|Q67YM6|DIR11_ARATH	Dirigent protein 11 OS=Arabidopsis thaliana GN=DIR11 PE=2 SV=1	--	--	--	--	GO:0016021;GO:0006672;GO:0003677;GO:0008270	integral component of membrane|ceramide metabolic process|DNA binding|zinc ion binding
CL28340Contig1	4.97199	8.19888e-05	Up	gi|373938247|dbj|BAL46495.1|hypothetical protein [Diospyros kaki]	sp|Q9ZUF7|LOR6_ARATH	Protein LURP-one-related 6 OS=Arabidopsis thaliana GN=At2g05910 PE=2 SV=1	--	--	--	--	--	--
CL28389Contig1	4.03744	0.000745776	Up	gi|508706731|gb|EOX98627.1|Concanavalin A-like lectin protein kinase family protein, putative [Theobroma cacao]	sp|Q9LXA5|LRK91_ARATH	L-type lectin-domain containing receptor kinase IX.1 OS=Arabidopsis thaliana GN=LECRK91 PE=2 SV=1	KOG1187	Serine/threonine protein kinase	--	--	GO:0006468;GO:0003723;GO:0004674;GO:0006278;GO:0003964;GO:0005524;GO:0004715;GO:0015074;GO:0030246;GO:0005634	protein phosphorylation|RNA binding|protein serine/threonine kinase activity|RNA-dependent DNA replication|RNA-directed DNA polymerase activity|ATP binding|non-membrane spanning protein tyrosine kinase activity|DNA integration|carbohydrate binding|nucleus
CL28391Contig1	3.44347	0.00309284	Up	gi|225448505|ref|XP_002272996.1|PREDICTED: U-box domain-containing protein 13 [Vitis vinifera]	sp|Q9SNC6|PUB13_ARATH	U-box domain-containing protein 13 OS=Arabidopsis thaliana GN=PUB13 PE=1 SV=1	KOG0167	FOG: Armadillo/beta-catenin-like repeats	--	--	GO:0000151;GO:0016567;GO:0016874;GO:0004842	ubiquitin ligase complex|protein ubiquitination|ligase activity|ubiquitin-protein transferase activity
CL28449Contig1	2.56341	0.0214012	Up	gi|317106712|dbj|BAJ53211.1|JHL23C09.7 [Jatropha curcas]	sp|Q66283|CP_CSVMV	Putative Polyprotein CP OS=Cassava vein mosaic virus GN=ORF 1 PE=4 SV=1	--	--	--	--	GO:0003964;GO:0006278;GO:0003723;GO:0004190;GO:0006508;GO:0008270	RNA-directed DNA polymerase activity|RNA-dependent DNA replication|RNA binding|aspartic-type endopeptidase activity|proteolysis|zinc ion binding
CL28571Contig1	5.68721	0.00101079	Up	gi|225450971|ref|XP_002280832.1|PREDICTED: uncharacterized protein LOC100247620 [Vitis vinifera] >gi|296088322|emb|CBI36767.3| unnamed protein product [Vitis vinifera]	sp|F4HZC3|GUX5_ARATH	Putative UDP-glucuronate:xylan alpha-glucuronosyltransferase 5 OS=Arabidopsis thaliana GN=GUX5 PE=2 SV=1	KOG1950	Glycosyl transferase, family 8 - glycogenin	--	--	GO:0016757	transferase activity, transferring glycosyl groups
CL28573Contig1	2.46364	0.0327281	Up	gi|462397650|gb|EMJ03318.1|hypothetical protein PRUPE_ppa006923mg [Prunus persica]	sp|Q3UMR5|MCU_MOUSE	Calcium uniporter protein, mitochondrial OS=Mus musculus GN=Mcu PE=1 SV=2	KOG2966	Uncharacterized conserved protein	--	--	--	--
CL28580Contig1	4.50501	0.000565182	Up	--	--	--	--	--	--	--	--	--
CL28614Contig1	3.88003	0.00107117	Up	gi|222093457|gb|ACM43505.1|polyphenoloxidase [Camellia nitidissima]	sp|P43309|PPO_MALDO	Polyphenol oxidase, chloroplastic OS=Malus domestica PE=2 SV=1	--	--	--	--	GO:0046872;GO:0004097;GO:0009543;GO:0046148;GO:0055114	metal ion binding|catechol oxidase activity|chloroplast thylakoid lumen|pigment biosynthetic process|oxidation-reduction process
CL28620Contig1	3.73383	0.00218648	Up	gi|508706264|gb|EOX98160.1|2-oxoglutarate and Fe(II)-dependent oxygenase superfamily protein [Theobroma cacao]	sp|Q39224|SRG1_ARATH	Protein SRG1 OS=Arabidopsis thaliana GN=SRG1 PE=2 SV=1	KOG0143	Iron/ascorbate family oxidoreductases	--	--	GO:0055114;GO:0005506;GO:0016706	oxidation-reduction process|iron ion binding|oxidoreductase activity, acting on paired donors, with incorporation or reduction of molecular oxygen, 2-oxoglutarate as one donor, and incorporation of one atom each of oxygen into both donors
CL28774Contig1	7.04149	2.6989e-05	Up	gi|189380221|gb|ACD93208.1|beta xylosidase [Camellia sinensis]	sp|Q9FGY1|BXL1_ARATH	Beta-D-xylosidase 1 OS=Arabidopsis thaliana GN=BXL1 PE=1 SV=1	--	--	--	--	GO:0005975;GO:0009505;GO:0010214;GO:0046556;GO:0048046;GO:0008422	carbohydrate metabolic process|plant-type cell wall|seed coat development|alpha-L-arabinofuranosidase activity|apoplast|beta-glucosidase activity
CL28899Contig1	2.81644	0.0125091	Up	gi|224127486|ref|XP_002320086.1|predicted protein [Populus trichocarpa]	sp|O65351|SUBL_ARATH	Subtilisin-like protease OS=Arabidopsis thaliana GN=ARA12 PE=1 SV=1	--	--	--	--	GO:0043086;GO:0048046;GO:0005618;GO:0006508;GO:0042802;GO:0004252;GO:0031012	negative regulation of catalytic activity|apoplast|cell wall|proteolysis|identical protein binding|serine-type endopeptidase activity|extracellular matrix
CL28912Contig1	3.40315	0.00449127	Up	gi|359478956|ref|XP_003632194.1|PREDICTED: probable protein phosphatase 2C 23-like isoform 2 [Vitis vinifera]	sp|Q9LQN6|P2C04_ARATH	Probable protein phosphatase 2C 4 OS=Arabidopsis thaliana GN=PLL5 PE=1 SV=1	KOG0700	Protein phosphatase 2C/pyruvate dehydrogenase (lipoamide) phosphatase	--	--	GO:0004721;GO:0008152;GO:0048366;GO:0005886	phosphoprotein phosphatase activity|metabolic process|leaf development|plasma membrane
CL28932Contig1	3.95657	0.0115099	Up	gi|225462868|ref|XP_002270647.1|PREDICTED: ABC transporter G family member 11 [Vitis vinifera]	sp|Q8RXN0|AB11G_ARATH	ABC transporter G family member 11 OS=Arabidopsis thaliana GN=ABCG11 PE=1 SV=1	KOG0061	Transporter, ABC superfamily (Breast cancer resistance protein)	--	--	GO:0015416;GO:0006200;GO:0005524;GO:0016020	organic phosphonate transmembrane-transporting ATPase activity|ATP catabolic process|ATP binding|membrane
CL28964Contig1	Inf	0.000146387	Up	gi|460366082|ref|XP_004228922.1|PREDICTED: G-type lectin S-receptor-like serine/threonine-protein kinase RLK1-like [Solanum lycopersicum]	sp|Q39202|RLK1_ARATH	G-type lectin S-receptor-like serine/threonine-protein kinase RLK1 OS=Arabidopsis thaliana GN=RLK1 PE=2 SV=2	KOG1187	Serine/threonine protein kinase	--	--	GO:0000160;GO:0000156;GO:0006468;GO:0035556;GO:0008270;GO:0003676;GO:0004674;GO:0006355;GO:0005524;GO:0048544;GO:0004715	phosphorelay signal transduction system|phosphorelay response regulator activity|protein phosphorylation|intracellular signal transduction|zinc ion binding|nucleic acid binding|protein serine/threonine kinase activity|regulation of transcription, DNA-templated|ATP binding|recognition of pollen|non-membrane spanning protein tyrosine kinase activity
CL28994Contig1	4.22736	0.000468846	Up	gi|147845848|emb|CAN80091.1|hypothetical protein VITISV_015121 [Vitis vinifera]	sp|Q9SVG4|RETOL_ARATH	Reticuline oxidase-like protein OS=Arabidopsis thaliana GN=At4g20830 PE=1 SV=2	--	--	--	--	GO:0050660;GO:0050468;GO:0008762;GO:0055114	flavin adenine dinucleotide binding|reticuline oxidase activity|UDP-N-acetylmuramate dehydrogenase activity|oxidation-reduction process
CL2901Contig1	2.37904	0.0380474	Up	gi|255587396|ref|XP_002534259.1|conserved hypothetical protein [Ricinus communis] >gi|223525630|gb|EEF28125.1| conserved hypothetical protein [Ricinus communis]	--	--	--	--	--	--	GO:0009555;GO:0042744;GO:0009793;GO:0005886	pollen development|hydrogen peroxide catabolic process|embryo development ending in seed dormancy|plasma membrane
CL29020Contig1	2.59006	0.0261783	Up	--	--	--	--	--	--	--	--	--
CL29101Contig1	2.7221	0.0156844	Up	gi|225447990|ref|XP_002270155.1|PREDICTED: glutelin type-A 2 [Vitis vinifera] >gi|298204533|emb|CBI23808.3| unnamed protein product [Vitis vinifera]	sp|Q9XHP0|11S2_SESIN	11S globulin seed storage protein 2 OS=Sesamum indicum PE=2 SV=1	--	--	--	--	GO:0008270;GO:0005507;GO:0045735	zinc ion binding|copper ion binding|nutrient reservoir activity
CL29165Contig1	2.26602	0.0401678	Up	gi|508778565|gb|EOY25821.1|Fatty acid desaturase 5 isoform 2, partial [Theobroma cacao]	sp|Q949X0|ADS3_ARATH	Palmitoyl-monogalactosyldiacylglycerol delta-7 desaturase, chloroplastic OS=Arabidopsis thaliana GN=ADS3 PE=2 SV=2	KOG1600	Fatty acid desaturase	ko01040;ko01212;ko03320;ko04152	Biosynthesis of unsaturated fatty acids |Fatty acid metabolism |PPAR signaling pathway |AMPK signaling pathway	GO:0004768;GO:0016021;GO:0006655;GO:0009979;GO:0055114;GO:0019288;GO:0015995;GO:0016117;GO:0009579;GO:0006636;GO:0010205;GO:0002213;GO:0001676;GO:0009507	stearoyl-CoA 9-desaturase activity|integral component of membrane|phosphatidylglycerol biosynthetic process|16:0 monogalactosyldiacylglycerol desaturase activity|oxidation-reduction process|isopentenyl diphosphate biosynthetic process, methylerythritol 4-phosphate pathway|chlorophyll biosynthetic process|carotenoid biosynthetic process|thylakoid|unsaturated fatty acid biosynthetic process|photoin…
CL29196Contig1	3.34559	0.00410854	Up	gi|224099789|ref|XP_002311619.1|predicted protein [Populus trichocarpa] >gi|222851439|gb|EEE88986.1| heat shock protein 70 [Populus trichocarpa]	sp|Q9SKY8|HSP7H_ARATH	Heat shock 70 kDa protein 8 OS=Arabidopsis thaliana GN=HSP70-8 PE=2 SV=1	KOG0101	Molecular chaperones HSP70/HSC70, HSP70 superfamily	ko04612	Antigen processing and presentation	GO:0005737;GO:0006457;GO:0009644;GO:0010286;GO:0005524;GO:0042542;GO:0032440;GO:0055114	cytoplasm|protein folding|response to high light intensity|heat acclimation|ATP binding|response to hydrogen peroxide|2-alkenal reductase [NAD(P)] activity|oxidation-reduction process
CL29221Contig1	7.10835	1.50778e-05	Up	gi|561009054|gb|ESW07961.1|hypothetical protein PHAVU_009G006800g [Phaseolus vulgaris]	sp|Q0DC45|MLOH1_ORYSJ	MLO protein homolog 1 OS=Oryza sativa subsp. japonica GN=MLO1 PE=3 SV=2	--	--	--	--	GO:0016021;GO:0006952;GO:0005516;GO:0008219;GO:0009607	integral component of membrane|defense response|calmodulin binding|cell death|response to biotic stimulus
CL29236Contig1	Inf	0.000365557	Up	gi|565357042|ref|XP_006345361.1|PREDICTED: probable inactive purple acid phosphatase 27-like, partial [Solanum tuberosum]	sp|Q5MAU8|PPA27_ARATH	Probable inactive purple acid phosphatase 27 OS=Arabidopsis thaliana GN=PAP27 PE=2 SV=1	KOG1378	Purple acid phosphatase	--	--	GO:0046872;GO:0003993	metal ion binding|acid phosphatase activity
CL29274Contig1	2.17654	0.0479674	Up	gi|225444177|ref|XP_002269170.1|PREDICTED: probable WRKY transcription factor 14-like [Vitis vinifera]	sp|Q9SA80|WRK14_ARATH	Probable WRKY transcription factor 14 OS=Arabidopsis thaliana GN=WRKY14 PE=2 SV=2	--	--	--	--	GO:0010413;GO:0015706;GO:0010106;GO:0006355;GO:0043565;GO:0006826;GO:0009555;GO:0045492;GO:0003700;GO:0010167;GO:0009793	glucuronoxylan metabolic process|nitrate transport|cellular response to iron ion starvation|regulation of transcription, DNA-templated|sequence-specific DNA binding|iron ion transport|pollen development|xylan biosynthetic process|sequence-specific DNA binding transcription factor activity|response to nitrate|embryo development ending in seed dormancy
CL29285Contig1	3.46334	0.00310073	Up	gi|224133716|ref|XP_002321643.1|predicted protein [Populus trichocarpa]	sp|P24465|C71A1_PERAE	Cytochrome P450 71A1 OS=Persea americana GN=CYP71A1 PE=1 SV=2	KOG0156	Cytochrome P450 CYP2 subfamily	--	--	GO:0016021;GO:0055114;GO:0047720;GO:0050592;GO:0042742;GO:0009055;GO:0010120;GO:0047085;GO:0020037;GO:0009507;GO:0005789;GO:0050832;GO:0005506;GO:0009835	integral component of membrane|oxidation-reduction process|indoleacetaldoxime dehydratase activity|4-hydroxyphenylacetaldehyde oxime monooxygenase activity|defense response to bacterium|electron carrier activity|camalexin biosynthetic process|hydroxyphenylacetonitrile 2-monooxygenase activity|heme binding|chloroplast|endoplasmic reticulum membrane|defense response to fungus|iron ion binding|fruit…
CL29315Contig1	2.80457	0.0263413	Up	gi|460379075|ref|XP_004235290.1|PREDICTED: anaphase-promoting complex subunit cdc20-like [Solanum lycopersicum] >gi|283837097|emb|CBH19893.1| cell division control 20 [Solanum lycopersicum var. cerasiforme]	sp|Q9SZA4|CDC21_ARATH	Cell division cycle 20.1, cofactor of APC complex OS=Arabidopsis thaliana GN=CDC20-1 PE=1 SV=1	KOG0305	Anaphase promoting complex, Cdc20, Cdh1, and Ama1 subunits	ko04110;ko04111;ko04113;ko04114;ko04120;ko05166;ko05203	Cell cycle |Cell cycle - yeast |Meiosis - yeast |Oocyte meiosis |Ubiquitin mediated proteolysis |HTLV-I infection |Viral carcinogenesis	GO:0051301	cell division
CL29319Contig1	2.64892	0.0317063	Up	gi|224072887|ref|XP_002303928.1|predicted protein [Populus trichocarpa] >gi|222841360|gb|EEE78907.1| lectin protein kinase [Populus trichocarpa]	sp|Q9SZD5|LRK59_ARATH	L-type lectin-domain containing receptor kinase V.9 OS=Arabidopsis thaliana GN=LECRK59 PE=2 SV=1	--	--	--	--	GO:0004693;GO:0030246;GO:0005886;GO:0006468;GO:0005524	cyclin-dependent protein serine/threonine kinase activity|carbohydrate binding|plasma membrane|protein phosphorylation|ATP binding
CL29330Contig1	8.131	1.75524e-07	Up	gi|62241063|dbj|BAD93688.1|glucosyltransferase [Nicotiana tabacum]	sp|Q9ZQ95|U73C6_ARATH	UDP-glycosyltransferase 73C6 OS=Arabidopsis thaliana GN=UGT73C6 PE=2 SV=1	KOG1192	UDP-glucuronosyl and UDP-glucosyl transferase	--	--	GO:0047213;GO:0008152	anthocyanidin 3-O-glucosyltransferase activity|metabolic process
CL29384Contig1	5.17961	8.86183e-05	Up	gi|225443518|ref|XP_002272134.1|PREDICTED: uncharacterized protein LOC100243523 [Vitis vinifera] >gi|297740469|emb|CBI30651.3| unnamed protein product [Vitis vinifera]	--	--	KOG0027	Calmodulin and related proteins (EF-Hand superfamily)	--	--	GO:0000325;GO:0005886;GO:0055085;GO:0005774;GO:0005509;GO:0016021	plant-type vacuole|plasma membrane|transmembrane transport|vacuolar membrane|calcium ion binding|integral component of membrane
CL29386Contig1	4.51606	0.000244873	Up	gi|225454542|ref|XP_002278404.1|PREDICTED: O-acyltransferase WSD1 [Vitis vinifera] >gi|297745452|emb|CBI40532.3| unnamed protein product [Vitis vinifera]	sp|Q93ZR6|WSD1_ARATH	O-acyltransferase WSD1 OS=Arabidopsis thaliana GN=WSD1 PE=2 SV=1	--	--	--	--	GO:0004144;GO:0045017	diacylglycerol O-acyltransferase activity|glycerolipid biosynthetic process
CL29424Contig1	5.39809	4.27679e-05	Up	gi|359481510|ref|XP_002274909.2|PREDICTED: auxin-induced protein 5NG4-like [Vitis vinifera]	sp|Q9ZUS1|WTR13_ARATH	WAT1-related protein At2g37460 OS=Arabidopsis thaliana GN=At2g37460 PE=2 SV=1	--	--	--	--	GO:0016020	membrane
CL29461Contig1	2.86565	0.0395781	Up	gi|334305730|sp|A6YIH8.1|C7D55_HYOMURecName: Full=Premnaspirodiene oxygenase; Short=HPO; AltName: Full=Cytochrome P450 71D55 >gi|151335776|gb|ABS00393.1| cytochrome P450 hydroxylase [Hyoscyamus muticus]	sp|A6YIH8|C7D55_HYOMU	Premnaspirodiene oxygenase OS=Hyoscyamus muticus GN=CYP71D55 PE=1 SV=1	KOG0156	Cytochrome P450 CYP2 subfamily	ko00909	Sesquiterpenoid and triterpenoid biosynthesis	GO:0020037;GO:0016021;GO:0016705;GO:0004497;GO:0005506;GO:0009055;GO:0055114	heme binding|integral component of membrane|oxidoreductase activity, acting on paired donors, with incorporation or reduction of molecular oxygen|monooxygenase activity|iron ion binding|electron carrier activity|oxidation-reduction process
CL29473Contig1	4.50164	0.000957379	Up	gi|224130624|ref|XP_002320887.1|cytochrome P450 [Populus trichocarpa] >gi|222861660|gb|EEE99202.1| cytochrome P450 78A3p family protein [Populus trichocarpa]	sp|Q9SLP1|C78A9_ARATH	Cytochrome P450 78A9 OS=Arabidopsis thaliana GN=CYP78A9 PE=2 SV=1	KOG0156	Cytochrome P450 CYP2 subfamily	--	--	GO:0010154;GO:0016711;GO:0009055;GO:0005506;GO:0020037;GO:0055114	fruit development|flavonoid 3'-monooxygenase activity|electron carrier activity|iron ion binding|heme binding|oxidation-reduction process
CL29484Contig1	2.46482	0.0296652	Up	gi|359474294|ref|XP_002279852.2|PREDICTED: uncharacterized protein LOC100258615 [Vitis vinifera]	--	--	--	--	--	--	--	--
CL2951Contig1	Inf	0.00279561	Up	gi|260943616|ref|XP_002616106.1|hypothetical protein CLUG_03347 [Clavispora lusitaniae ATCC 42720] >gi|238849755|gb|EEQ39219.1| hypothetical protein CLUG_03347 [Clavispora lusitaniae ATCC 42720]	sp|Q7ZA43|GPD_PICAN	Glycerol-3-phosphate dehydrogenase [NAD(+)] OS=Pichia angusta GN=GPD PE=3 SV=1	KOG2711	Glycerol-3-phosphate dehydrogenase/dihydroxyacetone 3-phosphate reductase	ko00564	Glycerophospholipid metabolism	GO:0005975;GO:0051287;GO:0004367;GO:0046168;GO:0009331;GO:0042803;GO:0055114	carbohydrate metabolic process|NAD binding|glycerol-3-phosphate dehydrogenase [NAD+] activity|glycerol-3-phosphate catabolic process|glycerol-3-phosphate dehydrogenase complex|protein homodimerization activity|oxidation-reduction process
CL29524Contig1	3.06699	0.00711148	Up	gi|359479303|ref|XP_003632253.1|PREDICTED: G-type lectin S-receptor-like serine/threonine-protein kinase SD2-5-like [Vitis vinifera]	sp|Q8RWZ5|SD25_ARATH	G-type lectin S-receptor-like serine/threonine-protein kinase SD2-5 OS=Arabidopsis thaliana GN=SD25 PE=1 SV=1	KOG1187	Serine/threonine protein kinase	--	--	GO:0006468;GO:0005524;GO:0000186;GO:0004709;GO:0048544;GO:0000165	protein phosphorylation|ATP binding|activation of MAPKK activity|MAP kinase kinase kinase activity|recognition of pollen|MAPK cascade
CL29540Contig1	4.04343	0.00070455	Up	gi|359486022|ref|XP_003633374.1|PREDICTED: probable leucine-rich repeat receptor-like protein kinase At1g35710-like [Vitis vinifera]	sp|Q8VZG8|Y4885_ARATH	Probable LRR receptor-like serine/threonine-protein kinase At4g08850 OS=Arabidopsis thaliana GN=At4g08850 PE=1 SV=3	--	--	--	--	GO:0004713;GO:0006468;GO:0005524;GO:0016021	protein tyrosine kinase activity|protein phosphorylation|ATP binding|integral component of membrane
CL29552Contig1	7.47143	3.27347e-05	Up	gi|318136780|gb|ADV41669.1|beta-D-galactosidase [Actinidia deliciosa var. deliciosa]	sp|P48981|BGAL_MALDO	Beta-galactosidase OS=Malus domestica PE=1 SV=1	KOG0496	Beta-galactosidase	--	--	GO:0005975;GO:0048046;GO:0005618;GO:0030246;GO:0004565	carbohydrate metabolic process|apoplast|cell wall|carbohydrate binding|beta-galactosidase activity
CL2957Contig1	2.64107	0.0475635	Up	--	--	--	--	--	--	--	--	--
CL2972Contig1	5.58593	0.00136519	Up	gi|508719369|gb|EOY11266.1|Receptor-like kinase in in flowers 3, putative [Theobroma cacao]	sp|P93050|RKF3_ARATH	Probable LRR receptor-like serine/threonine-protein kinase RKF3 OS=Arabidopsis thaliana GN=RKF3 PE=1 SV=1	KOG1187	Serine/threonine protein kinase	--	--	GO:0004715;GO:0005886;GO:0006468;GO:0005524;GO:0004674	non-membrane spanning protein tyrosine kinase activity|plasma membrane|protein phosphorylation|ATP binding|protein serine/threonine kinase activity
CL2972Contig2	4.50501	0.0246478	Up	gi|548848384|gb|ERN07487.1|hypothetical protein AMTR_s00019p00256650 [Amborella trichopoda]	sp|P93050|RKF3_ARATH	Probable LRR receptor-like serine/threonine-protein kinase RKF3 OS=Arabidopsis thaliana GN=RKF3 PE=1 SV=1	KOG1187	Serine/threonine protein kinase	--	--	GO:0023014;GO:0005886;GO:0004702;GO:0006468;GO:0005524	signal transduction by phosphorylation|plasma membrane|receptor signaling protein serine/threonine kinase activity|protein phosphorylation|ATP binding
CL29962Contig1	4.353	0.00112467	Up	gi|359491211|ref|XP_002277671.2|PREDICTED: C2 and GRAM domain-containing protein At5g50170-like [Vitis vinifera]	sp|Q9FGS8|C2GR2_ARATH	C2 and GRAM domain-containing protein At5g50170 OS=Arabidopsis thaliana GN=At5g50170 PE=2 SV=1	KOG1032	Uncharacterized conserved protein, contains GRAM domain	--	--	--	--
CL30039Contig1	2.94298	0.00938845	Up	gi|508725943|gb|EOY17840.1|LRR receptor-like serine/threonine-protein kinase, putative [Theobroma cacao]	sp|Q9SD62|Y3471_ARATH	Putative receptor-like protein kinase At3g47110 OS=Arabidopsis thaliana GN=At3g47110 PE=3 SV=1	--	--	--	--	GO:0016023;GO:0016045;GO:0032440;GO:0042742;GO:0009507;GO:0002764;GO:0006468;GO:0010359;GO:0004674;GO:0016567;GO:0010204;GO:0016021;GO:0009626;GO:0055114;GO:0005886;GO:0005524;GO:0032940	cytoplasmic membrane-bounded vesicle|detection of bacterium|2-alkenal reductase [NAD(P)] activity|defense response to bacterium|chloroplast|immune response-regulating signaling pathway|protein phosphorylation|regulation of anion channel activity|protein serine/threonine kinase activity|protein ubiquitination|defense response signaling pathway, resistance gene-independent|integral component of mem…
CL30112Contig1	Inf	0.00196025	Up	gi|550327284|gb|EEE97778.2|hypothetical protein POPTR_0011s01120g [Populus trichocarpa]	--	--	KOG0504	FOG: Ankyrin repeat	--	--	--	--
CL30150Contig1	2.22859	0.0475028	Up	gi|255588826|ref|XP_002534730.1|protein binding protein, putative [Ricinus communis] >gi|223524670|gb|EEF27653.1| protein binding protein, putative [Ricinus communis]	sp|Q9LZD3|E70A1_ARATH	Exocyst complex component EXO70A1 OS=Arabidopsis thaliana GN=EXO70A1 PE=1 SV=1	KOG2344	Exocyst component protein and related proteins	ko04910	Insulin signaling pathway	GO:0000145;GO:0006887	exocyst|exocytosis
CL30155Contig1	3.89688	0.00668231	Up	gi|225431495|ref|XP_002274844.1|PREDICTED: uncharacterized protein LOC100265977 [Vitis vinifera]	sp|Q8CTA4|CSD_STAES	Probable cysteine desulfurase OS=Staphylococcus epidermidis (strain ATCC 12228) GN=csd PE=3 SV=1	KOG2840	Uncharacterized conserved protein with similarity to predicted ATPase of the PP-loop superfamily	--	--	GO:0008152;GO:0031071;GO:0030170	metabolic process|cysteine desulfurase activity|pyridoxal phosphate binding
CL30202Contig1	2.61192	0.0442635	Up	gi|527187719|gb|EPS60108.1|hypothetical protein M569_14696 [Genlisea aurea]	--	--	KOG1075	FOG: Reverse transcriptase	ko00730;ko04122	Thiamine metabolism |Sulfur relay system	GO:0003964;GO:0006278;GO:0003723;GO:0008270;GO:0009536	RNA-directed DNA polymerase activity|RNA-dependent DNA replication|RNA binding|zinc ion binding|plastid
CL30281Contig1	3.33855	0.0059774	Up	gi|20152193|dbj|BAB89349.1|1-aminocyclopropane-1-carboxylate synthase [Diospyros kaki]	sp|Q07262|1A1C_TOBAC	1-aminocyclopropane-1-carboxylate synthase OS=Nicotiana tabacum GN=ACS1 PE=2 SV=1	KOG0256	1-aminocyclopropane-1-carboxylate synthase, and related proteins	ko00270	Cysteine and methionine metabolism	GO:0009693;GO:0030170;GO:0009835;GO:0042218;GO:0016847	ethylene biosynthetic process|pyridoxal phosphate binding|fruit ripening|1-aminocyclopropane-1-carboxylate biosynthetic process|1-aminocyclopropane-1-carboxylate synthase activity
CL30338Contig1	2.52541	0.0236734	Up	gi|297737887|emb|CBI27088.3|unnamed protein product [Vitis vinifera]	sp|Q7XA72|AB21G_ARATH	ABC transporter G family member 21 OS=Arabidopsis thaliana GN=ABCG21 PE=2 SV=2	KOG0061	Transporter, ABC superfamily (Breast cancer resistance protein)	--	--	GO:0015416;GO:0006200;GO:0005524;GO:0009507;GO:0016020;GO:0005634	organic phosphonate transmembrane-transporting ATPase activity|ATP catabolic process|ATP binding|chloroplast|membrane|nucleus
CL30390Contig1	2.80457	0.0202056	Up	gi|225443446|ref|XP_002270934.1|PREDICTED: beta-amyrin synthase [Vitis vinifera]	sp|Q8W3Z1|BAMS_BETPL	Beta-amyrin synthase OS=Betula platyphylla GN=OSCBPY PE=1 SV=1	KOG0497	Oxidosqualene-lanosterol cyclase and related proteins	ko00909	Sesquiterpenoid and triterpenoid biosynthesis	GO:0034075;GO:0080011;GO:0010686;GO:0034074;GO:0019745;GO:0042300;GO:0010263;GO:0080003;GO:0048364;GO:0042299;GO:0051746	arabidiol synthase activity|baruol synthase activity|tetracyclic triterpenoid biosynthetic process|marneral synthase activity|pentacyclic triterpenoid biosynthetic process|beta-amyrin synthase activity|tricyclic triterpenoid biosynthetic process|thalianol metabolic process|root development|lupeol synthase activity|thalianol synthase activity
CL303Contig1	Inf	0.000194336	Up	--	--	--	--	--	--	--	--	--
CL3042Contig1	2.8441	0.0241441	Up	--	--	--	--	--	--	--	--	--
CL30485Contig1	Inf	0.000146387	Up	gi|359485822|ref|XP_003633342.1|PREDICTED: receptor-like protein 12-like [Vitis vinifera]	sp|Q9C9H7|RLP12_ARATH	Receptor-like protein 12 OS=Arabidopsis thaliana GN=RLP12 PE=2 SV=2	KOG0619	FOG: Leucine rich repeat	--	--	GO:0046872;GO:0016301;GO:0016310;GO:0006812;GO:0032440;GO:0016021;GO:0000166;GO:0055114;GO:0019829	metal ion binding|kinase activity|phosphorylation|cation transport|2-alkenal reductase [NAD(P)] activity|integral component of membrane|nucleotide binding|oxidation-reduction process|cation-transporting ATPase activity
CL30550Contig1	2.32163	0.039785	Up	gi|255561377|ref|XP_002521699.1|AMP dependent ligase, putative [Ricinus communis] >gi|223539090|gb|EEF40686.1| AMP dependent ligase, putative [Ricinus communis]	sp|Q9SEY5|AAE2_ARATH	Probable acyl-activating enzyme 2 OS=Arabidopsis thaliana GN=AAE2 PE=2 SV=1	KOG1176	Acyl-CoA synthetase	--	--	GO:0005777;GO:0015996;GO:0008756;GO:0016208	peroxisome|chlorophyll catabolic process|o-succinylbenzoate-CoA ligase activity|AMP binding
CL30578Contig1	3.50876	0.00253508	Up	gi|460410229|ref|XP_004250533.1|PREDICTED: probable rhamnogalacturonate lyase B-like [Solanum lycopersicum]	sp|Q8RJP2|RHIE_DICD3	Rhamnogalacturonate lyase OS=Dickeya dadantii (strain 3937) GN=rhiE PE=1 SV=1	--	--	--	--	GO:0030246;GO:0005975;GO:0016829	carbohydrate binding|carbohydrate metabolic process|lyase activity
CL30592Contig1	2.18864	0.0484819	Up	--	--	--	--	--	--	--	--	--
CL30612Contig1	2.24445	0.0494614	Up	gi|225446170|ref|XP_002271585.1|PREDICTED: probable 1-deoxy-D-xylulose-5-phosphate synthase, chloroplastic [Vitis vinifera] >gi|297735326|emb|CBI17766.3| unnamed protein product [Vitis vinifera]	sp|Q6YU51|DXS2_ORYSJ	Probable 1-deoxy-D-xylulose-5-phosphate synthase 2, chloroplastic OS=Oryza sativa subsp. japonica GN=Os07g0190000 PE=2 SV=1	KOG0523	Transketolase	ko00730;ko00900	Thiamine metabolism |Terpenoid backbone biosynthesis	GO:0008661;GO:0016114	1-deoxy-D-xylulose-5-phosphate synthase activity|terpenoid biosynthetic process
CL30687Contig1	5.48586	2.27926e-05	Up	gi|557521487|gb|ESR32854.1|hypothetical protein CICLE_v10005225mg [Citrus clementina]	sp|Q39224|SRG1_ARATH	Protein SRG1 OS=Arabidopsis thaliana GN=SRG1 PE=2 SV=1	KOG0143	Iron/ascorbate family oxidoreductases	--	--	GO:0051555;GO:0005737;GO:0055114;GO:0045431	flavonol biosynthetic process|cytoplasm|oxidation-reduction process|flavonol synthase activity
CL30763Contig1	2.42906	0.0382243	Up	gi|550342894|gb|EEE79365.2|hypothetical protein POPTR_0003s10290g [Populus trichocarpa]	sp|Q41224|AOX1_TOBAC	Ubiquinol oxidase 1, mitochondrial OS=Nicotiana tabacum GN=AOX1 PE=1 SV=1	--	--	--	--	GO:0016021;GO:0009916;GO:0035556;GO:0055114;GO:0005743;GO:0046872;GO:0009723;GO:0009738;GO:0070469;GO:0007585	integral component of membrane|alternative oxidase activity|intracellular signal transduction|oxidation-reduction process|mitochondrial inner membrane|metal ion binding|response to ethylene|abscisic acid-activated signaling pathway|respiratory chain|respiratory gaseous exchange
CL30803Contig1	2.71146	0.0486629	Up	gi|225447860|ref|XP_002268766.1|PREDICTED: LL-diaminopimelate aminotransferase, chloroplastic [Vitis vinifera] >gi|296081525|emb|CBI20048.3| unnamed protein product [Vitis vinifera]	sp|Q9ZQI7|ALD1_ARATH	Aminotransferase ALD1 OS=Arabidopsis thaliana GN=ALD1 PE=1 SV=2	KOG0257	Kynurenine aminotransferase, glutamine transaminase K	ko00300;ko01230	Lysine biosynthesis |Biosynthesis of amino acids	GO:0009862;GO:0009693;GO:0004069;GO:0042742;GO:0009089;GO:0080130;GO:0010285;GO:0010150;GO:0030170	systemic acquired resistance, salicylic acid mediated signaling pathway|ethylene biosynthetic process|L-aspartate:2-oxoglutarate aminotransferase activity|defense response to bacterium|lysine biosynthetic process via diaminopimelate|L-phenylalanine:2-oxoglutarate aminotransferase activity|L,L-diaminopimelate aminotransferase activity|leaf senescence|pyridoxal phosphate binding
CL30869Contig1	Inf	2.96145e-05	Up	gi|470101431|ref|XP_004287176.1|PREDICTED: polygalacturonase-like [Fragaria vesca subsp. vesca]	sp|P48979|PGLR_PRUPE	Polygalacturonase OS=Prunus persica PE=2 SV=1	--	--	ko00040;ko00500	Pentose and glucuronate interconversions |Starch and sucrose metabolism	GO:0005576;GO:0004650;GO:0005975;GO:0047911	extracellular region|polygalacturonase activity|carbohydrate metabolic process|galacturan 1,4-alpha-galacturonidase activity
CL30881Contig1	3.50501	0.0491129	Up	gi|508774696|gb|EOY21952.1|Uncharacterized protein TCM_014120 [Theobroma cacao]	sp|Q9FWW5|Y1215_ARATH	WEB family protein At1g12150 OS=Arabidopsis thaliana GN=At1g12150 PE=2 SV=1	KOG0946	ER-Golgi vesicle-tethering protein p115	--	--	GO:0005886	plasma membrane
CL30882Contig1	2.41462	0.0383788	Up	gi|224098077|ref|XP_002311116.1|predicted protein [Populus trichocarpa]	--	--	--	--	--	--	GO:0008080	N-acetyltransferase activity
CL30911Contig1	2.19688	0.0455701	Up	--	--	--	--	--	--	--	--	--
CL30940Contig1	2.66706	0.0304971	Up	gi|140083554|gb|ABO84839.1|putative MAP kinase 3 [Catharanthus roseus]	sp|Q07176|MMK1_MEDSA	Mitogen-activated protein kinase homolog MMK1 OS=Medicago sativa GN=MMK1 PE=1 SV=1	KOG0660	Mitogen-activated protein kinase	ko04010;ko04012;ko04013;ko04014;ko04015;ko04022;ko04024;ko04062;ko04066;ko04068;ko04114;ko04150;ko04151;ko04261;ko04270;ko04320;ko04350;ko04360;ko04370;ko04380;ko04510;ko04520;ko04540;ko04550;ko04611;ko04620;ko04621;ko04650;ko04660;ko04662;ko04664;ko04666;ko04668;ko04713;ko04720;ko04722;ko04723;ko04724;ko04725;ko04726;ko04730;ko04810;ko04910;ko04912;ko04914;ko04915;ko04916;ko04917;ko04919;ko04921…	MAPK signaling pathway |ErbB signaling pathway |MAPK signaling pathway - fly |Ras signaling pathway |Rap1 signaling pathway |cGMP - PKG signaling pathway |cAMP signaling pathway |Chemokine signaling pathway |HIF-1 signaling pathway |FoxO signaling pathway |Oocyte meiosis |mTOR signaling pathway |PI3K-Akt signaling pathway |Adrenergic signaling in cardiomyocytes |Vascular smooth muscle contraction…	GO:0009697;GO:0010120;GO:2000038;GO:0048481;GO:0010229;GO:0010363;GO:0010200;GO:0031348;GO:0050832;GO:0043069;GO:0009867;GO:0019684;GO:0006970;GO:0009595;GO:0042742;GO:0004707;GO:0006612;GO:0009738;GO:0010374;GO:0001666;GO:0080136;GO:0006979;GO:0010224;GO:0010310;GO:2000037;GO:0009862;GO:0005524;GO:0000169;GO:0035304;GO:0009409;GO:0000165;GO:0043900;GO:0006355;GO:0006468;GO:0009611	salicylic acid biosynthetic process|camalexin biosynthetic process|regulation of stomatal complex development|ovule development|inflorescence development|regulation of plant-type hypersensitive response|response to chitin|negative regulation of defense response|defense response to fungus|negative regulation of programmed cell death|jasmonic acid mediated signaling pathway|photosynthesis, light re…
CL3100Contig1	Inf	0.0422125	Up	gi|260947858|ref|XP_002618226.1|hypothetical protein CLUG_01686 [Clavispora lusitaniae ATCC 42720] >gi|238848098|gb|EEQ37562.1| hypothetical protein CLUG_01686 [Clavispora lusitaniae ATCC 42720]	sp|P09624|DLDH_YEAST	Dihydrolipoyl dehydrogenase, mitochondrial OS=Saccharomyces cerevisiae (strain ATCC 204508 / S288c) GN=LPD1 PE=1 SV=1	KOG1335	Dihydrolipoamide dehydrogenase	ko00010;ko00020;ko00260;ko00280;ko00620;ko01200	Glycolysis / Gluconeogenesis |Citrate cycle (TCA cycle) |Glycine, serine and threonine metabolism |Valine, leucine and isoleucine degradation |Pyruvate metabolism |Carbon metabolism	GO:0050660;GO:0036180;GO:0045454;GO:0006520;GO:0004148;GO:0005739;GO:0055114	flavin adenine dinucleotide binding|filamentous growth of a population of unicellular organisms in response to biotic stimulus|cell redox homeostasis|cellular amino acid metabolic process|dihydrolipoyl dehydrogenase activity|mitochondrion|oxidation-reduction process
CL31015Contig1	3.03055	0.00793761	Up	gi|508716528|gb|EOY08425.1|HVA22-like protein J, putative [Theobroma cacao]	sp|Q9LR09|HA22G_ARATH	Putative HVA22-like protein g OS=Arabidopsis thaliana GN=HVA22G PE=3 SV=2	KOG1726	HVA22/DP1 gene product-related proteins	--	--	--	--
CL31023Contig1	2.33521	0.0458728	Up	gi|508707809|gb|EOX99705.1|Senescence-associated gene 29 [Theobroma cacao]	sp|P93332|NOD3_MEDTR	Bidirectional sugar transporter N3 OS=Medicago truncatula GN=N3 PE=2 SV=1	KOG1623	Multitransmembrane protein	--	--	GO:0010150;GO:0005887;GO:0071446;GO:0071470;GO:0008643;GO:0071215	leaf senescence|integral component of plasma membrane|cellular response to salicylic acid stimulus|cellular response to osmotic stress|carbohydrate transport|cellular response to abscisic acid stimulus
CL3106Contig1	Inf	0.0422125	Up	gi|459368367|gb|EMG47112.1|Ribosomal protein, large subunit, putative [Candida maltosa Xu316]	sp|Q6BXM5|RL3_DEBHA	60S ribosomal protein L3 OS=Debaryomyces hansenii (strain ATCC 36239 / CBS 767 / JCM 1990 / NBRC 0083 / IGC 2968) GN=RPL3 PE=3 SV=1	KOG0746	60S ribosomal protein L3 and related proteins	ko03010	Ribosome	GO:0032040;GO:0005840;GO:0009986;GO:0003735;GO:0006412	small-subunit processome|ribosome|cell surface|structural constituent of ribosome|translation
CL31135Contig1	Inf	0.0351403	Up	gi|508787228|gb|EOY34484.1|Xyloglucan endotransglucosylase/hydrolase protein 32 isoform 1 [Theobroma cacao]	sp|Q9SJL9|XTH32_ARATH	Probable xyloglucan endotransglucosylase/hydrolase protein 32 OS=Arabidopsis thaliana GN=XTH32 PE=2 SV=1	--	--	--	--	GO:0004553;GO:0006073;GO:0048046;GO:0005618;GO:0016762	hydrolase activity, hydrolyzing O-glycosyl compounds|cellular glucan metabolic process|apoplast|cell wall|xyloglucan:xyloglucosyl transferase activity
CL31139Contig1	3.38953	0.0303166	Up	gi|296084602|emb|CBI25623.3|unnamed protein product [Vitis vinifera]	sp|Q6RY07|CHIA_RAT	Acidic mammalian chitinase OS=Rattus norvegicus GN=Chia PE=2 SV=1	KOG2806	Chitinase	ko00520	Amino sugar and nucleotide sugar metabolism	GO:0005975;GO:0004568;GO:0006032	carbohydrate metabolic process|chitinase activity|chitin catabolic process
CL31182Contig1	2.60252	0.0238429	Up	gi|225463956|ref|XP_002270614.1|PREDICTED: probable WRKY transcription factor 74-like [Vitis vinifera]	sp|Q9SR07|WRK39_ARATH	Probable WRKY transcription factor 39 OS=Arabidopsis thaliana GN=WRKY39 PE=2 SV=1	--	--	--	--	GO:0043565;GO:0003700;GO:0006355	sequence-specific DNA binding|sequence-specific DNA binding transcription factor activity|regulation of transcription, DNA-templated
CL31193Contig1	5.51291	1.98664e-05	Up	gi|357966793|gb|AET95643.1|chitinase [Camellia sinensis]	sp|P51613|CHIB_VITVI	Basic endochitinase OS=Vitis vinifera GN=CHIT1B PE=2 SV=1	KOG4742	Predicted chitinase	ko00520	Amino sugar and nucleotide sugar metabolism	GO:0008843;GO:0006032;GO:0016998;GO:0008061;GO:0009871;GO:0016231;GO:0005773;GO:0046686;GO:0050832;GO:0000272;GO:0005886	endochitinase activity|chitin catabolic process|cell wall macromolecule catabolic process|chitin binding|jasmonic acid and ethylene-dependent systemic resistance, ethylene mediated signaling pathway|beta-N-acetylglucosaminidase activity|vacuole|response to cadmium ion|defense response to fungus|polysaccharide catabolic process|plasma membrane
CL31199Contig1	2.24879	0.042065	Up	--	--	--	--	--	--	--	--	--
CL311Contig2	Inf	0.0245976	Up	gi|508698835|gb|EOX90731.1|ACT-like protein tyrosine kinase family protein [Theobroma cacao]	--	--	KOG0192	Tyrosine kinase specific for activated (GTP-bound) p21cdc42Hs	--	--	GO:0004713;GO:0006468;GO:0016597;GO:0005524;GO:0004674	protein tyrosine kinase activity|protein phosphorylation|amino acid binding|ATP binding|protein serine/threonine kinase activity
CL31205Contig1	3.86758	0.00114736	Up	gi|508723803|gb|EOY15700.1|Uncharacterized protein TCM_034686 [Theobroma cacao]	--	--	KOG2048	WD40 repeat protein	--	--	--	--
CL3122Contig2	Inf	0.00220151	Up	--	--	--	--	--	--	--	--	--
CL31241Contig1	2.52077	0.029106	Up	gi|359490578|ref|XP_002275623.2|PREDICTED: S-type anion channel SLAH3-like [Vitis vinifera] >gi|302143741|emb|CBI22602.3| unnamed protein product [Vitis vinifera]	sp|Q9FLV9|SLAH3_ARATH	S-type anion channel SLAH3 OS=Arabidopsis thaliana GN=SLAH3 PE=1 SV=1	--	--	--	--	GO:0055085;GO:0016021	transmembrane transport|integral component of membrane
CL31265Contig1	Inf	1.45361e-05	Up	gi|225462729|ref|XP_002267886.1|PREDICTED: bidirectional sugar transporter SWEET3 [Vitis vinifera] >gi|302143683|emb|CBI22544.3| unnamed protein product [Vitis vinifera]	sp|Q6NQN5|SWET3_ARATH	Bidirectional sugar transporter SWEET3 OS=Arabidopsis thaliana GN=SWEET3 PE=2 SV=1	KOG1623	Multitransmembrane protein	--	--	GO:0005887;GO:0051119;GO:0008643	integral component of plasma membrane|sugar transmembrane transporter activity|carbohydrate transport
CL31272Contig1	3.29088	0.00465004	Up	gi|388270413|gb|AFK26307.1|chitinase 1 [Aegiceras corniculatum]	sp|P24091|CHI2_TOBAC	Endochitinase B OS=Nicotiana tabacum GN=CHN50 PE=1 SV=1	KOG4742	Predicted chitinase	ko00520	Amino sugar and nucleotide sugar metabolism	GO:0005618;GO:0006032;GO:0009626;GO:0016998;GO:0008061;GO:0005576;GO:0004568;GO:0005773;GO:0000272;GO:0009607	cell wall|chitin catabolic process|plant-type hypersensitive response|cell wall macromolecule catabolic process|chitin binding|extracellular region|chitinase activity|vacuole|polysaccharide catabolic process|response to biotic stimulus
CL31285Contig1	2.95837	0.0171796	Up	gi|225450311|ref|XP_002268131.1|PREDICTED: uncharacterized protein LOC100261320 [Vitis vinifera]	--	--	--	--	--	--	GO:0035556;GO:0010200;GO:0002679;GO:0015706;GO:0047134;GO:0010167;GO:0015824;GO:0008270;GO:0055114	intracellular signal transduction|response to chitin|respiratory burst involved in defense response|nitrate transport|protein-disulfide reductase activity|response to nitrate|proline transport|zinc ion binding|oxidation-reduction process
CL31348Contig1	3.01284	0.00802222	Up	gi|356572594|ref|XP_003554453.1|PREDICTED: momilactone A synthase-like [Glycine max]	sp|Q94KL8|SILD_PODPE	Secoisolariciresinol dehydrogenase (Fragment) OS=Podophyllum peltatum PE=1 SV=1	KOG0725	Reductases with broad range of substrate specificities	--	--	GO:0055114;GO:0047044	oxidation-reduction process|androstan-3-alpha,17-beta-diol dehydrogenase activity
CL31390Contig1	2.26472	0.0403664	Up	gi|557556710|gb|ESR66724.1|hypothetical protein CICLE_v10008947mg [Citrus clementina] >gi|557556711|gb|ESR66725.1| hypothetical protein CICLE_v10008947mg [Citrus clementina]	--	--	--	--	--	--	GO:0016020;GO:0010363;GO:0010200;GO:0006612;GO:0050832;GO:0009507;GO:0043069;GO:0006569;GO:0009684;GO:0005783;GO:0009863;GO:0030968	membrane|regulation of plant-type hypersensitive response|response to chitin|protein targeting to membrane|defense response to fungus|chloroplast|negative regulation of programmed cell death|tryptophan catabolic process|indoleacetic acid biosynthetic process|endoplasmic reticulum|salicylic acid mediated signaling pathway|endoplasmic reticulum unfolded protein response
CL31411Contig1	2.32242	0.0436476	Up	--	--	--	--	--	--	--	--	--
CL31427Contig1	2.28456	0.0386219	Up	gi|255556005|ref|XP_002519037.1|Stem-specific protein TSJT1, putative [Ricinus communis] >gi|223541700|gb|EEF43248.1| Stem-specific protein TSJT1, putative [Ricinus communis]	sp|P24805|TSJT1_TOBAC	Stem-specific protein TSJT1 OS=Nicotiana tabacum GN=TSJT1 PE=2 SV=1	--	--	--	--	--	--
CL31434Contig1	Inf	0.0174855	Up	gi|548848080|gb|ERN07183.1|hypothetical protein AMTR_s00019p00158300 [Amborella trichopoda]	--	--	--	--	--	--	GO:0016020;GO:0010363;GO:0010200;GO:0006612;GO:0050832;GO:0009507;GO:0043069;GO:0006569;GO:0009684;GO:0009863	membrane|regulation of plant-type hypersensitive response|response to chitin|protein targeting to membrane|defense response to fungus|chloroplast|negative regulation of programmed cell death|tryptophan catabolic process|indoleacetic acid biosynthetic process|salicylic acid mediated signaling pathway
CL31456Contig1	4.38953	0.00101823	Up	gi|565397143|ref|XP_006364160.1|PREDICTED: mitogen-activated protein kinase kinase kinase A-like [Solanum tuberosum]	sp|Q9FZ36|M3K2_ARATH	Mitogen-activated protein kinase kinase kinase 2 OS=Arabidopsis thaliana GN=ANP2 PE=2 SV=1	KOG0198	MEKK and related serine/threonine protein kinases	--	--	GO:0006468;GO:0005524;GO:0000186;GO:0004709;GO:0000165	protein phosphorylation|ATP binding|activation of MAPKK activity|MAP kinase kinase kinase activity|MAPK cascade
CL3146Contig1	Inf	0.0108233	Up	gi|147843192|emb|CAN78447.1|hypothetical protein VITISV_026810 [Vitis vinifera]	sp|P10978|POLX_TOBAC	Retrovirus-related Pol polyprotein from transposon TNT 1-94 OS=Nicotiana tabacum PE=2 SV=1	KOG0017	FOG: Transposon-encoded proteins with TYA, reverse transcriptase, integrase domains in various combinations	--	--	GO:0005234;GO:0016021;GO:0004970;GO:0008270;GO:0003676;GO:0006811;GO:0035235;GO:0015074	extracellular-glutamate-gated ion channel activity|integral component of membrane|ionotropic glutamate receptor activity|zinc ion binding|nucleic acid binding|ion transport|ionotropic glutamate receptor signaling pathway|DNA integration
CL31484Contig1	2.37611	0.0318249	Up	gi|225456136|ref|XP_002281955.1|PREDICTED: ras-related protein RABA6b [Vitis vinifera] >gi|297734313|emb|CBI15560.3| unnamed protein product [Vitis vinifera]	sp|Q9C9U7|RAA6A_ARATH	Ras-related protein RABA6a OS=Arabidopsis thaliana GN=RABA6A PE=2 SV=1	KOG0087	GTPase Rab11/YPT3, small G protein superfamily	ko04144;ko04961;ko04962;ko04972	Endocytosis |Endocrine and other factor-regulated calcium reabsorption |Vasopressin-regulated water reabsorption |Pancreatic secretion	GO:0010413;GO:0007264;GO:0010089;GO:0045492;GO:0005737;GO:0016787;GO:0015031;GO:0005634;GO:0005525;GO:0005886	glucuronoxylan metabolic process|small GTPase mediated signal transduction|xylem development|xylan biosynthetic process|cytoplasm|hydrolase activity|protein transport|nucleus|GTP binding|plasma membrane
CL31667Contig1	Inf	0.0245976	Up	gi|359479109|ref|XP_002275220.2|PREDICTED: E3 ubiquitin-protein ligase PUB24-like [Vitis vinifera]	sp|Q9SF15|PUB24_ARATH	E3 ubiquitin-protein ligase PUB24 OS=Arabidopsis thaliana GN=PUB24 PE=1 SV=1	KOG0167	FOG: Armadillo/beta-catenin-like repeats	--	--	GO:0000151;GO:0016567;GO:0004842	ubiquitin ligase complex|protein ubiquitination|ubiquitin-protein transferase activity
CL31671Contig1	4.55945	0.0217393	Up	gi|508705504|gb|EOX97400.1|WRKY DNA-binding protein 9, putative isoform 1 [Theobroma cacao]	sp|Q9C9F0|WRKY9_ARATH	Probable WRKY transcription factor 9 OS=Arabidopsis thaliana GN=WRKY9 PE=2 SV=1	--	--	--	--	GO:0006355;GO:0003700;GO:0043565;GO:0010106;GO:0015706;GO:0010043;GO:0010167;GO:0006826	regulation of transcription, DNA-templated|sequence-specific DNA binding transcription factor activity|sequence-specific DNA binding|cellular response to iron ion starvation|nitrate transport|response to zinc ion|response to nitrate|iron ion transport
CL31688Contig1	2.86718	0.0112131	Up	gi|359484312|ref|XP_002279746.2|PREDICTED: 1-aminocyclopropane-1-carboxylate oxidase 1 [Vitis vinifera]	sp|Q9ZUN4|ACCO1_ARATH	1-aminocyclopropane-1-carboxylate oxidase 1 OS=Arabidopsis thaliana GN=ACO1 PE=2 SV=1	KOG0143	Iron/ascorbate family oxidoreductases	ko00270	Cysteine and methionine metabolism	GO:0009815;GO:0044036;GO:0010089;GO:0016706;GO:0055114;GO:0009693	1-aminocyclopropane-1-carboxylate oxidase activity|cell wall macromolecule metabolic process|xylem development|oxidoreductase activity, acting on paired donors, with incorporation or reduction of molecular oxygen, 2-oxoglutarate as one donor, and incorporation of one atom each of oxygen into both donors|oxidation-reduction process|ethylene biosynthetic process
CL31719Contig1	2.57408	0.0212524	Up	gi|550346296|gb|ERP64952.1|hypothetical protein POPTR_0001s02280g [Populus trichocarpa]	--	--	--	--	--	--	--	--
CL31720Contig1	2.72703	0.01508	Up	gi|225451467|ref|XP_002274131.1|PREDICTED: peroxidase 55-like [Vitis vinifera]	sp|Q96509|PER55_ARATH	Peroxidase 55 OS=Arabidopsis thaliana GN=PER55 PE=1 SV=1	--	--	ko00360;ko00940	Phenylalanine metabolism |Phenylpropanoid biosynthesis	GO:0020037;GO:0046872;GO:0004601;GO:0055114;GO:0006979	heme binding|metal ion binding|peroxidase activity|oxidation-reduction process|response to oxidative stress
CL31781Contig1	2.94646	0.0176376	Up	gi|356614433|gb|AET25429.1|class IV chitinase [Actinidia chinensis]	sp|O04138|CHI4_ORYSJ	Chitinase 4 OS=Oryza sativa subsp. japonica GN=Cht4 PE=2 SV=2	KOG4742	Predicted chitinase	ko00520	Amino sugar and nucleotide sugar metabolism	GO:0004568;GO:0005975;GO:0006032;GO:0005618;GO:0010262;GO:0008061;GO:0016998	chitinase activity|carbohydrate metabolic process|chitin catabolic process|cell wall|somatic embryogenesis|chitin binding|cell wall macromolecule catabolic process
CL31783Contig1	4.3323	0.000423212	Up	gi|224120070|ref|XP_002331129.1|predicted protein [Populus trichocarpa] >gi|550312316|gb|ERP48407.1| hypothetical protein POPTR_0022s00360g [Populus trichocarpa]	sp|B9FSC8|OPR11_ORYSJ	Putative 12-oxophytodienoate reductase 11 OS=Oryza sativa subsp. japonica GN=OPR11 PE=2 SV=1	KOG0134	NADH:flavin oxidoreductase/12-oxophytodienoate reductase	ko00592	alpha-Linolenic acid metabolism	GO:0031408;GO:0009751;GO:0009611;GO:0016491;GO:0046686;GO:0010181;GO:0005739;GO:0055114	oxylipin biosynthetic process|response to salicylic acid|response to wounding|oxidoreductase activity|response to cadmium ion|FMN binding|mitochondrion|oxidation-reduction process
CL31829Contig1	2.34646	0.0466945	Up	gi|565386184|ref|XP_006358915.1|PREDICTED: probable (S)-N-methylcoclaurine 3'-hydroxylase isozyme 2-like [Solanum tuberosum]	sp|Q9FXW4|C80B2_COPJA	Probable (S)-N-methylcoclaurine 3'-hydroxylase isozyme 2 OS=Coptis japonica GN=CYP80B2 PE=2 SV=1	KOG0156	Cytochrome P450 CYP2 subfamily	--	--	GO:0020037;GO:0005506;GO:0009055;GO:0055114;GO:0050593	heme binding|iron ion binding|electron carrier activity|oxidation-reduction process|N-methylcoclaurine 3'-monooxygenase activity
CL31835Contig1	Inf	0.0174855	Up	gi|255539246|ref|XP_002510688.1|conserved hypothetical protein [Ricinus communis] >gi|223551389|gb|EEF52875.1| conserved hypothetical protein [Ricinus communis]	sp|O82368|Y2988_ARATH	Uncharacterized protein At2g29880 OS=Arabidopsis thaliana GN=At2g29880 PE=2 SV=1	--	--	--	--	--	--
CL31838Contig1	2.86597	0.0129363	Up	gi|359489780|ref|XP_002273350.2|PREDICTED: O-glucosyltransferase rumi homolog [Vitis vinifera]	sp|Q8T045|RUMI_DROME	O-glucosyltransferase rumi OS=Drosophila melanogaster GN=rumi PE=1 SV=1	KOG2458	Endoplasmic reticulum protein EP58, contains filamin rod domain and KDEL motif	ko00514	Other types of O-glycan biosynthesis	GO:0016740	transferase activity
CL31842Contig1	2.39752	0.0309888	Up	gi|297738740|emb|CBI27985.3|unnamed protein product [Vitis vinifera]	--	--	KOG4210	Nuclear localization sequence binding protein	--	--	--	--
CL31845Contig1	3.06158	0.007309	Up	gi|225445324|ref|XP_002284748.1|PREDICTED: uncharacterized protein LOC100256125 [Vitis vinifera]	--	--	--	--	--	--	GO:0016706;GO:0055114;GO:0009507	oxidoreductase activity, acting on paired donors, with incorporation or reduction of molecular oxygen, 2-oxoglutarate as one donor, and incorporation of one atom each of oxygen into both donors|oxidation-reduction process|chloroplast
CL31851Contig1	4.00895	0.00108022	Up	gi|508775114|gb|EOY22370.1|Xanthine/uracil permease family protein [Theobroma cacao]	sp|Q84MA8|AZG2_ARATH	Adenine/guanine permease AZG2 OS=Arabidopsis thaliana GN=AZG2 PE=2 SV=1	--	--	--	--	GO:0015854;GO:0016020;GO:0005345;GO:0015853;GO:0055085;GO:0015931	guanine transport|membrane|purine nucleobase transmembrane transporter activity|adenine transport|transmembrane transport|nucleobase-containing compound transport
CL31963Contig1	2.34903	0.036587	Up	gi|359493604|ref|XP_002283120.2|PREDICTED: UDP-N-acetylglucosamine 1-carboxyvinyltransferase-like [Vitis vinifera] >gi|302142903|emb|CBI20198.3| unnamed protein product [Vitis vinifera]	sp|Q8Z0C4|MURA_NOSS1	UDP-N-acetylglucosamine 1-carboxyvinyltransferase OS=Nostoc sp. (strain PCC 7120 / UTEX 2576) GN=murA PE=3 SV=1	KOG0692	Pentafunctional AROM protein	--	--	GO:0008760;GO:0007049;GO:0008360;GO:0051301;GO:0019277;GO:0009252;GO:0005737	UDP-N-acetylglucosamine 1-carboxyvinyltransferase activity|cell cycle|regulation of cell shape|cell division|UDP-N-acetylgalactosamine biosynthetic process|peptidoglycan biosynthetic process|cytoplasm
CL31976Contig1	2.39698	0.047956	Up	gi|508709187|gb|EOY01084.1|2-oxoglutarate and Fe(II)-dependent oxygenase superfamily protein, putative [Theobroma cacao]	sp|Q84TC2|BX6_MAIZE	DIBOA-glucoside dioxygenase BX6 OS=Zea mays GN=BX6 PE=1 SV=1	KOG0143	Iron/ascorbate family oxidoreductases	--	--	GO:0055114;GO:0050590	oxidation-reduction process|desacetoxyvindoline 4-hydroxylase activity
CL32004Contig1	2.84342	0.0116577	Up	gi|508778410|gb|EOY25666.1|FAD-binding and BBE domain-containing protein [Theobroma cacao]	sp|Q9SVG4|RETOL_ARATH	Reticuline oxidase-like protein OS=Arabidopsis thaliana GN=At4g20830 PE=1 SV=2	--	--	--	--	GO:0050660;GO:0050468;GO:0008762;GO:0055114	flavin adenine dinucleotide binding|reticuline oxidase activity|UDP-N-acetylmuramate dehydrogenase activity|oxidation-reduction process
CL32009Contig1	Inf	0.0293474	Up	gi|343887301|dbj|BAK61847.1|Ankyrin repeat family protein [Citrus unshiu]	sp|Q6AWW5|Y5262_ARATH	Ankyrin repeat-containing protein At5g02620 OS=Arabidopsis thaliana GN=At5g02620 PE=1 SV=1	KOG0504	FOG: Ankyrin repeat	--	--	--	--
CL32012Contig1	3.0218	0.00782923	Up	gi|462409731|gb|EMJ15065.1|hypothetical protein PRUPE_ppa018212mg [Prunus persica]	sp|Q9SV07|ASAT1_ARATH	Acyl-CoA--sterol O-acyltransferase 1 OS=Arabidopsis thaliana GN=ASAT1 PE=1 SV=1	--	--	--	--	GO:0016746	transferase activity, transferring acyl groups
CL32061Contig1	2.58571	0.022385	Up	gi|225434355|ref|XP_002268300.1|PREDICTED: probable serine/threonine-protein kinase WNK4 [Vitis vinifera] >gi|297745773|emb|CBI15829.3| unnamed protein product [Vitis vinifera]	sp|Q9LVL5|WNK4_ARATH	Probable serine/threonine-protein kinase WNK4 OS=Arabidopsis thaliana GN=WNK4 PE=1 SV=1	KOG0584	Serine/threonine protein kinase	--	--	GO:0016036;GO:0019375;GO:0000186;GO:0010260;GO:0042631;GO:0005737;GO:0046777;GO:0000165;GO:0004709;GO:0005634;GO:0005524	cellular response to phosphate starvation|galactolipid biosynthetic process|activation of MAPKK activity|organ senescence|cellular response to water deprivation|cytoplasm|protein autophosphorylation|MAPK cascade|MAP kinase kinase kinase activity|nucleus|ATP binding
CL32076Contig1	2.97449	0.0180326	Up	gi|508715210|gb|EOY07107.1|GRAS family transcription factor, putative [Theobroma cacao]	sp|Q5NE24|NSP2_MEDTR	Nodulation-signaling pathway 2 protein OS=Medicago truncatula GN=NSP2 PE=1 SV=1	--	--	--	--	GO:0006355;GO:0006351	regulation of transcription, DNA-templated|transcription, DNA-templated
CL32128Contig1	4.59789	0.0011453	Up	gi|440550959|gb|AGC11863.1|salicylic acid carboxyl methyltransferase [Camellia japonica]	sp|Q9SPV4|SAMT_CLABR	Salicylate carboxymethyltransferase OS=Clarkia breweri GN=SAMT PE=1 SV=1	--	--	ko00592	alpha-Linolenic acid metabolism	GO:0032259;GO:0030795	methylation|jasmonate O-methyltransferase activity
CL32198Contig1	2.53249	0.0269091	Up	gi|359483978|ref|XP_003633047.1|PREDICTED: cytochrome P450 716B2-like [Vitis vinifera]	sp|Q50EK0|C16B2_PICSI	Cytochrome P450 716B2 OS=Picea sitchensis GN=CYP716B2 PE=2 SV=1	KOG0157	Cytochrome P450 CYP4/CYP19/CYP26 subfamilies	--	--	GO:0020037;GO:0005506;GO:0009055;GO:0055114;GO:0050598	heme binding|iron ion binding|electron carrier activity|oxidation-reduction process|taxane 13-alpha-hydroxylase activity
CL32201Contig1	3.21056	0.0201428	Up	gi|225449883|ref|XP_002267910.1|PREDICTED: scarecrow-like protein 3 [Vitis vinifera]	sp|Q9LPR8|SCL3_ARATH	Scarecrow-like protein 3 OS=Arabidopsis thaliana GN=SCL3 PE=2 SV=1	--	--	--	--	GO:0006355;GO:0003700;GO:0003677;GO:0006351	regulation of transcription, DNA-templated|sequence-specific DNA binding transcription factor activity|DNA binding|transcription, DNA-templated
CL32211Contig1	Inf	0.000180687	Up	gi|225426773|ref|XP_002276226.1|PREDICTED: multidrug and toxin extrusion protein 1-like [Vitis vinifera]	sp|Q9SIA4|MATE5_ARATH	MATE efflux family protein 5 OS=Arabidopsis thaliana GN=DTXL1 PE=3 SV=1	KOG1347	Uncharacterized membrane protein, predicted efflux pump	--	--	GO:0006855;GO:0016020;GO:0015297;GO:0015238	drug transmembrane transport|membrane|antiporter activity|drug transmembrane transporter activity
CL3223Contig1	2.25976	0.0444547	Up	--	--	--	--	--	--	--	--	--
CL3232Contig1	Inf	0.0174855	Up	--	--	--	--	--	--	--	--	--
CL32336Contig1	2.21805	0.0444462	Up	gi|508706851|gb|EOX98747.1|Aldolase-type TIM barrel family protein isoform 1 [Theobroma cacao]	sp|Q01284|2NPD_NEUCR	Nitronate monooxygenase OS=Neurospora crassa (strain ATCC 24698 / 74-OR23-1A / CBS 708.71 / DSM 1257 / FGSC 987) GN=ncd-2 PE=1 SV=1	--	--	--	--	GO:0003938;GO:0046482;GO:0046686;GO:0009610;GO:0005829;GO:0018580;GO:0005739;GO:0051213;GO:0055114	IMP dehydrogenase activity|para-aminobenzoic acid metabolic process|response to cadmium ion|response to symbiotic fungus|cytosol|nitronate monooxygenase activity|mitochondrion|dioxygenase activity|oxidation-reduction process
CL32375Contig1	2.72104	0.0190447	Up	gi|565357556|ref|XP_006345607.1|PREDICTED: LOW QUALITY PROTEIN: flavin-containing monooxygenase FMO GS-OX5-like [Solanum tuberosum]	sp|A8MRX0|GSOX5_ARATH	Flavin-containing monooxygenase FMO GS-OX5 OS=Arabidopsis thaliana GN=FMOGS-OX5 PE=2 SV=2	KOG1399	Flavin-containing monooxygenase	--	--	GO:0050660;GO:0004499;GO:0055114;GO:0050661	flavin adenine dinucleotide binding|N,N-dimethylaniline monooxygenase activity|oxidation-reduction process|NADP binding
CL32435Contig1	2.5925	0.0213019	Up	--	--	--	--	--	--	--	--	--
CL32464Contig1	2.90693	0.0134669	Up	gi|297742314|emb|CBI34463.3|unnamed protein product [Vitis vinifera]	sp|Q9AR73|HQGT_RAUSE	Hydroquinone glucosyltransferase OS=Rauvolfia serpentina GN=AS PE=1 SV=1	KOG1192	UDP-glucuronosyl and UDP-glucosyl transferase	--	--	GO:0009651;GO:0050505;GO:0042178;GO:0080043;GO:0009636	response to salt stress|hydroquinone glucosyltransferase activity|xenobiotic catabolic process|quercetin 3-O-glucosyltransferase activity|response to toxic substance
CL32519Contig1	2.68721	0.0377117	Up	gi|559774724|gb|AHB17753.1|GA signaling receptor [Actinidia deliciosa]	sp|Q9LYC1|GID1B_ARATH	Gibberellin receptor GID1B OS=Arabidopsis thaliana GN=GID1B PE=1 SV=1	KOG1515	Arylacetamide deacetylase	ko04075	Plant hormone signal transduction	GO:0031348;GO:0009867;GO:0009862;GO:0009414;GO:0048444;GO:0009740;GO:0010363;GO:0006612;GO:0050832;GO:0052689;GO:0043069;GO:0009733;GO:0042538;GO:0000303;GO:0000165;GO:0009845;GO:0008219;GO:0009409;GO:0010325;GO:0009738;GO:0009873;GO:0009939;GO:0030968;GO:0010162	negative regulation of defense response|jasmonic acid mediated signaling pathway|systemic acquired resistance, salicylic acid mediated signaling pathway|response to water deprivation|floral organ morphogenesis|gibberellic acid mediated signaling pathway|regulation of plant-type hypersensitive response|protein targeting to membrane|defense response to fungus|carboxylic ester hydrolase activity|neg…
CL32529Contig1	4.71146	0.0151115	Up	gi|359489331|ref|XP_002265725.2|PREDICTED: nitrate transporter 1.5-like [Vitis vinifera]	sp|Q9LQL2|PTR14_ARATH	Nitrate transporter 1.5 OS=Arabidopsis thaliana GN=NRT1.5 PE=1 SV=2	KOG1237	H+/oligopeptide symporter	--	--	GO:0006598;GO:0015706;GO:0006857;GO:0009734;GO:0009698;GO:0010106;GO:0042398;GO:0006826;GO:0010167;GO:0015112;GO:0046686;GO:0005886	polyamine catabolic process|nitrate transport|oligopeptide transport|auxin-activated signaling pathway|phenylpropanoid metabolic process|cellular response to iron ion starvation|cellular modified amino acid biosynthetic process|iron ion transport|response to nitrate|nitrate transmembrane transporter activity|response to cadmium ion|plasma membrane
CL32562Contig1	2.97716	0.00877302	Up	gi|508780524|gb|EOY27780.1|Purine permease 10 [Theobroma cacao]	sp|O49725|PUP10_ARATH	Probable purine permease 10 OS=Arabidopsis thaliana GN=PUP10 PE=2 SV=2	--	--	--	--	GO:0016021;GO:0006863;GO:0009624;GO:0005345;GO:0015931	integral component of membrane|purine nucleobase transport|response to nematode|purine nucleobase transmembrane transporter activity|nucleobase-containing compound transport
CL32563Contig1	4.31845	0.000358853	Up	gi|565387742|ref|XP_006359647.1|PREDICTED: uncharacterized protein LOC102583134 [Solanum tuberosum]	--	--	--	--	--	--	GO:0006661;GO:0016020;GO:0009536	phosphatidylinositol biosynthetic process|membrane|plastid
CL32591Contig1	3.04364	0.00744556	Up	gi|356501890|ref|XP_003519756.1|PREDICTED: exopolygalacturonase clone GBGE184-like [Glycine max]	sp|Q39786|PGLR_GOSHI	Polygalacturonase OS=Gossypium hirsutum GN=G9 PE=2 SV=1	--	--	ko00040;ko00500	Pentose and glucuronate interconversions |Starch and sucrose metabolism	GO:0005576;GO:0004650;GO:0005975	extracellular region|polygalacturonase activity|carbohydrate metabolic process
CL32594Contig1	2.61361	0.0211555	Up	gi|225450201|ref|XP_002264792.1|PREDICTED: uncharacterized protein LOC100240969 [Vitis vinifera] >gi|297736215|emb|CBI24853.3| unnamed protein product [Vitis vinifera]	--	--	--	--	--	--	--	--
CL32608Contig1	2.92275	0.010132	Up	gi|508710657|gb|EOY02554.1|Esterase, putative isoform 2 [Theobroma cacao]	sp|Q9LY84|GDL76_ARATH	GDSL esterase/lipase At5g14450 OS=Arabidopsis thaliana GN=At5g14450 PE=2 SV=1	--	--	--	--	GO:0009506;GO:0009505;GO:0006629;GO:0052689	plasmodesma|plant-type cell wall|lipid metabolic process|carboxylic ester hydrolase activity
CL32637Contig1	Inf	4.74334e-10	Up	gi|255560117|ref|XP_002521076.1|Xyloglucan endotransglucosylase/hydrolase protein 2 precursor, putative [Ricinus communis] >gi|223539645|gb|EEF41227.1| Xyloglucan endotransglucosylase/hydrolase protein 2 precursor, putative [Ricinus communis]	sp|Q9SV60|XTH2_ARATH	Xyloglucan endotransglucosylase/hydrolase protein 2 OS=Arabidopsis thaliana GN=XTH2 PE=2 SV=1	--	--	--	--	GO:0004553;GO:0016762;GO:0003676;GO:0048573;GO:0005618;GO:0006073;GO:0008270;GO:0048046	hydrolase activity, hydrolyzing O-glycosyl compounds|xyloglucan:xyloglucosyl transferase activity|nucleic acid binding|photoperiodism, flowering|cell wall|cellular glucan metabolic process|zinc ion binding|apoplast
CL32666Contig1	2.45366	0.0477095	Up	gi|359479303|ref|XP_003632253.1|PREDICTED: G-type lectin S-receptor-like serine/threonine-protein kinase SD2-5-like [Vitis vinifera]	sp|Q8RWZ5|SD25_ARATH	G-type lectin S-receptor-like serine/threonine-protein kinase SD2-5 OS=Arabidopsis thaliana GN=SD25 PE=1 SV=1	KOG1187	Serine/threonine protein kinase	--	--	GO:0006468;GO:0005524;GO:0000186;GO:0004709;GO:0048544;GO:0000165	protein phosphorylation|ATP binding|activation of MAPKK activity|MAP kinase kinase kinase activity|recognition of pollen|MAPK cascade
CL32675Contig1	4.32813	0.0365583	Up	--	--	--	--	--	--	--	--	--
CL32700Contig1	3.112	0.0120569	Up	gi|255548852|ref|XP_002515482.1|conserved hypothetical protein [Ricinus communis] >gi|223545426|gb|EEF46931.1| conserved hypothetical protein [Ricinus communis]	sp|A6QL92|S35F5_BOVIN	Solute carrier family 35 member F5 OS=Bos taurus GN=SLC35F5 PE=2 SV=1	KOG2765	Predicted membrane protein	--	--	GO:0016020	membrane
CL32739Contig1	2.47917	0.0294065	Up	--	--	--	--	--	--	--	--	--
CL32753Contig1	2.38007	0.0316753	Up	gi|359490932|ref|XP_002275255.2|PREDICTED: uncharacterized protein LOC100250877 [Vitis vinifera]	sp|Q9SBV6|CYCLD_ANTML	Transcription factor CYCLOIDEA (Fragment) OS=Antirrhinum majus subsp. linkianum GN=CYC PE=3 SV=1	--	--	--	--	GO:0003700;GO:2000032;GO:0006355	sequence-specific DNA binding transcription factor activity|regulation of secondary shoot formation|regulation of transcription, DNA-templated
CL32781Contig1	2.4181	0.0339614	Up	gi|508722772|gb|EOY14669.1|Inositol polyphosphate 5-phosphatase 11 [Theobroma cacao]	sp|Q5EAF2|IP5PB_ARATH	Type I inositol 1,4,5-trisphosphate 5-phosphatase 11 OS=Arabidopsis thaliana GN=At1g47510 PE=2 SV=1	KOG0565	Inositol polyphosphate 5-phosphatase and related proteins	ko00562;ko04070	Inositol phosphate metabolism |Phosphatidylinositol signaling system	GO:0005737;GO:0046854;GO:0046856;GO:0004439;GO:0034485;GO:0036092;GO:0009733;GO:0043813;GO:0009737;GO:0009753	cytoplasm|phosphatidylinositol phosphorylation|phosphatidylinositol dephosphorylation|phosphatidylinositol-4,5-bisphosphate 5-phosphatase activity|phosphatidylinositol-3,4,5-trisphosphate 5-phosphatase activity|phosphatidylinositol-3-phosphate biosynthetic process|response to auxin|phosphatidylinositol-3,5-bisphosphate 5-phosphatase activity|response to abscisic acid|response to jasmonic acid
CL32851Contig1	3.17961	0.0124917	Up	gi|225449204|ref|XP_002276050.1|PREDICTED: uncharacterized acetyltransferase At3g50280-like [Vitis vinifera]	sp|Q9SND9|Y3028_ARATH	Uncharacterized acetyltransferase At3g50280 OS=Arabidopsis thaliana GN=At3g50280 PE=1 SV=1	--	--	--	--	GO:0047672;GO:0005737;GO:0080167	anthranilate N-benzoyltransferase activity|cytoplasm|response to karrikin
CL32860Contig1	2.2817	0.0387155	Up	gi|359494145|ref|XP_003634728.1|PREDICTED: mitogen-activated protein kinase kinase kinase 2-like [Vitis vinifera]	sp|Q9FZ36|M3K2_ARATH	Mitogen-activated protein kinase kinase kinase 2 OS=Arabidopsis thaliana GN=ANP2 PE=2 SV=1	KOG0198	MEKK and related serine/threonine protein kinases	--	--	GO:0006468;GO:0005524;GO:0000186;GO:0004709;GO:0000165	protein phosphorylation|ATP binding|activation of MAPKK activity|MAP kinase kinase kinase activity|MAPK cascade
CL32875Contig1	2.94075	0.0118365	Up	gi|225452805|ref|XP_002283468.1|PREDICTED: vacuolar amino acid transporter 1 [Vitis vinifera] >gi|296082904|emb|CBI22205.3| unnamed protein product [Vitis vinifera]	sp|P47082|AVT1_YEAST	Vacuolar amino acid transporter 1 OS=Saccharomyces cerevisiae (strain ATCC 204508 / S288c) GN=AVT1 PE=1 SV=1	KOG1303	Amino acid transporters	ko04721;ko04723;ko04727;ko05032;ko05033	Synaptic vesicle cycle |Retrograde endocannabinoid signaling |GABAergic synapse |Morphine addiction |Nicotine addiction	GO:0016021;GO:0005886	integral component of membrane|plasma membrane
CL3287Contig1	3.42515	0.00309009	Up	gi|508707864|gb|EOX99760.1|WRKY DNA-binding protein 75 [Theobroma cacao]	sp|Q9FYA2|WRK75_ARATH	Probable WRKY transcription factor 75 OS=Arabidopsis thaliana GN=WRKY75 PE=2 SV=1	--	--	--	--	GO:0043565;GO:0003700;GO:0006355	sequence-specific DNA binding|sequence-specific DNA binding transcription factor activity|regulation of transcription, DNA-templated
CL3287Contig2	3.5531	0.00228115	Up	gi|557540182|gb|ESR51226.1|hypothetical protein CICLE_v10032816mg [Citrus clementina]	sp|Q9FYA2|WRK75_ARATH	Probable WRKY transcription factor 75 OS=Arabidopsis thaliana GN=WRKY75 PE=2 SV=1	--	--	--	--	GO:0043565;GO:0003700;GO:0006355	sequence-specific DNA binding|sequence-specific DNA binding transcription factor activity|regulation of transcription, DNA-templated
CL32896Contig1	4.94168	8.11254e-05	Up	gi|550335355|gb|EEE92385.2|hypothetical protein POPTR_0006s03200g [Populus trichocarpa]	sp|Q9FL41|WTR38_ARATH	WAT1-related protein At5g07050 OS=Arabidopsis thaliana GN=At5g07050 PE=2 SV=1	--	--	--	--	GO:0016020	membrane
CL32898Contig1	2.46408	0.0267291	Up	gi|225449008|ref|XP_002271947.1|PREDICTED: probable LRR receptor-like serine/threonine-protein kinase At5g48740-like [Vitis vinifera]	sp|F4IB81|LYK3_ARATH	LysM domain receptor-like kinase 3 OS=Arabidopsis thaliana GN=LYK3 PE=2 SV=1	KOG1187	Serine/threonine protein kinase	--	--	GO:0005886;GO:0004672;GO:0006468;GO:0005524	plasma membrane|protein kinase activity|protein phosphorylation|ATP binding
CL32903Contig1	2.64107	0.0475635	Up	gi|147771990|emb|CAN69053.1|hypothetical protein VITISV_022963 [Vitis vinifera]	--	--	--	--	--	--	GO:0003723;GO:0003964;GO:0006278	RNA binding|RNA-directed DNA polymerase activity|RNA-dependent DNA replication
CL32937Contig1	2.29717	0.0388154	Up	gi|224114690|ref|XP_002316829.1|predicted protein [Populus trichocarpa] >gi|222859894|gb|EEE97441.1| hypothetical protein POPTR_0011s07470g [Populus trichocarpa]	sp|Q9C7G1|PUB45_ARATH	U-box domain-containing protein 45 OS=Arabidopsis thaliana GN=PUB45 PE=1 SV=1	KOG0167	FOG: Armadillo/beta-catenin-like repeats	--	--	GO:0016874	ligase activity
CL33082Contig1	Inf	0.0293474	Up	gi|459369892|gb|EMG48146.1|Heat shock protein SSB1 [Candida maltosa Xu316]	sp|P87222|HSP75_CANAW	Heat shock protein SSB1 OS=Candida albicans (strain WO-1) GN=SSB1 PE=1 SV=2	KOG0101	Molecular chaperones HSP70/HSC70, HSP70 superfamily	ko03060;ko04141;ko04918;ko05020	Protein export |Protein processing in endoplasmic reticulum |Thyroid hormone synthesis |Prion diseases	GO:0044182;GO:0044416;GO:0006412;GO:0005737;GO:0009986;GO:0030445;GO:0051082;GO:0006950;GO:0016887;GO:0006200;GO:0005886;GO:0005524	filamentous growth of a population of unicellular organisms|induction by symbiont of host defense response|translation|cytoplasm|cell surface|yeast-form cell wall|unfolded protein binding|response to stress|ATPase activity|ATP catabolic process|plasma membrane|ATP binding
CL330Contig3	Inf	0.0206965	Up	gi|225470021|ref|XP_002263249.1|PREDICTED: laccase-14-like [Vitis vinifera]	sp|Q9FY79|LAC14_ARATH	Laccase-14 OS=Arabidopsis thaliana GN=LAC14 PE=2 SV=1	KOG1263	Multicopper oxidases	--	--	GO:0046688;GO:0005507;GO:0052716;GO:0008447;GO:0009809;GO:0048046;GO:0046274;GO:0055114	response to copper ion|copper ion binding|hydroquinone:oxygen oxidoreductase activity|L-ascorbate oxidase activity|lignin biosynthetic process|apoplast|lignin catabolic process|oxidation-reduction process
CL33101Contig1	Inf	0.00125862	Up	gi|448509571|ref|XP_003866170.1|Rps14b ribosomal protein [Candida orthopsilosis Co 90-125] >gi|354545065|emb|CCE41790.1| hypothetical protein CPAR2_803400 [Candida parapsilosis] >gi|380350508|emb|CCG20730.1| Rps14b ribosomal protein [Candida orthopsilosis Co 90-125]	sp|P27069|RS14_KLULA	40S ribosomal protein S14 OS=Kluyveromyces lactis (strain ATCC 8585 / CBS 2359 / DSM 70799 / NBRC 1267 / NRRL Y-1140 / WM37) GN=RPS14 PE=3 SV=1	KOG0407	40S ribosomal protein S14	ko03010	Ribosome	GO:0005840;GO:0003735;GO:0006412	ribosome|structural constituent of ribosome|translation
CL33151Contig1	Inf	0.00464013	Up	gi|260945873|ref|XP_002617234.1|60S ribosomal protein L12 [Clavispora lusitaniae ATCC 42720] >gi|238849088|gb|EEQ38552.1| 60S ribosomal protein L12 [Clavispora lusitaniae ATCC 42720]	sp|P0CX54|RL12B_YEAST	60S ribosomal protein L12-B OS=Saccharomyces cerevisiae (strain ATCC 204508 / S288c) GN=RPL12B PE=1 SV=1	KOG0886	40S ribosomal protein S2	ko03010	Ribosome	GO:0005840;GO:0003735;GO:0006412	ribosome|structural constituent of ribosome|translation
CL33223Contig1	Inf	0.00316139	Up	gi|260946171|ref|XP_002617383.1|conserved hypothetical protein [Clavispora lusitaniae ATCC 42720] >gi|238849237|gb|EEQ38701.1| conserved hypothetical protein [Clavispora lusitaniae ATCC 42720]	sp|P38701|RS20_YEAST	40S ribosomal protein S20 OS=Saccharomyces cerevisiae (strain ATCC 204508 / S288c) GN=RPS20 PE=1 SV=3	KOG0900	40S ribosomal protein S20	ko03010	Ribosome	GO:0003735;GO:0003723;GO:0015935;GO:0006412	structural constituent of ribosome|RNA binding|small ribosomal subunit|translation
CL33232Contig1	Inf	1.73656e-06	Up	gi|565468338|ref|XP_006292049.1|hypothetical protein CARUB_v10018241mg [Capsella rubella] >gi|482560756|gb|EOA24947.1| hypothetical protein CARUB_v10018241mg [Capsella rubella]	sp|P33082|AXX15_SOYBN	Auxin-induced protein X15 OS=Glycine max PE=2 SV=1	--	--	ko04075	Plant hormone signal transduction	GO:0006816;GO:0005634;GO:0009733	calcium ion transport|nucleus|response to auxin
CL33319Contig1	3.08054	0.0176653	Up	gi|147843645|emb|CAN82000.1|hypothetical protein VITISV_023195 [Vitis vinifera]	sp|Q9SBQ9|F3PH_PETHY	Flavonoid 3'-monooxygenase OS=Petunia hybrida GN=CYP75B2 PE=2 SV=1	KOG0156	Cytochrome P450 CYP2 subfamily	--	--	GO:0020037;GO:0033772;GO:0005506;GO:0016702;GO:0009055;GO:0055114	heme binding|flavonoid 3',5'-hydroxylase activity|iron ion binding|oxidoreductase activity, acting on single donors with incorporation of molecular oxygen, incorporation of two atoms of oxygen|electron carrier activity|oxidation-reduction process
CL33388Contig1	4.08997	0.0127858	Up	--	--	--	--	--	--	--	--	--
CL33390Contig1	2.97449	0.0474858	Up	gi|470137668|ref|XP_004304585.1|PREDICTED: uncharacterized protein LOC101309276 [Fragaria vesca subsp. vesca]	sp|Q9LFR3|GASAE_ARATH	Gibberellin-regulated protein 14 OS=Arabidopsis thaliana GN=GASA14 PE=1 SV=1	--	--	--	--	GO:0009739	response to gibberellin
CL3339Contig2	3.59464	0.00626384	Up	--	--	--	--	--	--	--	--	--
CL33402Contig1	Inf	0.0174855	Up	--	--	--	--	--	--	--	--	--
CL33537Contig1	4.2803	0.000742142	Up	gi|508703278|gb|EOX95174.1|Uncharacterized protein TCM_004731 [Theobroma cacao]	sp|P17642|PRS2_SOLTU	Pathogenesis-related protein STH-2 OS=Solanum tuberosum GN=STH-2 PE=2 SV=1	--	--	--	--	GO:0008017;GO:0007018;GO:0006952;GO:0009607;GO:0005524;GO:0005871;GO:0003777	microtubule binding|microtubule-based movement|defense response|response to biotic stimulus|ATP binding|kinesin complex|microtubule motor activity
CL33577Contig1	Inf	0.00140172	Up	gi|68476375|ref|XP_717837.1|likely cytosolic ribosomal protein S24 [Candida albicans SC5314] >gi|68476564|ref|XP_717743.1| likely cytosolic ribosomal protein S24 [Candida albicans SC5314] >gi|241952475|ref|XP_002418959.1| 40S ribosomal protein S24 [Candida dubliniensis CD36] >gi|46439469|gb|EAK98787.1| likely cytosolic ribosomal protein S24 [Candida albicans SC5314] >gi|46439570|gb|EAK98887.1| li…	sp|P0CX32|RS24B_YEAST	40S ribosomal protein S24-B OS=Saccharomyces cerevisiae (strain ATCC 204508 / S288c) GN=RPS24B PE=1 SV=1	KOG3424	40S ribosomal protein S24	ko03010	Ribosome	GO:0005840;GO:0003735;GO:0006412;GO:0000166	ribosome|structural constituent of ribosome|translation|nucleotide binding
CL33583Contig1	Inf	0.0174855	Up	--	--	--	--	--	--	--	--	--
CL33605Contig1	Inf	0.0174855	Up	gi|260946940|ref|XP_002617767.1|ATP synthase alpha chain, mitochondrial precursor [Clavispora lusitaniae ATCC 42720] >gi|238847639|gb|EEQ37103.1| ATP synthase alpha chain, mitochondrial precursor [Clavispora lusitaniae ATCC 42720]	sp|P49375|ATPA_KLULA	ATP synthase subunit alpha, mitochondrial OS=Kluyveromyces lactis (strain ATCC 8585 / CBS 2359 / DSM 70799 / NBRC 1267 / NRRL Y-1140 / WM37) GN=ATP1 PE=1 SV=1	KOG1353	F0F1-type ATP synthase, alpha subunit	ko00190;ko05010;ko05012;ko05016	Oxidative phosphorylation |Alzheimer's disease |Parkinson's disease |Huntington's disease	GO:0046961;GO:0046933;GO:0015991;GO:0005743;GO:0030446;GO:0009986;GO:0045261;GO:0015986;GO:0005886;GO:0005524	proton-transporting ATPase activity, rotational mechanism|proton-transporting ATP synthase activity, rotational mechanism|ATP hydrolysis coupled proton transport|mitochondrial inner membrane|hyphal cell wall|cell surface|proton-transporting ATP synthase complex, catalytic core F(1)|ATP synthesis coupled proton transport|plasma membrane|ATP binding
CL33608Contig1	2.35106	0.0336598	Up	--	--	--	--	--	--	--	--	--
CL33665Contig1	Inf	0.00697509	Up	gi|260951423|ref|XP_002620008.1|conserved hypothetical protein [Clavispora lusitaniae ATCC 42720] >gi|238847580|gb|EEQ37044.1| conserved hypothetical protein [Clavispora lusitaniae ATCC 42720]	sp|Q6BNC2|RL24_DEBHA	60S ribosomal protein L24 OS=Debaryomyces hansenii (strain ATCC 36239 / CBS 767 / JCM 1990 / NBRC 0083 / IGC 2968) GN=RPL24 PE=3 SV=1	KOG1722	60s ribosomal protein L24	ko03010	Ribosome	GO:0005840	ribosome
CL33668Contig1	Inf	0.000112449	Up	gi|557546496|gb|ESR57474.1|hypothetical protein CICLE_v10023116mg [Citrus clementina]	--	--	--	--	--	--	--	--
CL33699Contig1	Inf	0.00697509	Up	--	--	--	--	--	--	--	--	--
CL33739Contig1	Inf	0.0422125	Up	gi|260946855|ref|XP_002617725.1|conserved hypothetical protein [Clavispora lusitaniae ATCC 42720] >gi|238849579|gb|EEQ39043.1| conserved hypothetical protein [Clavispora lusitaniae ATCC 42720]	sp|P05750|RS3_YEAST	40S ribosomal protein S3 OS=Saccharomyces cerevisiae (strain ATCC 204508 / S288c) GN=RPS3 PE=1 SV=5	KOG3181	40S ribosomal protein S3	ko03010	Ribosome	GO:0003735;GO:0003723;GO:0015935;GO:0006412	structural constituent of ribosome|RNA binding|small ribosomal subunit|translation
CL33764Contig1	3.14604	0.00683738	Up	gi|557540433|gb|ESR51477.1|hypothetical protein CICLE_v10031879mg [Citrus clementina]	sp|Q9LY84|GDL76_ARATH	GDSL esterase/lipase At5g14450 OS=Arabidopsis thaliana GN=At5g14450 PE=2 SV=1	--	--	--	--	GO:0009506;GO:0009505;GO:0006629;GO:0052689	plasmodesma|plant-type cell wall|lipid metabolic process|carboxylic ester hydrolase activity
CL33788Contig1	Inf	0.0351403	Up	--	--	--	--	--	--	--	--	--
CL33847Contig1	2.82343	0.0154382	Up	gi|470109411|ref|XP_004290991.1|PREDICTED: phytosulfokines 2-like [Fragaria vesca subsp. vesca]	sp|Q9FS10|PSK_ASPOF	Phytosulfokines OS=Asparagus officinalis GN=PSK PE=1 SV=1	--	--	--	--	--	--
CL33852Contig1	2.94753	0.0290294	Up	--	--	--	--	--	--	--	--	--
CL33888Contig1	Inf	0.0351403	Up	--	--	--	--	--	--	--	--	--
CL3394Contig2	Inf	0.0293474	Up	--	--	--	--	--	--	--	--	--
CL34007Contig1	Inf	0.0206965	Up	--	--	--	--	--	--	--	--	--
CL34008Contig1	Inf	0.00697509	Up	gi|344300043|gb|EGW30383.1|eukaryotic translation initiation factor 5A [Spathaspora passalidarum NRRL Y-27907]	sp|O94083|IF5A_CANAL	Eukaryotic translation initiation factor 5A OS=Candida albicans (strain SC5314 / ATCC MYA-2876) GN=ANB1 PE=3 SV=1	KOG3271	Translation initiation factor 5A (eIF-5A)	--	--	GO:0003743;GO:0006413;GO:0003746;GO:0006452;GO:0045905;GO:0043022;GO:0045901;GO:0008612;GO:0005737	translation initiation factor activity|translational initiation|translation elongation factor activity|translational frameshifting|positive regulation of translational termination|ribosome binding|positive regulation of translational elongation|peptidyl-lysine modification to peptidyl-hypusine|cytoplasm
CL34060Contig1	4.19688	0.000827017	Up	gi|357454713|ref|XP_003597637.1|hypothetical protein MTR_2g100440 [Medicago truncatula] >gi|355486685|gb|AES67888.1| hypothetical protein MTR_2g100440 [Medicago truncatula]	--	--	--	--	--	--	--	--
CL34077Contig1	2.99571	0.0117657	Up	--	--	--	--	--	--	--	--	--
CL34090Contig1	Inf	3.7399e-05	Up	gi|565354474|ref|XP_006344135.1|PREDICTED: uncharacterized protein LOC102605716 [Solanum tuberosum]	--	--	--	--	--	--	--	--
CL34110Contig1	3.92004	0.00827015	Up	--	--	--	--	--	--	--	--	--
CL34144Contig1	Inf	0.000686349	Up	gi|294657598|ref|XP_459891.2|40S ribosomal protein S11 [Debaryomyces hansenii CBS767] >gi|199432811|emb|CAG88132.2| DEHA2E13486p [Debaryomyces hansenii CBS767]	sp|P79013|RS11_SCHPO	40S ribosomal protein S11 OS=Schizosaccharomyces pombe (strain 972 / ATCC 24843) GN=rps11a PE=2 SV=2	KOG1728	40S ribosomal protein S11	ko03010	Ribosome	GO:0005840;GO:0003735;GO:0006412	ribosome|structural constituent of ribosome|translation
CL34178Contig1	Inf	0.0422125	Up	--	--	--	--	--	--	--	--	--
CL34234Contig1	Inf	1.24725e-05	Up	--	--	--	--	--	--	--	--	--
CL34316Contig1	2.46278	0.0377612	Up	--	--	--	--	--	--	--	--	--
CL34395Contig1	3.416	0.00635934	Up	--	--	--	--	--	--	--	--	--
CL34409Contig1	Inf	0.0148357	Up	--	--	--	--	--	--	--	--	--
CL34415Contig1	Inf	0.000398115	Up	--	--	--	--	--	--	--	--	--
CL34420Contig1	4.264	0.0419729	Up	--	--	--	KOG1075	FOG: Reverse transcriptase	--	--	--	--
CL34449Contig1	3.08997	0.036991	Up	gi|296084040|emb|CBI24428.3|unnamed protein product [Vitis vinifera]	--	--	--	--	--	--	--	--
CL3445Contig1	2.80457	0.016565	Up	gi|224090001|ref|XP_002308901.1|predicted protein [Populus trichocarpa] >gi|222854877|gb|EEE92424.1| embryo-abundant family protein [Populus trichocarpa]	sp|Q55EX9|Y8948_DICDI	Putative methyltransferase DDB_G0268948 OS=Dictyostelium discoideum GN=DDB_G0268948 PE=1 SV=2	KOG3010	Methyltransferase	--	--	GO:0009407;GO:0010583;GO:0046686;GO:0032259;GO:0008168;GO:0005739	toxin catabolic process|response to cyclopentenone|response to cadmium ion|methylation|methyltransferase activity|mitochondrion
CL3445Contig2	2.68837	0.0166009	Up	gi|224090001|ref|XP_002308901.1|predicted protein [Populus trichocarpa] >gi|222854877|gb|EEE92424.1| embryo-abundant family protein [Populus trichocarpa]	sp|Q55EX9|Y8948_DICDI	Putative methyltransferase DDB_G0268948 OS=Dictyostelium discoideum GN=DDB_G0268948 PE=1 SV=2	KOG3010	Methyltransferase	--	--	GO:0046686;GO:0032259;GO:0005739;GO:0008168	response to cadmium ion|methylation|mitochondrion|methyltransferase activity
CL34462Contig1	Inf	0.00464013	Up	gi|225448619|ref|XP_002278996.1|PREDICTED: peroxidase 4 [Vitis vinifera]	sp|A7NY33|PER4_VITVI	Peroxidase 4 OS=Vitis vinifera GN=GSVIVT00023967001 PE=1 SV=1	--	--	ko00360;ko00940	Phenylalanine metabolism |Phenylpropanoid biosynthesis	GO:0046872;GO:0042744;GO:0020037;GO:0005618;GO:0004601;GO:0048046;GO:0055114	metal ion binding|hydrogen peroxide catabolic process|heme binding|cell wall|peroxidase activity|apoplast|oxidation-reduction process
CL34474Contig1	Inf	0.00697509	Up	--	--	--	--	--	--	--	--	--
CL34491Contig1	3.84896	0.0230089	Up	--	--	--	--	--	--	--	--	--
CL34544Contig1	4.40448	0.00137774	Up	gi|225431755|ref|XP_002270067.1|PREDICTED: glyoxysomal fatty acid beta-oxidation multifunctional protein MFP-a [Vitis vinifera]	sp|Q9ZPI5|MFP2_ARATH	Peroxisomal fatty acid beta-oxidation multifunctional protein MFP2 OS=Arabidopsis thaliana GN=MFP2 PE=1 SV=1	KOG1683	Hydroxyacyl-CoA dehydrogenase/enoyl-CoA hydratase	ko00071;ko00592;ko01212	Fatty acid degradation |alpha-Linolenic acid metabolism |Fatty acid metabolism	GO:0005829;GO:0005618;GO:0016508;GO:0043161;GO:0007031;GO:0005730;GO:0051788;GO:0009506;GO:0008692;GO:0080129;GO:0004165;GO:0003857;GO:0006635;GO:0000166;GO:0050662;GO:0009407;GO:0004300;GO:0018812;GO:0009514	cytosol|cell wall|long-chain-enoyl-CoA hydratase activity|proteasome-mediated ubiquitin-dependent protein catabolic process|peroxisome organization|nucleolus|response to misfolded protein|plasmodesma|3-hydroxybutyryl-CoA epimerase activity|proteasome core complex assembly|dodecenoyl-CoA delta-isomerase activity|3-hydroxyacyl-CoA dehydrogenase activity|fatty acid beta-oxidation|nucleotide binding|…
CL34550Contig1	Inf	0.00930718	Up	gi|50420675|ref|XP_458874.1|60S ribosomal protein L6 [Debaryomyces hansenii CBS767] >gi|49654541|emb|CAG87026.1| DEHA2D09416p [Debaryomyces hansenii CBS767]	sp|Q02326|RL6A_YEAST	60S ribosomal protein L6-A OS=Saccharomyces cerevisiae (strain ATCC 204508 / S288c) GN=RPL6A PE=1 SV=2	KOG1694	60s ribosomal protein L6	ko03010	Ribosome	GO:0005840;GO:0003735;GO:0006412	ribosome|structural constituent of ribosome|translation
CL3455Contig1	Inf	0.0126431	Up	--	--	--	--	--	--	--	--	--
CL34614Contig1	Inf	0.006072	Up	--	--	--	--	--	--	--	--	--
CL34683Contig1	Inf	0.000225747	Up	--	--	--	--	--	--	--	--	--
CL34709Contig1	Inf	0.0351403	Up	--	--	--	--	--	--	--	--	--
CL34734Contig1	Inf	0.0174855	Up	--	--	--	--	--	--	--	--	--
CL34757Contig1	Inf	0.0422125	Up	gi|297735631|emb|CBI18125.3|unnamed protein product [Vitis vinifera]	--	--	--	--	--	--	GO:0006355;GO:0006351	regulation of transcription, DNA-templated|transcription, DNA-templated
CL34825Contig1	3.50501	0.0491129	Up	--	--	--	--	--	--	--	--	--
CL34832Contig1	3.30707	0.0364525	Up	--	--	--	--	--	--	--	--	--
CL34846Contig1	2.83642	0.0120541	Up	--	--	--	--	--	--	--	--	--
CL34856Contig1	Inf	0.0422125	Up	--	--	--	--	--	--	--	--	--
CL34859Contig1	Inf	0.00174923	Up	--	--	--	--	--	--	--	--	--
CL34866Contig1	Inf	0.0245976	Up	--	--	--	--	--	--	--	--	--
CL34922Contig1	2.71146	0.0486629	Up	--	--	--	--	--	--	--	--	--
CL34953Contig1	Inf	0.000365557	Up	gi|344302721|gb|EGW32995.1|hypothetical protein SPAPADRAFT_150500 [Spathaspora passalidarum NRRL Y-27907] >gi|344302943|gb|EGW33217.1| ribosomal protein L21e [Spathaspora passalidarum NRRL Y-27907]	sp|Q02753|RL21A_YEAST	60S ribosomal protein L21-A OS=Saccharomyces cerevisiae (strain ATCC 204508 / S288c) GN=RPL21A PE=1 SV=1	KOG1732	60S ribosomal protein L21	ko03010	Ribosome	GO:0005840;GO:0003735;GO:0006412	ribosome|structural constituent of ribosome|translation
CL349Contig3	2.70147	0.0175246	Up	--	--	--	--	--	--	--	--	--
CL35062Contig1	2.42515	0.0366041	Up	--	--	--	--	--	--	--	--	--
CL35073Contig1	Inf	0.0293474	Up	gi|260950113|ref|XP_002619353.1|inorganic pyrophosphatase [Clavispora lusitaniae ATCC 42720] >gi|238846925|gb|EEQ36389.1| inorganic pyrophosphatase [Clavispora lusitaniae ATCC 42720]	sp|P83777|IPYR_CANAL	Inorganic pyrophosphatase OS=Candida albicans (strain SC5314 / ATCC MYA-2876) GN=IPP1 PE=1 SV=2	KOG1626	Inorganic pyrophosphatase/Nucleosome remodeling factor, subunit NURF38	ko00190	Oxidative phosphorylation	GO:0004427;GO:0005737;GO:0006796;GO:0000287;GO:0030446	inorganic diphosphatase activity|cytoplasm|phosphate-containing compound metabolic process|magnesium ion binding|hyphal cell wall
CL35080Contig1	Inf	0.006072	Up	gi|260948712|ref|XP_002618653.1|hypothetical protein CLUG_02112 [Clavispora lusitaniae ATCC 42720] >gi|238848525|gb|EEQ37989.1| hypothetical protein CLUG_02112 [Clavispora lusitaniae ATCC 42720]	sp|P0CX24|RL20B_YEAST	60S ribosomal protein L20-B OS=Saccharomyces cerevisiae (strain ATCC 204508 / S288c) GN=RPL20B PE=1 SV=1	KOG0829	60S ribosomal protein L18A	ko03010	Ribosome	GO:0005840;GO:0009986;GO:0003735;GO:0006412	ribosome|cell surface|structural constituent of ribosome|translation
CL350Contig2	3.63746	0.00410179	Up	gi|508775891|gb|EOY23147.1|FAD-binding Berberine family protein [Theobroma cacao]	sp|A6P6W0|CASL1_CANSA	Cannabidiolic acid synthase-like 1 OS=Cannabis sativa GN=CBDAS2 PE=2 SV=1	--	--	--	--	GO:0050660;GO:0050468;GO:0008762;GO:0055114	flavin adenine dinucleotide binding|reticuline oxidase activity|UDP-N-acetylmuramate dehydrogenase activity|oxidation-reduction process
CL35128Contig1	Inf	0.0351403	Up	gi|149392725|gb|ABR26165.1|ribulose bisphosphate carboxylase/oxygenase activase [Oryza sativa Indica Group]	sp|P93431|RCA_ORYSJ	Ribulose bisphosphate carboxylase/oxygenase activase, chloroplastic OS=Oryza sativa subsp. japonica GN=RCA PE=1 SV=2	KOG0651	26S proteasome regulatory complex, ATPase RPT4	--	--	GO:0005618;GO:0046863;GO:0043531;GO:0042742;GO:0009416;GO:0009409;GO:0009941;GO:0005524;GO:0003700;GO:0009535;GO:0010287;GO:0050790;GO:0005634;GO:0010319;GO:0048046	cell wall|ribulose-1,5-bisphosphate carboxylase/oxygenase activator activity|ADP binding|defense response to bacterium|response to light stimulus|response to cold|chloroplast envelope|ATP binding|sequence-specific DNA binding transcription factor activity|chloroplast thylakoid membrane|plastoglobule|regulation of catalytic activity|nucleus|stromule|apoplast
CL35141Contig1	Inf	0.00113235	Up	gi|260943802|ref|XP_002616199.1|60S ribosomal protein L16 [Clavispora lusitaniae ATCC 42720] >gi|238849848|gb|EEQ39312.1| 60S ribosomal protein L16 [Clavispora lusitaniae ATCC 42720]	sp|P26784|RL16A_YEAST	60S ribosomal protein L16-A OS=Saccharomyces cerevisiae (strain ATCC 204508 / S288c) GN=RPL16A PE=1 SV=3	KOG3204	60S ribosomal protein L13a	ko03010	Ribosome	GO:0032040;GO:0036170;GO:0036180;GO:0003735;GO:0015934;GO:0016020;GO:0006412;GO:0009267	small-subunit processome|filamentous growth of a population of unicellular organisms in response to starvation|filamentous growth of a population of unicellular organisms in response to biotic stimulus|structural constituent of ribosome|large ribosomal subunit|membrane|translation|cellular response to starvation
CL35162Contig1	Inf	0.000568715	Up	--	--	--	--	--	--	--	--	--
CL35226Contig1	2.3675	0.0396905	Up	--	--	--	--	--	--	--	--	--
CL35246Contig1	Inf	0.00247799	Up	gi|238882168|gb|EEQ45806.1|40S ribosomal protein S9-B [Candida albicans WO-1]	sp|P05755|RS9B_YEAST	40S ribosomal protein S9-B OS=Saccharomyces cerevisiae (strain ATCC 204508 / S288c) GN=RPS9B PE=1 SV=4	KOG3301	Ribosomal protein S4	ko03010	Ribosome	GO:0003735;GO:0015935;GO:0006412;GO:0019843	structural constituent of ribosome|small ribosomal subunit|translation|rRNA binding
CL35274Contig1	3.66255	0.0351311	Up	--	--	--	--	--	--	--	--	--
CL35303Contig1	Inf	0.0108233	Up	--	--	--	--	--	--	--	--	--
CL35317Contig1	Inf	0.0293474	Up	--	--	--	--	--	--	--	--	--
CL3531Contig1	2.55945	0.0273303	Up	gi|508780016|gb|EOY27272.1|Uncharacterized protein TCM_029154 [Theobroma cacao]	--	--	--	--	--	--	--	--
CL35338Contig1	Inf	0.0206965	Up	--	--	--	--	--	--	--	--	--
CL35401Contig1	Inf	0.0148357	Up	gi|565376009|ref|XP_006354507.1|PREDICTED: 1-aminocyclopropane-1-carboxylate oxidase homolog 1-like [Solanum tuberosum]	sp|P10967|ACCH3_SOLLC	1-aminocyclopropane-1-carboxylate oxidase homolog OS=Solanum lycopersicum GN=ACO3 PE=1 SV=1	KOG0143	Iron/ascorbate family oxidoreductases	--	--	--	--
CL35402Contig1	Inf	0.00697509	Up	gi|260940377|ref|XP_002614488.1|conserved hypothetical protein [Clavispora lusitaniae ATCC 42720] >gi|238851674|gb|EEQ41138.1| conserved hypothetical protein [Clavispora lusitaniae ATCC 42720]	sp|P48589|RS12_YEAST	40S ribosomal protein S12 OS=Saccharomyces cerevisiae (strain ATCC 204508 / S288c) GN=RPS12 PE=1 SV=1	KOG3406	40S ribosomal protein S12	ko03010	Ribosome	GO:0005840;GO:0003735;GO:0006412	ribosome|structural constituent of ribosome|translation
CL35420Contig1	3.02299	0.0121792	Up	--	--	--	--	--	--	--	--	--
CL35426Contig1	Inf	0.0108233	Up	gi|40806086|gb|AAR92034.1|elongation factor 3 [Clavispora lusitaniae]	sp|P25997|EF3_CANAL	Elongation factor 3 OS=Candida albicans (strain SC5314 / ATCC MYA-2876) GN=CEF3 PE=1 SV=2	KOG0062	ATPase component of ABC transporters with duplicated ATPase domains/Translation elongation factor EF-3b	--	--	GO:0006406;GO:0003746;GO:0006414;GO:0006184;GO:0005737;GO:0009986;GO:0030445;GO:0035690;GO:0016887;GO:0003924;GO:0006200;GO:0005886;GO:0005524	mRNA export from nucleus|translation elongation factor activity|translational elongation|GTP catabolic process|cytoplasm|cell surface|yeast-form cell wall|cellular response to drug|ATPase activity|GTPase activity|ATP catabolic process|plasma membrane|ATP binding
CL35438Contig1	2.48264	0.0480796	Up	--	--	--	--	--	--	--	--	--
CL35472Contig1	3.19688	0.0290974	Up	--	--	--	--	--	--	--	--	--
CL3554Contig1	2.68917	0.0236594	Up	gi|296085988|emb|CBI31429.3|unnamed protein product [Vitis vinifera]	sp|P47082|AVT1_YEAST	Vacuolar amino acid transporter 1 OS=Saccharomyces cerevisiae (strain ATCC 204508 / S288c) GN=AVT1 PE=1 SV=1	KOG1303	Amino acid transporters	ko04721;ko04723;ko04727;ko05032;ko05033	Synaptic vesicle cycle |Retrograde endocannabinoid signaling |GABAergic synapse |Morphine addiction |Nicotine addiction	GO:0016021;GO:0005774;GO:0015171;GO:0005886	integral component of membrane|vacuolar membrane|amino acid transmembrane transporter activity|plasma membrane
CL35574Contig1	Inf	0.0351403	Up	--	--	--	--	--	--	--	--	--
CL35614Contig1	Inf	0.00697509	Up	--	--	--	--	--	--	--	--	--
CL35648Contig1	Inf	0.0293474	Up	--	--	--	--	--	--	--	--	--
CL35649Contig1	Inf	0.0351403	Up	--	--	--	--	--	--	--	--	--
CL35664Contig1	3.01402	0.0436447	Up	--	--	--	--	--	--	--	--	--
CL35667Contig1	Inf	0.000336156	Up	--	--	--	--	--	--	--	--	--
CL35683Contig1	4.58593	0.0033997	Up	--	--	--	--	--	--	--	--	--
CL35684Contig1	3.73057	0.00256616	Up	--	--	--	--	--	--	--	--	--
CL35736Contig1	Inf	0.0245976	Up	--	--	--	--	--	--	--	--	--
CL35739Contig1	2.29315	0.03862	Up	gi|225470571|ref|XP_002272174.1|PREDICTED: protein TRANSPARENT TESTA 12-like [Vitis vinifera]	sp|Q9LYT3|TT12_ARATH	Protein TRANSPARENT TESTA 12 OS=Arabidopsis thaliana GN=TT12 PE=2 SV=1	KOG1347	Uncharacterized membrane protein, predicted efflux pump	--	--	GO:0009624;GO:0005773;GO:0015238;GO:0005886;GO:0006855;GO:0015297	response to nematode|vacuole|drug transmembrane transporter activity|plasma membrane|drug transmembrane transport|antiporter activity
CL35775Contig1	3.71146	0.031526	Up	--	--	--	--	--	--	--	--	--
CL3577Contig2	2.78439	0.027532	Up	gi|508774698|gb|EOY21954.1|Leucine-rich repeat protein kinase family protein [Theobroma cacao]	sp|C0LGJ1|Y1743_ARATH	Probable LRR receptor-like serine/threonine-protein kinase At1g74360 OS=Arabidopsis thaliana GN=At1g74360 PE=1 SV=1	--	--	--	--	GO:0031348;GO:0004721;GO:0009595;GO:0009867;GO:0009862;GO:0010363;GO:0010310;GO:0002679;GO:0010200;GO:0006612;GO:0050832;GO:0042742;GO:0043069;GO:0007169;GO:0006468;GO:0004674;GO:0000165;GO:0016021;GO:0052542;GO:0005886;GO:0030968;GO:0005524;GO:0009581;GO:0005739	negative regulation of defense response|phosphoprotein phosphatase activity|detection of biotic stimulus|jasmonic acid mediated signaling pathway|systemic acquired resistance, salicylic acid mediated signaling pathway|regulation of plant-type hypersensitive response|regulation of hydrogen peroxide metabolic process|respiratory burst involved in defense response|response to chitin|protein targetin…
CL35783Contig1	Inf	0.00125862	Up	gi|260947544|ref|XP_002618069.1|conserved hypothetical protein [Clavispora lusitaniae ATCC 42720] >gi|238847941|gb|EEQ37405.1| conserved hypothetical protein [Clavispora lusitaniae ATCC 42720]	sp|P04456|RL25_YEAST	60S ribosomal protein L25 OS=Saccharomyces cerevisiae (strain ATCC 204508 / S288c) GN=RPL25 PE=1 SV=4	KOG1751	60s ribosomal protein L23	ko03010	Ribosome	GO:0005840;GO:0003735;GO:0006412;GO:0019843;GO:0000166	ribosome|structural constituent of ribosome|translation|rRNA binding|nucleotide binding
CL35848Contig1	3.23083	0.026917	Up	gi|359490866|ref|XP_002267505.2|PREDICTED: probable receptor-like protein kinase At5g39030-like [Vitis vinifera]	sp|P0CH01|AT21A_ARATH	Putative RING-H2 finger protein ATL21A OS=Arabidopsis thaliana GN=ATL21A PE=3 SV=1	KOG1187	Serine/threonine protein kinase	--	--	GO:0004715;GO:0006468;GO:0005524;GO:0004674	non-membrane spanning protein tyrosine kinase activity|protein phosphorylation|ATP binding|protein serine/threonine kinase activity
CL35949Contig1	Inf	0.0108233	Up	gi|453088263|gb|EMF16303.1|ribosomal protein L22e, partial [Sphaerulina musiva SO2202]	sp|Q09668|RL22_SCHPO	60S ribosomal protein L22 OS=Schizosaccharomyces pombe (strain 972 / ATCC 24843) GN=rpl22 PE=1 SV=3	KOG3434	60S ribosomal protein L22	ko03010	Ribosome	GO:0005840;GO:0003735;GO:0006412	ribosome|structural constituent of ribosome|translation
CL35963Contig1	Inf	1.24725e-05	Up	gi|508717227|gb|EOY09124.1|Glucan endo-1,3-beta-glucosidase [Theobroma cacao]	sp|P52408|E13B_PRUPE	Glucan endo-1,3-beta-glucosidase, basic isoform OS=Prunus persica GN=GNS1 PE=3 SV=1	--	--	--	--	GO:0042973;GO:0005975	glucan endo-1,3-beta-D-glucosidase activity|carbohydrate metabolic process
CL36066Contig1	Inf	0.00697509	Up	--	--	--	--	--	--	--	--	--
CL36096Contig1	4.07135	0.0033039	Up	--	--	--	--	--	--	--	--	--
CL36115Contig1	Inf	0.0245976	Up	gi|260946547|ref|XP_002617571.1|hypothetical protein CLUG_03015 [Clavispora lusitaniae ATCC 42720] >gi|238849425|gb|EEQ38889.1| hypothetical protein CLUG_03015 [Clavispora lusitaniae ATCC 42720]	sp|Q01855|RS15_YEAST	40S ribosomal protein S15 OS=Saccharomyces cerevisiae (strain ATCC 204508 / S288c) GN=RPS15 PE=1 SV=1	KOG0898	40S ribosomal protein S15	ko03010	Ribosome	GO:0003735;GO:0003723;GO:0015935;GO:0006412	structural constituent of ribosome|RNA binding|small ribosomal subunit|translation
CL36121Contig1	Inf	0.0422125	Up	--	--	--	--	--	--	--	--	--
CL36192Contig1	Inf	0.0126431	Up	--	--	--	--	--	--	--	--	--
CL36201Contig1	Inf	0.00247799	Up	--	--	--	--	--	--	--	--	--
CL36212Contig1	Inf	0.00220151	Up	gi|459372242|gb|EMG49767.1|40S ribosomal protein S17 subunit, putative [Candida maltosa Xu316]	sp|P14127|RS17B_YEAST	40S ribosomal protein S17-B OS=Saccharomyces cerevisiae (strain ATCC 204508 / S288c) GN=RPS17B PE=1 SV=1	KOG0187	40S ribosomal protein S17	ko03010	Ribosome	GO:0003735;GO:0022627;GO:0000028;GO:0006414	structural constituent of ribosome|cytosolic small ribosomal subunit|ribosomal small subunit assembly|translational elongation
CL36223Contig1	6.21396	0.000215841	Up	--	--	--	--	--	--	--	--	--
CL3627Contig1	4.57345	0.000192176	Up	--	--	--	--	--	--	--	--	--
CL36366Contig1	Inf	0.00407261	Up	--	--	--	--	--	--	--	--	--
CL363Contig3	Inf	0.0422125	Up	--	--	--	--	--	--	--	--	--
CL36433Contig1	3.65256	0.00686576	Up	--	--	--	--	--	--	--	--	--
CL36494Contig1	2.94111	0.00993003	Up	gi|334263612|gb|AEG74552.1|hypothetical protein [Phoenix dactylifera]	--	--	--	--	--	--	--	--
CL36547Contig1	Inf	0.00140172	Up	gi|448533814|ref|XP_003870708.1|Rpl32 ribosomal protein L32 [Candida orthopsilosis Co 90-125] >gi|380355063|emb|CCG24579.1| Rpl32 ribosomal protein L32 [Candida orthopsilosis]	sp|O94008|RL32_CANAX	60S ribosomal protein L32 OS=Candida albicans GN=RPL32 PE=3 SV=1	KOG0878	60S ribosomal protein L32	ko03010	Ribosome	GO:0005840;GO:0003735;GO:0006412	ribosome|structural constituent of ribosome|translation
CL3654Contig1	3.112	0.0120569	Up	gi|508711584|gb|EOY03481.1|Starch synthase 2 [Theobroma cacao]	sp|Q43847|SSY2_SOLTU	Granule-bound starch synthase 2, chloroplastic/amyloplastic OS=Solanum tuberosum GN=SS2 PE=1 SV=3	--	--	ko00500	Starch and sucrose metabolism	GO:0001666;GO:0010021;GO:0009011;GO:0010264;GO:0009501;GO:0019375;GO:0019252;GO:0009507	response to hypoxia|amylopectin biosynthetic process|starch synthase activity|myo-inositol hexakisphosphate biosynthetic process|amyloplast|galactolipid biosynthetic process|starch biosynthetic process|chloroplast
CL3654Contig2	3.38953	0.00678724	Up	gi|255582123|ref|XP_002531856.1|starch synthase, putative [Ricinus communis] >gi|223528506|gb|EEF30534.1| starch synthase, putative [Ricinus communis]	sp|Q9MAC8|SSY2_ARATH	Starch synthase 2, chloroplastic/amyloplastic OS=Arabidopsis thaliana GN=SS2 PE=2 SV=1	--	--	ko00500	Starch and sucrose metabolism	GO:0001666;GO:0010021;GO:0009011;GO:0015706;GO:0009753;GO:0010264;GO:0009501;GO:0009506;GO:0009611;GO:0016844;GO:0005774;GO:0019375;GO:0019252;GO:0010167;GO:0010260;GO:0009507;GO:0005794;GO:0005886	response to hypoxia|amylopectin biosynthetic process|starch synthase activity|nitrate transport|response to jasmonic acid|myo-inositol hexakisphosphate biosynthetic process|amyloplast|plasmodesma|response to wounding|strictosidine synthase activity|vacuolar membrane|galactolipid biosynthetic process|starch biosynthetic process|response to nitrate|organ senescence|chloroplast|Golgi apparatus|plasm…
CL36552Contig1	2.46353	0.0345444	Up	--	--	--	--	--	--	--	--	--
CL36591Contig1	3.32813	0.00879069	Up	gi|449447289|ref|XP_004141401.1|PREDICTED: LOB domain-containing protein 39-like [Cucumis sativus]	sp|Q9SN23|LBD38_ARATH	LOB domain-containing protein 38 OS=Arabidopsis thaliana GN=LBD38 PE=2 SV=1	--	--	--	--	--	--
CL36607Contig1	Inf	0.0351403	Up	--	--	--	--	--	--	--	--	--
CL36613Contig1	3.1265	0.0341102	Up	--	--	--	--	--	--	--	--	--
CL36642Contig1	Inf	0.0422125	Up	--	--	--	--	--	--	--	--	--
CL36674Contig1	Inf	0.0174855	Up	--	--	--	--	--	--	--	--	--
CL36756Contig1	Inf	0.00930718	Up	gi|459370631|gb|EMG48668.1|Ribosomal protein L15, partial [Candida maltosa Xu316]	sp|P54780|RL15B_YEAST	60S ribosomal protein L15-B OS=Saccharomyces cerevisiae (strain ATCC 204508 / S288c) GN=RPL15B PE=1 SV=2	KOG1678	60s ribosomal protein L15	ko03010	Ribosome	GO:0005840;GO:0003735;GO:0006412	ribosome|structural constituent of ribosome|translation
CL3677Contig1	3.02261	0.00783168	Up	--	--	--	--	--	--	--	--	--
CL36782Contig1	2.56833	0.0248778	Up	gi|147859486|emb|CAN81436.1|hypothetical protein VITISV_010701 [Vitis vinifera]	--	--	KOG0017	FOG: Transposon-encoded proteins with TYA, reverse transcriptase, integrase domains in various combinations	--	--	GO:0003676;GO:0008270;GO:0015074	nucleic acid binding|zinc ion binding|DNA integration
CL3685Contig1	2.7521	0.0374833	Up	--	--	--	--	--	--	--	--	--
CL36898Contig1	2.63054	0.0329748	Up	--	--	--	--	--	--	--	--	--
CL36902Contig1	Inf	0.0422125	Up	gi|260945895|ref|XP_002617245.1|40S ribosomal protein S0-A [Clavispora lusitaniae ATCC 42720] >gi|269969647|sp|C4Y2C6.1|RSSA_CLAL4 RecName: Full=40S ribosomal protein S0 >gi|238849099|gb|EEQ38563.1| 40S ribosomal protein S0-A [Clavispora lusitaniae ATCC 42720]	sp|C4Y2C6|RSSA_CLAL4	40S ribosomal protein S0 OS=Clavispora lusitaniae (strain ATCC 42720) GN=RPS0 PE=3 SV=1	KOG0830	40S ribosomal protein SA (P40)/Laminin receptor 1	ko03010	Ribosome	GO:0003735;GO:0022627;GO:0016021;GO:0006412;GO:0000028	structural constituent of ribosome|cytosolic small ribosomal subunit|integral component of membrane|translation|ribosomal small subunit assembly
CL36955Contig1	Inf	0.000518973	Up	gi|548848591|gb|ERN07611.1|hypothetical protein AMTR_s00157p00074830 [Amborella trichopoda]	sp|Q9SJZ2|PER17_ARATH	Peroxidase 17 OS=Arabidopsis thaliana GN=PER17 PE=2 SV=1	--	--	ko00360;ko00940	Phenylalanine metabolism |Phenylpropanoid biosynthesis	GO:0010075;GO:0046872;GO:0010014;GO:0006979;GO:0009944;GO:0020037;GO:0004601;GO:0005829;GO:0055114;GO:0009855	regulation of meristem growth|metal ion binding|meristem initiation|response to oxidative stress|polarity specification of adaxial/abaxial axis|heme binding|peroxidase activity|cytosol|oxidation-reduction process|determination of bilateral symmetry
CL3702Contig1	Inf	0.0174855	Up	gi|260942127|ref|XP_002615362.1|hypothetical protein CLUG_04244 [Clavispora lusitaniae ATCC 42720] >gi|238850652|gb|EEQ40116.1| hypothetical protein CLUG_04244 [Clavispora lusitaniae ATCC 42720]	sp|O13287|6PGD_CANAX	6-phosphogluconate dehydrogenase, decarboxylating OS=Candida albicans GN=DOR14 PE=3 SV=1	KOG2653	6-phosphogluconate dehydrogenase	ko00030;ko00480;ko01200	Pentose phosphate pathway |Glutathione metabolism |Carbon metabolism	GO:0005829;GO:0005777;GO:0006098;GO:0004616;GO:0050661	cytosol|peroxisome|pentose-phosphate shunt|phosphogluconate dehydrogenase (decarboxylating) activity|NADP binding
CL37032Contig1	Inf	0.0245976	Up	--	--	--	--	--	--	--	--	--
CL37034Contig1	Inf	0.0148357	Up	gi|241956276|ref|XP_002420858.1|40S ribosomal protein S13 [Candida dubliniensis CD36] >gi|223644201|emb|CAX41011.1| ribosomal protein, small subunit, putative [Candida dubliniensis CD36]	sp|P05756|RS13_YEAST	40S ribosomal protein S13 OS=Saccharomyces cerevisiae (strain ATCC 204508 / S288c) GN=RPS13 PE=1 SV=3	KOG0400	40S ribosomal protein S13	ko03010	Ribosome	GO:0005840;GO:0003735;GO:0006412	ribosome|structural constituent of ribosome|translation
CL37073Contig1	2.5701	0.0400965	Up	gi|225442979|ref|XP_002268235.1|PREDICTED: uncharacterized protein LOC100261053 [Vitis vinifera] >gi|297743449|emb|CBI36316.3| unnamed protein product [Vitis vinifera]	--	--	--	--	--	--	GO:0009507	chloroplast
CL37104Contig1	2.74767	0.014678	Up	gi|550348321|gb|EEE83535.2|hypothetical protein POPTR_0001s27530g [Populus trichocarpa]	--	--	--	--	--	--	--	--
CL37114Contig1	Inf	0.0293474	Up	gi|401834551|gb|AFQ23207.1|cytochrome b (mitochondrion) [Cercospora beticola] >gi|401834553|gb|AFQ23208.1| cytochrome b (mitochondrion) [Cercospora beticola]	sp|Q6X9S4|CYB_MYCGR	Cytochrome b OS=Mycosphaerella graminicola GN=cob PE=3 SV=1	KOG4663	Cytochrome b	ko00190;ko02020;ko04260;ko04932;ko05010;ko05012;ko05016	Oxidative phosphorylation |Two-component system |Cardiac muscle contraction |Non-alcoholic fatty liver disease (NAFLD) |Alzheimer's disease |Parkinson's disease |Huntington's disease	GO:0046872;GO:0004519;GO:0005743;GO:0016491;GO:0003677;GO:0070469;GO:0009055;GO:0016021;GO:0022904	metal ion binding|endonuclease activity|mitochondrial inner membrane|oxidoreductase activity|DNA binding|respiratory chain|electron carrier activity|integral component of membrane|respiratory electron transport chain
CL37161Contig1	Inf	0.00156425	Up	--	--	--	--	--	--	--	--	--
CL37207Contig1	Inf	0.0351403	Up	gi|255722063|ref|XP_002545966.1|citrate synthase, mitochondrial precursor [Candida tropicalis MYA-3404] >gi|240136455|gb|EER36008.1| citrate synthase, mitochondrial precursor [Candida tropicalis MYA-3404]	sp|P79024|CISY_CANTR	Citrate synthase, mitochondrial OS=Candida tropicalis GN=CIT PE=3 SV=1	KOG2617	Citrate synthase	ko00020;ko00630;ko01200;ko01210;ko01230	Citrate cycle (TCA cycle) |Glyoxylate and dicarboxylate metabolism |Carbon metabolism |2-Oxocarboxylic acid metabolism |Biosynthesis of amino acids	GO:0044262;GO:0003878;GO:0005759;GO:0004108;GO:0006099	cellular carbohydrate metabolic process|ATP citrate synthase activity|mitochondrial matrix|citrate (Si)-synthase activity|tricarboxylic acid cycle
CL37216Contig1	2.99157	0.00916742	Up	gi|495025553|gb|AGL39683.1|NAC transcription factor 027 [Jatropha curcas]	sp|O49255|NAC29_ARATH	NAC transcription factor 29 OS=Arabidopsis thaliana GN=NAC029 PE=2 SV=1	--	--	--	--	GO:0009825;GO:0009908;GO:0045087;GO:0006355;GO:0009617;GO:0003677;GO:0003700;GO:0010150;GO:0005634	multidimensional cell growth|flower development|innate immune response|regulation of transcription, DNA-templated|response to bacterium|DNA binding|sequence-specific DNA binding transcription factor activity|leaf senescence|nucleus
CL37217Contig1	Inf	0.00407261	Up	gi|255720819|ref|XP_002545344.1|ATP synthase beta chain, mitochondrial precursor [Candida tropicalis MYA-3404] >gi|240135833|gb|EER35386.1| ATP synthase beta chain, mitochondrial precursor [Candida tropicalis MYA-3404]	sp|P49376|ATPB_KLULA	ATP synthase subunit beta, mitochondrial OS=Kluyveromyces lactis (strain ATCC 8585 / CBS 2359 / DSM 70799 / NBRC 1267 / NRRL Y-1140 / WM37) GN=ATP2 PE=3 SV=2	KOG1350	F0F1-type ATP synthase, beta subunit	ko00190;ko05010;ko05012;ko05016	Oxidative phosphorylation |Alzheimer's disease |Parkinson's disease |Huntington's disease	GO:0046933;GO:0015991;GO:0009986;GO:0005754;GO:0015986;GO:0006200;GO:0005886;GO:0005524	proton-transporting ATP synthase activity, rotational mechanism|ATP hydrolysis coupled proton transport|cell surface|mitochondrial proton-transporting ATP synthase, catalytic core|ATP synthesis coupled proton transport|ATP catabolic process|plasma membrane|ATP binding
CL37265Contig1	Inf	0.0422125	Up	--	--	--	--	--	--	--	--	--
CL37302Contig1	2.97449	0.0474858	Up	gi|77552433|gb|ABA95230.1|retrotransposon protein, putative, unclassified [Oryza sativa Japonica Group]	--	--	KOG0017	FOG: Transposon-encoded proteins with TYA, reverse transcriptase, integrase domains in various combinations	--	--	--	--
CL37330Contig1	Inf	0.0422125	Up	--	--	--	--	--	--	--	--	--
CL37402Contig1	Inf	0.000194336	Up	--	--	--	--	--	--	--	--	--
CL37547Contig1	2.46045	0.0276331	Up	--	--	--	--	--	--	--	--	--
CL3756Contig2	2.37161	0.0365662	Up	gi|462394447|gb|EMJ00246.1|hypothetical protein PRUPE_ppa018256mg [Prunus persica]	--	--	KOG2580	Mitochondrial import inner membrane translocase, subunit TIM44	--	--	GO:0005576	extracellular region
CL37586Contig1	Inf	0.000180687	Up	--	--	--	--	--	--	--	--	--
CL37631Contig1	Inf	0.00316139	Up	gi|260941970|ref|XP_002615151.1|hypothetical protein CLUG_05167 [Clavispora lusitaniae ATCC 42720] >gi|238851574|gb|EEQ41038.1| hypothetical protein CLUG_05167 [Clavispora lusitaniae ATCC 42720]	sp|P26783|RS5_YEAST	40S ribosomal protein S5 OS=Saccharomyces cerevisiae (strain ATCC 204508 / S288c) GN=RPS5 PE=1 SV=3	KOG3291	Ribosomal protein S7	ko03010	Ribosome	GO:0003735;GO:0003723;GO:0015935;GO:0016020;GO:0006412	structural constituent of ribosome|RNA binding|small ribosomal subunit|membrane|translation
CL37633Contig1	2.84019	0.0464158	Up	--	--	--	--	--	--	--	--	--
CL37680Contig1	Inf	0.000686349	Up	--	--	--	--	--	--	--	--	--
CL37685Contig1	Inf	0.00196025	Up	--	--	--	--	--	--	--	--	--
CL37696Contig1	4.50501	0.00174125	Up	--	--	--	--	--	--	--	--	--
CL37717Contig1	3.2005	0.00635149	Up	gi|470141332|ref|XP_004306388.1|PREDICTED: GDSL esterase/lipase At5g14450-like [Fragaria vesca subsp. vesca]	sp|Q9LY84|GDL76_ARATH	GDSL esterase/lipase At5g14450 OS=Arabidopsis thaliana GN=At5g14450 PE=2 SV=1	--	--	--	--	GO:0005576;GO:0009506;GO:0009505;GO:0006629;GO:0052689	extracellular region|plasmodesma|plant-type cell wall|lipid metabolic process|carboxylic ester hydrolase activity
CL37778Contig1	Inf	0.0108233	Up	--	--	--	--	--	--	--	--	--
CL37795Contig1	2.44842	0.0280522	Up	gi|557546540|gb|ESR57518.1|hypothetical protein CICLE_v10023157mg [Citrus clementina]	--	--	--	--	--	--	--	--
CL37860Contig1	2.17272	0.0480949	Up	gi|255564250|ref|XP_002523122.1|structural constituent of cell wall, putative [Ricinus communis] >gi|223537684|gb|EEF39307.1| structural constituent of cell wall, putative [Ricinus communis]	sp|Q9LZJ7|PRP3_ARATH	Proline-rich protein 3 OS=Arabidopsis thaliana GN=PRP3 PE=2 SV=1	--	--	--	--	GO:0048765	root hair cell differentiation
CL37909Contig1	Inf	0.00803942	Up	gi|398388489|ref|XP_003847706.1|60S ribosomal protein L21 [Zymoseptoria tritici IPO323] >gi|339467579|gb|EGP82682.1| hypothetical protein MYCGRDRAFT_106548 [Zymoseptoria tritici IPO323]	sp|Q02753|RL21A_YEAST	60S ribosomal protein L21-A OS=Saccharomyces cerevisiae (strain ATCC 204508 / S288c) GN=RPL21A PE=1 SV=1	KOG1732	60S ribosomal protein L21	ko03010	Ribosome	GO:0005840;GO:0003735;GO:0006412	ribosome|structural constituent of ribosome|translation
CL37930Contig1	Inf	0.00156425	Up	gi|517313779|emb|CCT65955.1|probable RPL39-60S large subunit ribosomal protein L39.e [Fusarium fujikuroi IMI 58289]	sp|Q96W55|RL39_CANAX	60S ribosomal protein L39 OS=Candida albicans GN=RPL39 PE=3 SV=1	KOG0002	60s ribosomal protein L39	ko03010	Ribosome	GO:0005840;GO:0003735;GO:0006412	ribosome|structural constituent of ribosome|translation
CL38013Contig1	Inf	0.00247799	Up	--	--	--	--	--	--	--	--	--
CL38014Contig1	3.14852	0.00647986	Up	gi|429326622|gb|AFZ78651.1|phenylalanine ammonia-lyase [Populus tomentosa]	sp|P45735|PALY_VITVI	Phenylalanine ammonia-lyase (Fragment) OS=Vitis vinifera GN=PAL PE=2 SV=1	KOG0222	Phenylalanine and histidine ammonia-lyase	ko00360;ko00940	Phenylalanine metabolism |Phenylpropanoid biosynthesis	GO:0005737;GO:0045548;GO:0009800;GO:0006559	cytoplasm|phenylalanine ammonia-lyase activity|cinnamic acid biosynthetic process|L-phenylalanine catabolic process
CL38019Contig1	Inf	0.00156425	Up	--	--	--	--	--	--	--	--	--
CL38023Contig1	Inf	0.00803942	Up	gi|508725627|gb|EOY17524.1|Nitrate transporter 1.5 [Theobroma cacao]	sp|Q8GXN2|PTR47_ARATH	Nitrate transporter 1.8 OS=Arabidopsis thaliana GN=NRT1.8 PE=2 SV=2	KOG1237	H+/oligopeptide symporter	--	--	GO:0006598;GO:0015706;GO:0006857;GO:0009734;GO:0009698;GO:0010106;GO:0042398;GO:0006826;GO:0010167;GO:0015112;GO:0046686;GO:0005886	polyamine catabolic process|nitrate transport|oligopeptide transport|auxin-activated signaling pathway|phenylpropanoid metabolic process|cellular response to iron ion starvation|cellular modified amino acid biosynthetic process|iron ion transport|response to nitrate|nitrate transmembrane transporter activity|response to cadmium ion|plasma membrane
CL38054Contig1	Inf	0.00407261	Up	gi|260945737|ref|XP_002617166.1|conserved hypothetical protein [Clavispora lusitaniae ATCC 42720] >gi|238849020|gb|EEQ38484.1| conserved hypothetical protein [Clavispora lusitaniae ATCC 42720]	sp|Q6BM53|RL17_DEBHA	60S ribosomal protein L17 OS=Debaryomyces hansenii (strain ATCC 36239 / CBS 767 / JCM 1990 / NBRC 0083 / IGC 2968) GN=RPL17 PE=3 SV=1	KOG3353	60S ribosomal protein L22	ko03010	Ribosome	GO:0035690;GO:0009986;GO:0003735;GO:0015934;GO:0006412	cellular response to drug|cell surface|structural constituent of ribosome|large ribosomal subunit|translation
CL38064Contig1	2.78808	0.0157126	Up	--	--	--	--	--	--	--	--	--
CL38107Contig1	3.13496	0.00783792	Up	--	--	--	--	--	--	--	--	--
CL38109Contig1	Inf	0.0174855	Up	--	--	--	--	--	--	--	--	--
CL38111Contig1	Inf	0.0174855	Up	gi|241953389|ref|XP_002419416.1|60S ribosomal protein L18 [Candida dubliniensis CD36] >gi|223642756|emb|CAX43010.1| ribosomal protein L18B, putative [Candida dubliniensis CD36]	sp|P0CX50|RL18B_YEAST	60S ribosomal protein L18-B OS=Saccharomyces cerevisiae (strain ATCC 204508 / S288c) GN=RPL18B PE=1 SV=1	KOG1714	60s ribosomal protein L18	ko03010	Ribosome	GO:0005840;GO:0003735;GO:0006412	ribosome|structural constituent of ribosome|translation
CL38121Contig1	3.16714	0.0146916	Up	gi|224114031|ref|XP_002316647.1|predicted protein [Populus trichocarpa]	--	--	--	--	--	--	--	--
CL38132Contig1	Inf	0.0422125	Up	gi|260943874|ref|XP_002616235.1|conserved hypothetical protein [Clavispora lusitaniae ATCC 42720] >gi|238849884|gb|EEQ39348.1| conserved hypothetical protein [Clavispora lusitaniae ATCC 42720]	sp|Q757N0|ATPD_ASHGO	ATP synthase subunit delta, mitochondrial OS=Ashbya gossypii (strain ATCC 10895 / CBS 109.51 / FGSC 9923 / NRRL Y-1056) GN=ATP16 PE=3 SV=1	KOG1758	Mitochondrial F1F0-ATP synthase, subunit delta/ATP16	ko00190;ko05010;ko05012;ko05016	Oxidative phosphorylation |Alzheimer's disease |Parkinson's disease |Huntington's disease	GO:0045261;GO:0015986;GO:0046961;GO:0046933	proton-transporting ATP synthase complex, catalytic core F(1)|ATP synthesis coupled proton transport|proton-transporting ATPase activity, rotational mechanism|proton-transporting ATP synthase activity, rotational mechanism
CL38167Contig1	3.84896	0.00114376	Up	--	--	--	--	--	--	--	--	--
CL38248Contig1	4.15034	0.00450087	Up	gi|470146199|ref|XP_004308716.1|PREDICTED: probable LRR receptor-like serine/threonine-protein kinase At3g47570-like [Fragaria vesca subsp. vesca]	sp|C0LGT6|EFR_ARATH	LRR receptor-like serine/threonine-protein kinase EFR OS=Arabidopsis thaliana GN=EFR PE=1 SV=1	KOG0619	FOG: Leucine rich repeat	--	--	GO:0005886;GO:0006468;GO:0005524;GO:0032440;GO:0016021;GO:0009507;GO:0004674;GO:0055114	plasma membrane|protein phosphorylation|ATP binding|2-alkenal reductase [NAD(P)] activity|integral component of membrane|chloroplast|protein serine/threonine kinase activity|oxidation-reduction process
CL38324Contig1	Inf	0.00407261	Up	--	--	--	--	--	--	--	--	--
CL38350Contig1	Inf	0.0108233	Up	gi|126137023|ref|XP_001385035.1|D-arabinitol 2-dehydrogenase [ribulose forming] (ARDH) [Scheffersomyces stipitis CBS 6054] >gi|1703370|sp|P50167.1|ARDH_PICST RecName: Full=D-arabinitol 2-dehydrogenase [ribulose-forming]; Short=ARDH >gi|763164|emb|CAA86939.1| D-arabitol dehydrogenase [Scheffersomyces stipitis] >gi|126092257|gb|ABN67006.1| D-arabinitol 2-dehydrogenase [ribulose forming] (ARDH) [Sch…	sp|P50167|ARDH_PICST	D-arabinitol 2-dehydrogenase [ribulose-forming] OS=Scheffersomyces stipitis (strain ATCC 58785 / CBS 6054 / NBRC 10063 / NRRL Y-11545) GN=ARDH PE=2 SV=1	KOG0725	Reductases with broad range of substrate specificities	ko00960	Tropane, piperidine and pyridine alkaloid biosynthesis	GO:0047038;GO:0008080;GO:0004090;GO:0019571;GO:0019528;GO:0047002;GO:0055114	D-arabinitol 2-dehydrogenase activity|N-acetyltransferase activity|carbonyl reductase (NADPH) activity|D-arabinose catabolic process|D-arabitol catabolic process to xylulose 5-phosphate|L-arabinitol 2-dehydrogenase activity|oxidation-reduction process
CL38351Contig1	Inf	0.00113235	Up	gi|565940107|gb|ETI29213.1|40S ribosomal protein S11 [Cladophialophora carrionii CBS 160.54]	sp|P0CX48|RS11B_YEAST	40S ribosomal protein S11-B OS=Saccharomyces cerevisiae (strain ATCC 204508 / S288c) GN=RPS11B PE=1 SV=1	KOG1728	40S ribosomal protein S11	ko03010	Ribosome	GO:0005840;GO:0003735;GO:0006412	ribosome|structural constituent of ribosome|translation
CL38359Contig1	4.22523	0.000619014	Up	--	--	--	--	--	--	--	--	--
CL38470Contig1	Inf	0.0126431	Up	--	--	--	--	--	--	--	--	--
CL38477Contig1	Inf	3.925e-05	Up	--	--	--	--	--	--	--	--	--
CL38488Contig1	4.629	0.00124666	Up	gi|561016665|gb|ESW15469.1|hypothetical protein PHAVU_007G075000g [Phaseolus vulgaris]	--	--	KOG1603	Copper chaperone	--	--	GO:0030001;GO:0046872	metal ion transport|metal ion binding
CL38632Contig1	2.51152	0.0329793	Up	gi|557540405|gb|ESR51449.1|hypothetical protein CICLE_v10031509mg [Citrus clementina]	sp|Q9LY87|RGLG2_ARATH	E3 ubiquitin-protein ligase RGLG2 OS=Arabidopsis thaliana GN=RGLG2 PE=1 SV=1	KOG1327	Copine	--	--	GO:0008270;GO:0031348;GO:0045087;GO:0006499;GO:0009863;GO:0009697	zinc ion binding|negative regulation of defense response|innate immune response|N-terminal protein myristoylation|salicylic acid mediated signaling pathway|salicylic acid biosynthetic process
CL38642Contig1	6.09612	1.92441e-05	Up	gi|188011481|gb|ACD45060.1|beta-1,3-glucanase [Vitis riparia]	sp|P52408|E13B_PRUPE	Glucan endo-1,3-beta-glucosidase, basic isoform OS=Prunus persica GN=GNS1 PE=3 SV=1	--	--	--	--	GO:0005975;GO:0005773;GO:0009409;GO:0009617;GO:0042973;GO:0005618;GO:0048046	carbohydrate metabolic process|vacuole|response to cold|response to bacterium|glucan endo-1,3-beta-D-glucosidase activity|cell wall|apoplast
CL38682Contig1	Inf	0.0422125	Up	gi|508783149|gb|EOY30405.1|Calmodulin-binding family protein [Theobroma cacao]	--	--	--	--	--	--	GO:0071577;GO:0005385	zinc ion transmembrane transport|zinc ion transmembrane transporter activity
CL38687Contig1	3.29453	0.00532737	Up	--	--	--	--	--	--	--	--	--
CL38695Contig1	Inf	0.00930718	Up	gi|147854417|emb|CAN78583.1|hypothetical protein VITISV_029931 [Vitis vinifera]	--	--	KOG1075	FOG: Reverse transcriptase	--	--	GO:0003723;GO:0006278;GO:0046872;GO:0003964;GO:0009408;GO:0006355;GO:0004222;GO:0006508;GO:0043565;GO:0000956;GO:0003700;GO:0005634	RNA binding|RNA-dependent DNA replication|metal ion binding|RNA-directed DNA polymerase activity|response to heat|regulation of transcription, DNA-templated|metalloendopeptidase activity|proteolysis|sequence-specific DNA binding|nuclear-transcribed mRNA catabolic process|sequence-specific DNA binding transcription factor activity|nucleus
CL38738Contig1	3.80457	0.0046901	Up	--	--	--	--	--	--	--	--	--
CL38822Contig1	Inf	7.02738e-06	Up	--	--	--	--	--	--	--	--	--
CL38858Contig1	Inf	0.00530075	Up	gi|398388503|ref|XP_003847713.1|40S ribosomal protein S9 [Zymoseptoria tritici IPO323] >gi|339467586|gb|EGP82689.1| hypothetical protein MYCGRDRAFT_106533 [Zymoseptoria tritici IPO323]	sp|P52810|RS9_PODAS	40S ribosomal protein S9 OS=Podospora anserina GN=RPS9 PE=3 SV=1	KOG3301	Ribosomal protein S4	ko03010	Ribosome	GO:0003735;GO:0015935;GO:0006412;GO:0019843	structural constituent of ribosome|small ribosomal subunit|translation|rRNA binding
CL38863Contig1	2.7521	0.0374833	Up	--	--	--	--	--	--	--	--	--
CL38876Contig1	3.80457	0.00141423	Up	--	--	--	--	--	--	--	--	--
CL38924Contig1	5.16212	0.00463055	Up	gi|557556598|gb|ESR66612.1|hypothetical protein CICLE_v10010470mg [Citrus clementina]	sp|Q9FKM7|IAA33_ARATH	Auxin-responsive protein IAA33 OS=Arabidopsis thaliana GN=IAA33 PE=2 SV=1	--	--	--	--	GO:0009734;GO:0006355;GO:0046983;GO:0003700;GO:0005634;GO:0006351	auxin-activated signaling pathway|regulation of transcription, DNA-templated|protein dimerization activity|sequence-specific DNA binding transcription factor activity|nucleus|transcription, DNA-templated
CL38961Contig1	3.77419	0.00400389	Up	gi|225440560|ref|XP_002276415.1|PREDICTED: laccase-7 [Vitis vinifera]	sp|Q9SR40|LAC7_ARATH	Laccase-7 OS=Arabidopsis thaliana GN=LAC7 PE=2 SV=1	KOG1263	Multicopper oxidases	--	--	GO:0046688;GO:0005507;GO:0052716;GO:0008447;GO:0048046;GO:0010228;GO:0046274;GO:0055114	response to copper ion|copper ion binding|hydroquinone:oxygen oxidoreductase activity|L-ascorbate oxidase activity|apoplast|vegetative to reproductive phase transition of meristem|lignin catabolic process|oxidation-reduction process
CL38974Contig1	2.92004	0.030881	Up	--	--	--	--	--	--	--	--	--
CL38983Contig1	4.84896	0.00162705	Up	gi|460373143|ref|XP_004232382.1|PREDICTED: homeobox-leucine zipper protein ATHB-40-like [Solanum lycopersicum]	sp|O23208|ATB40_ARATH	Homeobox-leucine zipper protein ATHB-40 OS=Arabidopsis thaliana GN=ATHB-40 PE=2 SV=3	KOG0483	Transcription factor HEX, contains HOX and HALZ domains	--	--	GO:0006355;GO:0003700;GO:0000976;GO:0005634	regulation of transcription, DNA-templated|sequence-specific DNA binding transcription factor activity|transcription regulatory region sequence-specific DNA binding|nucleus
CL38993Contig1	3.24998	0.00475485	Up	--	--	--	--	--	--	--	--	--
CL39020Contig1	Inf	0.0245976	Up	gi|452977851|gb|EME77615.1|hypothetical protein MYCFIDRAFT_168270 [Pseudocercospora fijiensis CIRAD86]	sp|A1D8G8|H2A_NEOFI	Histone H2A OS=Neosartorya fischeri (strain ATCC 1020 / DSM 3700 / FGSC A1164 / NRRL 181) GN=hta1 PE=3 SV=1	KOG1756	Histone 2A	ko05034;ko05322	Alcoholism |Systemic lupus erythematosus	GO:0000786;GO:0006281;GO:0003677;GO:0006334;GO:0046982;GO:0005634	nucleosome|DNA repair|DNA binding|nucleosome assembly|protein heterodimerization activity|nucleus
CL39044Contig1	3.56707	0.00302164	Up	gi|296084039|emb|CBI24427.3|unnamed protein product [Vitis vinifera]	sp|Q9XIN0|LHW_ARATH	Transcription factor LHW OS=Arabidopsis thaliana GN=LHW PE=1 SV=1	--	--	--	--	GO:0045893;GO:0010479;GO:0010014;GO:0009965;GO:0010051;GO:0031047;GO:0006342;GO:0003700;GO:0048439;GO:0009855;GO:0042803;GO:0016569;GO:0010078;GO:0005634	positive regulation of transcription, DNA-templated|stele development|meristem initiation|leaf morphogenesis|xylem and phloem pattern formation|gene silencing by RNA|chromatin silencing|sequence-specific DNA binding transcription factor activity|flower morphogenesis|determination of bilateral symmetry|protein homodimerization activity|covalent chromatin modification|maintenance of root meristem i…
CL39059Contig1	2.22586	0.0430021	Up	gi|462398297|gb|EMJ03965.1|hypothetical protein PRUPE_ppa013476mg [Prunus persica]	sp|P29448|TRXH1_ARATH	Thioredoxin H1 OS=Arabidopsis thaliana GN=TRX1 PE=1 SV=1	KOG0907	Thioredoxin	--	--	GO:0008047;GO:0016671;GO:0009055;GO:0045454;GO:0006662;GO:0043085;GO:0005829;GO:0015035;GO:0048046;GO:0055114	enzyme activator activity|oxidoreductase activity, acting on a sulfur group of donors, disulfide as acceptor|electron carrier activity|cell redox homeostasis|glycerol ether metabolic process|positive regulation of catalytic activity|cytosol|protein disulfide oxidoreductase activity|apoplast|oxidation-reduction process
CL39084Contig1	7.41928	2.47035e-07	Up	gi|359496423|ref|XP_003635233.1|PREDICTED: 21 kDa protein-like [Vitis vinifera]	sp|P17407|21KD_DAUCA	21 kDa protein OS=Daucus carota PE=2 SV=1	--	--	--	--	GO:0030599;GO:0046910;GO:0043086	pectinesterase activity|pectinesterase inhibitor activity|negative regulation of catalytic activity
CL39100Contig1	2.83134	0.0147409	Up	gi|2765240|emb|CAA73333.1|invertase inhibitor [Nicotiana tabacum]	sp|F4HWQ8|CVIF1_ARATH	Cell wall / vacuolar inhibitor of fructosidase 1 OS=Arabidopsis thaliana GN=C/VIF1 PE=1 SV=1	--	--	--	--	GO:0030599;GO:0046872;GO:0043086;GO:0004857	pectinesterase activity|metal ion binding|negative regulation of catalytic activity|enzyme inhibitor activity
CL39118Contig1	3.07637	0.00715665	Up	gi|225455840|ref|XP_002273330.1|PREDICTED: uncharacterized protein LOC100261105 [Vitis vinifera]	--	--	--	--	--	--	GO:0005739	mitochondrion
CL3913Contig1	2.16374	0.0486014	Up	gi|297737612|emb|CBI26813.3|unnamed protein product [Vitis vinifera]	sp|Q8L612|MACP1_ARATH	MACPF domain-containing protein At1g14780 OS=Arabidopsis thaliana GN=At1g14780 PE=2 SV=1	--	--	--	--	GO:0015824	proline transport
CL39193Contig1	Inf	0.0108233	Up	gi|297735617|emb|CBI18111.3|unnamed protein product [Vitis vinifera]	sp|O80919|TBL34_ARATH	--	--	--	--	--	GO:0005794	Golgi apparatus
CL39215Contig1	2.62475	0.0266138	Up	gi|359490972|ref|XP_002279379.2|PREDICTED: non-specific lipid-transfer protein 2-like [Vitis vinifera]	sp|Q43681|NLTP_VIGUN	Probable non-specific lipid-transfer protein AKCS9 OS=Vigna unguiculata PE=2 SV=1	--	--	--	--	GO:0008289;GO:0006869	lipid binding|lipid transport
CL39256Contig1	Inf	0.00156425	Up	gi|260942317|ref|XP_002615457.1|hypothetical protein CLUG_04339 [Clavispora lusitaniae ATCC 42720] >gi|238850747|gb|EEQ40211.1| hypothetical protein CLUG_04339 [Clavispora lusitaniae ATCC 42720]	sp|Q6BXH8|RS6_DEBHA	40S ribosomal protein S6 OS=Debaryomyces hansenii (strain ATCC 36239 / CBS 767 / JCM 1990 / NBRC 0083 / IGC 2968) GN=RPS6 PE=3 SV=1	KOG1646	40S ribosomal protein S6	ko03010;ko04066;ko04150;ko04151;ko04910;ko05205	Ribosome |HIF-1 signaling pathway |mTOR signaling pathway |PI3K-Akt signaling pathway |Insulin signaling pathway |Proteoglycans in cancer	GO:0005840;GO:0003735;GO:0006412	ribosome|structural constituent of ribosome|translation
CL39261Contig1	5.81579	0.000105715	Up	gi|508700137|gb|EOX92033.1|Peroxidase superfamily protein [Theobroma cacao]	sp|Q9SJZ2|PER17_ARATH	Peroxidase 17 OS=Arabidopsis thaliana GN=PER17 PE=2 SV=1	--	--	ko00360;ko00940	Phenylalanine metabolism |Phenylpropanoid biosynthesis	GO:0010075;GO:0046872;GO:0010014;GO:0006979;GO:0009944;GO:0020037;GO:0004601;GO:0005576;GO:0005829;GO:0055114;GO:0009855	regulation of meristem growth|metal ion binding|meristem initiation|response to oxidative stress|polarity specification of adaxial/abaxial axis|heme binding|peroxidase activity|extracellular region|cytosol|oxidation-reduction process|determination of bilateral symmetry
CL39267Contig1	2.75704	0.0157645	Up	gi|557534152|gb|ESR45270.1|hypothetical protein CICLE_v10003449mg [Citrus clementina]	sp|Q9LEV3|CBSX3_ARATH	CBS domain-containing protein CBSX3, mitochondrial OS=Arabidopsis thaliana GN=CBSX3 PE=1 SV=1	--	--	--	--	GO:0030554;GO:0005739;GO:0009651;GO:0050897;GO:0045454;GO:0009266;GO:0006972;GO:0006833;GO:0007030;GO:0046686;GO:0006096	adenyl nucleotide binding|mitochondrion|response to salt stress|cobalt ion binding|cell redox homeostasis|response to temperature stimulus|hyperosmotic response|water transport|Golgi organization|response to cadmium ion|glycolytic process
CL39331Contig1	2.41928	0.0413656	Up	gi|462408881|gb|EMJ14215.1|hypothetical protein PRUPE_ppa023017mg [Prunus persica]	--	--	--	--	--	--	--	--
CL39352Contig1	Inf	0.00140172	Up	gi|149236363|ref|XP_001524059.1|60S ribosomal protein L10a [Lodderomyces elongisporus NRRL YB-4239] >gi|146452435|gb|EDK46691.1| 60S ribosomal protein L10a [Lodderomyces elongisporus NRRL YB-4239]	sp|Q9UVJ4|RL10A_CANAL	60S ribosomal protein L10a OS=Candida albicans (strain SC5314 / ATCC MYA-2876) GN=RPL10A PE=3 SV=2	KOG1570	60S ribosomal protein L10A	ko03010	Ribosome	GO:0003735;GO:0003723;GO:0015934;GO:0006412	structural constituent of ribosome|RNA binding|large ribosomal subunit|translation
CL39432Contig1	3.77239	0.00164021	Up	gi|565405404|ref|XP_006368083.1|PREDICTED: uncharacterized protein LOC102595657, partial [Solanum tuberosum]	--	--	--	--	--	--	GO:0005576	extracellular region
CL39456Contig1	Inf	0.000834003	Up	gi|326505090|dbj|BAK02932.1|predicted protein [Hordeum vulgare subsp. vulgare]	sp|O59936|RS12_BLUGH	40S ribosomal protein S12 OS=Blumeria graminis f. sp. hordei GN=RPS12 PE=3 SV=1	KOG3406	40S ribosomal protein S12	ko03010	Ribosome	GO:0005840;GO:0003735;GO:0006412	ribosome|structural constituent of ribosome|translation
CL39461Contig1	4.19688	0.000755846	Up	gi|224093364|ref|XP_002309897.1|predicted protein [Populus trichocarpa] >gi|222852800|gb|EEE90347.1| hypothetical protein POPTR_0007s03830g [Populus trichocarpa]	--	--	--	--	--	--	--	--
CL39486Contig1	2.61311	0.0199424	Up	gi|508779235|gb|EOY26491.1|Lactoylglutathione lyase / glyoxalase I family protein [Theobroma cacao]	sp|A4IS40|FOSB_GEOTN	Metallothiol transferase FosB OS=Geobacillus thermodenitrificans (strain NG80-2) GN=fosB PE=3 SV=1	--	--	--	--	GO:0005737;GO:0042538;GO:0009414;GO:0005975;GO:0046482;GO:0004462	cytoplasm|hyperosmotic salinity response|response to water deprivation|carbohydrate metabolic process|para-aminobenzoic acid metabolic process|lactoylglutathione lyase activity
CL39671Contig1	2.78032	0.0194884	Up	--	--	--	--	--	--	--	--	--
CL39691Contig1	Inf	0.00125862	Up	gi|50418174|ref|XP_457757.1|60S ribosomal protein L10 [Debaryomyces hansenii CBS767] >gi|49653423|emb|CAG85793.1| DEHA2C01760p [Debaryomyces hansenii CBS767]	sp|P41805|RL10_YEAST	60S ribosomal protein L10 OS=Saccharomyces cerevisiae (strain ATCC 204508 / S288c) GN=RPL10 PE=1 SV=1	KOG0857	60s ribosomal protein L10	ko03010	Ribosome	GO:0005840;GO:0009986;GO:0003735;GO:0006412	ribosome|cell surface|structural constituent of ribosome|translation
CL39720Contig1	Inf	0.00316139	Up	gi|260939762|ref|XP_002614181.1|conserved hypothetical protein [Clavispora lusitaniae ATCC 42720] >gi|238852075|gb|EEQ41539.1| conserved hypothetical protein [Clavispora lusitaniae ATCC 42720]	sp|P83774|GBLP_CANAL	Guanine nucleotide-binding protein subunit beta-like protein OS=Candida albicans (strain SC5314 / ATCC MYA-2876) GN=ASC1 PE=1 SV=2	KOG0279	G protein beta subunit-like protein	ko05162	Measles	GO:0005737;GO:0032040;GO:0036170;GO:0036180;GO:0036244;GO:0036178;GO:0005092;GO:0007155;GO:0009405;GO:0007186;GO:0001403;GO:0009267	cytoplasm|small-subunit processome|filamentous growth of a population of unicellular organisms in response to starvation|filamentous growth of a population of unicellular organisms in response to biotic stimulus|cellular response to neutral pH|filamentous growth of a population of unicellular organisms in response to neutral pH|GDP-dissociation inhibitor activity|cell adhesion|pathogenesis|G-prot…
CL39766Contig1	3.0676	0.00852973	Up	gi|462418928|gb|EMJ23191.1|hypothetical protein PRUPE_ppa003252mg [Prunus persica]	sp|Q38954|PHT21_ARATH	Inorganic phosphate transporter 2-1, chloroplastic OS=Arabidopsis thaliana GN=PHT2-1 PE=1 SV=1	KOG2493	Na+/Pi symporter	--	--	GO:0052543;GO:0005315;GO:0009941;GO:0016117;GO:0009556;GO:0009673;GO:0016020;GO:0006817	callose deposition in cell wall|inorganic phosphate transmembrane transporter activity|chloroplast envelope|carotenoid biosynthetic process|microsporogenesis|low affinity phosphate transmembrane transporter activity|membrane|phosphate ion transport
CL39783Contig1	3.49058	0.00285402	Up	--	--	--	--	--	--	--	--	--
CL39831Contig1	3.23753	0.00894967	Up	--	--	--	--	--	--	--	--	--
CL39855Contig1	Inf	0.00930718	Up	gi|260944320|ref|XP_002616458.1|hypothetical protein CLUG_03699 [Clavispora lusitaniae ATCC 42720] >gi|238850107|gb|EEQ39571.1| hypothetical protein CLUG_03699 [Clavispora lusitaniae ATCC 42720]	sp|Q59NP1|CTR1_CANAL	Copper transport protein CTR1 OS=Candida albicans (strain SC5314 / ATCC MYA-2876) GN=CTR1 PE=1 SV=1	--	--	--	--	GO:0015088;GO:0005507;GO:0005886;GO:0006827;GO:0016021;GO:0015677	copper uptake transmembrane transporter activity|copper ion binding|plasma membrane|high-affinity iron ion transport|integral component of membrane|copper ion import
CL39952Contig1	4.23083	0.00889886	Up	gi|147838496|emb|CAN76581.1|hypothetical protein VITISV_034321 [Vitis vinifera]	sp|Q9XIN0|LHW_ARATH	Transcription factor LHW OS=Arabidopsis thaliana GN=LHW PE=1 SV=1	--	--	--	--	GO:0045893;GO:0010479;GO:0010014;GO:0009965;GO:0010051;GO:0031047;GO:0006342;GO:0003700;GO:0048439;GO:0009855;GO:0042803;GO:0016569;GO:0010078;GO:0005634	positive regulation of transcription, DNA-templated|stele development|meristem initiation|leaf morphogenesis|xylem and phloem pattern formation|gene silencing by RNA|chromatin silencing|sequence-specific DNA binding transcription factor activity|flower morphogenesis|determination of bilateral symmetry|protein homodimerization activity|covalent chromatin modification|maintenance of root meristem i…
CL39986Contig1	2.51826	0.0241414	Up	--	--	--	--	--	--	--	--	--
CL3998Contig1	4.07985	0.000721124	Up	gi|225436349|ref|XP_002269322.1|PREDICTED: uncharacterized protein At4g22758 [Vitis vinifera]	--	--	KOG4197	FOG: PPR repeat	--	--	GO:0005634;GO:0006914	nucleus|autophagy
CL3998Contig2	3.59142	0.00212385	Up	--	--	--	--	--	--	--	--	--
CL39991Contig1	2.57901	0.0268276	Up	--	--	--	--	--	--	--	--	--
CL40026Contig1	2.442	0.0314828	Up	--	--	--	--	--	--	--	--	--
CL40084Contig1	Inf	0.0293474	Up	gi|565387881|ref|XP_006359716.1|PREDICTED: indole-3-acetic acid-induced protein ARG7-like [Solanum tuberosum]	sp|P32295|ARG7_VIGRR	Indole-3-acetic acid-induced protein ARG7 OS=Vigna radiata var. radiata GN=ARG7 PE=2 SV=1	--	--	ko04075	Plant hormone signal transduction	GO:0009507;GO:0009733	chloroplast|response to auxin
CL40246Contig1	3.23083	0.026917	Up	gi|225448120|ref|XP_002263203.1|PREDICTED: uncharacterized protein LOC100267991 [Vitis vinifera] >gi|297739521|emb|CBI29703.3| unnamed protein product [Vitis vinifera]	--	--	--	--	--	--	GO:0004867;GO:0006979	serine-type endopeptidase inhibitor activity|response to oxidative stress
CL40262Contig1	Inf	0.00358371	Up	gi|452986976|gb|EME86732.1|hypothetical protein MYCFIDRAFT_210593 [Pseudocercospora fijiensis CIRAD86]	--	--	--	--	--	--	--	--
CL40299Contig1	3.41338	0.0123739	Up	gi|198400347|gb|ACH87182.1|unknown protein [Camellia sinensis]	--	--	--	--	--	--	--	--
CL40369Contig1	5.29642	0.00317213	Up	gi|407924728|gb|EKG17758.1|Ribosomal protein L27e [Macrophomina phaseolina MS6]	sp|O14388|RL27A_SCHPO	60S ribosomal protein L27-A OS=Schizosaccharomyces pombe (strain 972 / ATCC 24843) GN=rpl27a PE=2 SV=2	KOG3418	60S ribosomal protein L27	ko03010	Ribosome	GO:0005840;GO:0003735;GO:0006412	ribosome|structural constituent of ribosome|translation
CL40428Contig1	Inf	0.00220151	Up	gi|527201859|gb|EPS68832.1|hypothetical protein M569_05938 [Genlisea aurea]	--	--	KOG1721	FOG: Zn-finger	--	--	--	--
CL40462Contig1	Inf	0.00316139	Up	gi|448512143|ref|XP_003866688.1|Rpl2 60S ribosomal protein L2 [Candida orthopsilosis Co 90-125] >gi|354546561|emb|CCE43293.1| hypothetical protein CPAR2_209380 [Candida parapsilosis] >gi|380351026|emb|CCG21249.1| Rpl2 60S ribosomal protein L2 [Candida orthopsilosis Co 90-125]	sp|Q75AP7|RL2_ASHGO	60S ribosomal protein L2 OS=Ashbya gossypii (strain ATCC 10895 / CBS 109.51 / FGSC 9923 / NRRL Y-1056) GN=RPL2 PE=4 SV=1	KOG2309	60s ribosomal protein L2/L8	ko03010	Ribosome	GO:0005840;GO:0003735;GO:0006412;GO:0019843	ribosome|structural constituent of ribosome|translation|rRNA binding
CL40489Contig1	Inf	0.00530075	Up	--	--	--	--	--	--	--	--	--
CL40498Contig1	Inf	0.0174855	Up	--	--	--	--	--	--	--	--	--
CL40526Contig1	3.83431	0.0103187	Up	--	--	--	--	--	--	--	--	--
CL4057Contig2	Inf	0.00102071	Up	--	--	--	--	--	--	--	--	--
CL40636Contig1	3.30707	0.0364525	Up	--	--	--	--	--	--	--	--	--
CL40652Contig1	3.71146	0.00195959	Up	gi|508719737|gb|EOY11634.1|USP-like protein isoform 1 [Theobroma cacao]	sp|Q8LGG8|USPAL_ARATH	Universal stress protein A-like protein OS=Arabidopsis thaliana GN=At3g01520 PE=1 SV=2	--	--	--	--	GO:0006950	response to stress
CL40676Contig1	3.89203	0.0207826	Up	gi|557547014|gb|ESR57992.1|hypothetical protein CICLE_v10022962mg [Citrus clementina]	--	--	--	--	--	--	--	--
CL40704Contig1	Inf	0.000336156	Up	gi|398405454|ref|XP_003854193.1|40S ribosomal protein S24 [Zymoseptoria tritici IPO323] >gi|339474076|gb|EGP89169.1| hypothetical protein MYCGRDRAFT_70471 [Zymoseptoria tritici IPO323]	sp|P0CX32|RS24B_YEAST	40S ribosomal protein S24-B OS=Saccharomyces cerevisiae (strain ATCC 204508 / S288c) GN=RPS24B PE=1 SV=1	KOG3424	40S ribosomal protein S24	ko03010	Ribosome	GO:0005840;GO:0003735;GO:0006412;GO:0000166	ribosome|structural constituent of ribosome|translation|nucleotide binding
CL40705Contig1	Inf	1.19899e-06	Up	--	--	--	--	--	--	--	--	--
CL40844Contig1	Inf	0.00697509	Up	gi|398397717|ref|XP_003852316.1|40S ribosomal protein S17 [Zymoseptoria tritici IPO323] >gi|339472197|gb|EGP87292.1| hypothetical protein MYCGRDRAFT_104624 [Zymoseptoria tritici IPO323]	sp|P27770|RS17_NEUCR	40S ribosomal protein S17 OS=Neurospora crassa (strain ATCC 24698 / 74-OR23-1A / CBS 708.71 / DSM 1257 / FGSC 987) GN=rps-17 PE=3 SV=1	KOG0187	40S ribosomal protein S17	ko03010	Ribosome	GO:0003735;GO:0022627;GO:0000028;GO:0006414	structural constituent of ribosome|cytosolic small ribosomal subunit|ribosomal small subunit assembly|translational elongation
CL40881Contig1	3.68371	0.00420961	Up	--	--	--	--	--	--	--	--	--
CL40889Contig1	3.08997	0.036991	Up	--	--	--	--	--	--	--	--	--
CL40902Contig1	Inf	0.0422125	Up	gi|85361410|emb|CAI77652.1|glucose/xylose facilitator 1 [Candida intermedia]	sp|P39003|HXT6_YEAST	High-affinity hexose transporter HXT6 OS=Saccharomyces cerevisiae (strain ATCC 204508 / S288c) GN=HXT6 PE=1 SV=2	KOG0254	Predicted transporter (major facilitator superfamily)	--	--	GO:0016021;GO:0022891;GO:0055085;GO:0008643	integral component of membrane|substrate-specific transmembrane transporter activity|transmembrane transport|carbohydrate transport
CL41009Contig1	Inf	0.0422125	Up	--	--	--	--	--	--	--	--	--
CL4103Contig1	2.84931	0.0117078	Up	gi|224129354|ref|XP_002320566.1|predicted protein [Populus trichocarpa]	--	--	--	--	--	--	--	--
CL41205Contig1	3.56413	0.00222401	Up	--	--	--	--	--	--	--	--	--
CL41234Contig1	3.42906	0.0277014	Up	--	--	--	--	--	--	--	--	--
CL41256Contig1	Inf	0.0174855	Up	gi|449299617|gb|EMC95630.1|hypothetical protein BAUCODRAFT_148521 [Baudoinia compniacensis UAMH 10762]	sp|P78987|RL27A_BLUGH	60S ribosomal protein L27a OS=Blumeria graminis f. sp. hordei PE=2 SV=1	KOG1742	60s ribosomal protein L15/L27	ko03010	Ribosome	GO:0006412;GO:0032508;GO:0005840;GO:0004003;GO:0003735;GO:0003677;GO:0005524;GO:0005634	translation|DNA duplex unwinding|ribosome|ATP-dependent DNA helicase activity|structural constituent of ribosome|DNA binding|ATP binding|nucleus
CL41273Contig1	Inf	0.0422125	Up	--	--	--	--	--	--	--	--	--
CL41316Contig1	Inf	0.000518973	Up	gi|260949149|ref|XP_002618871.1|hypothetical protein CLUG_00030 [Clavispora lusitaniae ATCC 42720] >gi|238846443|gb|EEQ35907.1| hypothetical protein CLUG_00030 [Clavispora lusitaniae ATCC 42720]	sp|P0CX40|RS8B_YEAST	40S ribosomal protein S8-B OS=Saccharomyces cerevisiae (strain ATCC 204508 / S288c) GN=RPS8B PE=1 SV=1	KOG3283	40S ribosomal protein S8	ko03010	Ribosome	GO:0005840;GO:0003735;GO:0006412	ribosome|structural constituent of ribosome|translation
CL41362Contig1	3.0218	0.0148631	Up	gi|565390029|ref|XP_006360749.1|PREDICTED: protein tesmin/TSO1-like CXC 2-like [Solanum tuberosum]	sp|F4JIF5|TCX2_ARATH	Protein tesmin/TSO1-like CXC 2 OS=Arabidopsis thaliana GN=TCX2 PE=1 SV=1	KOG1171	Metallothionein-like protein	--	--	--	--
CL41390Contig1	2.31236	0.0395724	Up	gi|565368573|ref|XP_006350918.1|PREDICTED: putative receptor-like protein kinase At3g47110-like [Solanum tuberosum]	sp|Q9SD62|Y3471_ARATH	Putative receptor-like protein kinase At3g47110 OS=Arabidopsis thaliana GN=At3g47110 PE=3 SV=1	KOG0619	FOG: Leucine rich repeat	--	--	GO:0016023;GO:0016045;GO:0032440;GO:0042742;GO:0009507;GO:0002764;GO:0006468;GO:0010359;GO:0016567;GO:0010204;GO:0016021;GO:0009626;GO:0055114;GO:0008353;GO:0005886;GO:0005524;GO:0032940	cytoplasmic membrane-bounded vesicle|detection of bacterium|2-alkenal reductase [NAD(P)] activity|defense response to bacterium|chloroplast|immune response-regulating signaling pathway|protein phosphorylation|regulation of anion channel activity|protein ubiquitination|defense response signaling pathway, resistance gene-independent|integral component of membrane|plant-type hypersensitive response|…
CL41399Contig1	Inf	0.0422125	Up	--	--	--	--	--	--	--	--	--
CL41429Contig1	3.28999	0.0166708	Up	gi|255580937|ref|XP_002531287.1|Wound-induced protein WIN2 precursor, putative [Ricinus communis] >gi|223529120|gb|EEF31100.1| Wound-induced protein WIN2 precursor, putative [Ricinus communis]	sp|P09762|WIN2_SOLTU	Wound-induced protein WIN2 OS=Solanum tuberosum GN=WIN2 PE=2 SV=1	KOG4742	Predicted chitinase	--	--	GO:0050832;GO:0008061;GO:0042742	defense response to fungus|chitin binding|defense response to bacterium
CL41471Contig1	Inf	0.00316139	Up	--	--	--	--	--	--	--	--	--
CL4148Contig1	Inf	0.0108233	Up	gi|557550370|gb|ESR60999.1|hypothetical protein CICLE_v10014091mg [Citrus clementina]	sp|Q9LY77|ACA12_ARATH	Calcium-transporting ATPase 12, plasma membrane-type OS=Arabidopsis thaliana GN=ACA12 PE=2 SV=1	KOG0204	Calcium transporting ATPase	--	--	GO:0009624;GO:0046872;GO:0006754;GO:0006882;GO:0016021;GO:0005388;GO:0070588;GO:0005516;GO:0005524	response to nematode|metal ion binding|ATP biosynthetic process|cellular zinc ion homeostasis|integral component of membrane|calcium-transporting ATPase activity|calcium ion transmembrane transport|calmodulin binding|ATP binding
CL41505Contig1	Inf	0.00464013	Up	--	--	--	--	--	--	--	--	--
CL41556Contig1	Inf	0.00279561	Up	gi|260944742|ref|XP_002616669.1|hypothetical protein CLUG_03910 [Clavispora lusitaniae ATCC 42720] >gi|238850318|gb|EEQ39782.1| hypothetical protein CLUG_03910 [Clavispora lusitaniae ATCC 42720]	sp|Q5A4M8|SUR7_CANAL	Protein SUR7 OS=Candida albicans (strain SC5314 / ATCC MYA-2876) GN=SUR7 PE=1 SV=1	--	--	--	--	GO:0036244;GO:0036178;GO:0042149;GO:0031505;GO:0036171;GO:0005887;GO:0036170;GO:0044011;GO:0030866;GO:0045121;GO:0006897;GO:0036180;GO:0032126;GO:0032185	cellular response to neutral pH|filamentous growth of a population of unicellular organisms in response to neutral pH|cellular response to glucose starvation|fungal-type cell wall organization|filamentous growth of a population of unicellular organisms in response to chemical stimulus|integral component of plasma membrane|filamentous growth of a population of unicellular organisms in response to …
CL41567Contig1	2.65384	0.017888	Up	--	--	--	--	--	--	--	--	--
CL41619Contig1	Inf	0.006072	Up	gi|354543990|emb|CCE40712.1|hypothetical protein CPAR2_107470 [Candida parapsilosis]	sp|Q6BTA4|RL7_DEBHA	60S ribosomal protein L7 OS=Debaryomyces hansenii (strain ATCC 36239 / CBS 767 / JCM 1990 / NBRC 0083 / IGC 2968) GN=RPL7 PE=3 SV=1	KOG3184	60S ribosomal protein L7	ko03010	Ribosome	GO:0005840	ribosome
CL41620Contig1	2.51352	0.0249847	Up	--	--	--	--	--	--	--	--	--
CL41639Contig1	Inf	0.0126431	Up	gi|260944982|ref|XP_002616789.1|hypothetical protein CLUG_04030 [Clavispora lusitaniae ATCC 42720] >gi|238850438|gb|EEQ39902.1| hypothetical protein CLUG_04030 [Clavispora lusitaniae ATCC 42720]	sp|P32791|FRE1_YEAST	Ferric/cupric reductase transmembrane component 1 OS=Saccharomyces cerevisiae (strain ATCC 204508 / S288c) GN=FRE1 PE=1 SV=1	KOG0039	Ferric reductase, NADH/NADPH oxidase and related proteins	--	--	GO:0016021;GO:0015677;GO:0006826;GO:0055114;GO:0000293	integral component of membrane|copper ion import|iron ion transport|oxidation-reduction process|ferric-chelate reductase activity
CL41656Contig1	3.92749	0.00100252	Up	--	--	--	--	--	--	--	--	--
CL41674Contig1	2.28435	0.0387271	Up	--	--	--	--	--	--	--	--	--
CL41708Contig1	4.91309	8.99364e-05	Up	gi|60542797|emb|CAI51313.1|arachidonic acid-induced DEA1 [Capsicum chinense]	sp|P14009|14KD_DAUCA	14 kDa proline-rich protein DC2.15 OS=Daucus carota PE=2 SV=1	--	--	--	--	GO:0050832;GO:0009627	defense response to fungus|systemic acquired resistance
CL41785Contig1	Inf	0.006072	Up	gi|452606|emb|CAA54470.1|ribosomal P2 protein [Cladosporium herbarum]	sp|P42039|RLA2_DAVTA	60S acidic ribosomal protein P2 OS=Davidiella tassiana GN=CLAH5 PE=1 SV=3	KOG3449	60S acidic ribosomal protein P2	ko03010	Ribosome	GO:0006633;GO:0005840;GO:0000036;GO:0003735;GO:0006414	fatty acid biosynthetic process|ribosome|ACP phosphopantetheine attachment site binding involved in fatty acid biosynthetic process|structural constituent of ribosome|translational elongation
CL41797Contig1	Inf	0.00196025	Up	gi|297819674|ref|XP_002877720.1|serine protease inhibitor, potato inhibitor I-type family protein [Arabidopsis lyrata subsp. lyrata] >gi|297323558|gb|EFH53979.1| serine protease inhibitor, potato inhibitor I-type family protein [Arabidopsis lyrata subsp. lyrata]	sp|P19873|ITH5_CUCMA	Inhibitor of trypsin and hageman factor OS=Cucurbita maxima PE=1 SV=1	--	--	--	--	--	--
CL41811Contig1	2.91309	0.0229837	Up	--	--	--	--	--	--	--	--	--
CL41812Contig1	Inf	0.0206965	Up	--	--	--	--	--	--	--	--	--
CL41842Contig1	Inf	0.0148357	Up	gi|302142163|emb|CBI19366.3|unnamed protein product [Vitis vinifera]	--	--	--	--	--	--	--	--
CL41864Contig1	Inf	0.0148357	Up	gi|517320298|emb|CCT70900.1|FLO9-Lectin-like protein, expressed and involved in flocculation [Fusarium fujikuroi IMI 58289]	sp|Q05164|HPF1_YEAST	Haze protective factor 1 OS=Saccharomyces cerevisiae (strain ATCC 204508 / S288c) GN=HPF1 PE=1 SV=2	KOG4701	Chitinase	--	--	--	--
CL41892Contig1	Inf	0.0126431	Up	gi|449296287|gb|EMC92307.1|hypothetical protein BAUCODRAFT_126295 [Baudoinia compniacensis UAMH 10762]	sp|Q8ISP0|RS18_BRABE	40S ribosomal protein S18 OS=Branchiostoma belcheri GN=RPS18 PE=2 SV=1	KOG3311	Ribosomal protein S18	ko03010	Ribosome	GO:0005840;GO:0003735;GO:0003723;GO:0006412	ribosome|structural constituent of ribosome|RNA binding|translation
CL418Contig2	2.72513	0.0397398	Up	gi|225451581|ref|XP_002275325.1|PREDICTED: phosphate carrier protein, mitochondrial [Vitis vinifera]	sp|Q9FMU6|MPCP3_ARATH	Mitochondrial phosphate carrier protein 3, mitochondrial OS=Arabidopsis thaliana GN=MPT3 PE=1 SV=1	KOG0767	Mitochondrial phosphate carrier protein	--	--	GO:0016021;GO:0005618;GO:0005739;GO:0009507;GO:0006810;GO:0005886	integral component of membrane|cell wall|mitochondrion|chloroplast|transport|plasma membrane
CL41902Contig1	2.98551	0.00922621	Up	gi|508714592|gb|EOY06489.1|Flowering promoting factor 1 [Theobroma cacao]	sp|Q0E1D7|FLP3_ORYSJ	Flowering-promoting factor 1-like protein 3 OS=Oryza sativa subsp. japonica GN=Os02g0460200 PE=2 SV=1	--	--	--	--	--	--
CL41929Contig1	3.73348	0.0020779	Up	--	--	--	--	--	--	--	--	--
CL41964Contig1	Inf	0.000686349	Up	--	--	--	--	--	--	--	--	--
CL41974Contig1	2.95657	0.0187784	Up	gi|525314379|ref|NP_001266007.1|Hop-interacting protein THI135 [Solanum lycopersicum] >gi|365222936|gb|AEW69820.1| Hop-interacting protein THI135 [Solanum lycopersicum]	sp|Q2MHE4|HT1_ARATH	Serine/threonine-protein kinase HT1 OS=Arabidopsis thaliana GN=HT1 PE=1 SV=1	KOG0192	Tyrosine kinase specific for activated (GTP-bound) p21cdc42Hs	--	--	GO:0005829;GO:0006468;GO:0004674;GO:0007015;GO:0004712;GO:0009658;GO:0005524;GO:0016597;GO:0004715	cytosol|protein phosphorylation|protein serine/threonine kinase activity|actin filament organization|protein serine/threonine/tyrosine kinase activity|chloroplast organization|ATP binding|amino acid binding|non-membrane spanning protein tyrosine kinase activity
CL42053Contig1	Inf	0.0174855	Up	gi|115484401|ref|NP_001065862.1|Os11g0171300 [Oryza sativa Japonica Group] >gi|78099750|sp|Q40677.2|ALFC_ORYSJ RecName: Full=Fructose-bisphosphate aldolase, chloroplastic; Short=ALDP; Flags: Precursor >gi|62732953|gb|AAX95072.1| Fructose-bisphosphate aldolase class-I [Oryza sativa Japonica Group] >gi|108864046|gb|ABA91630.2| Fructose-bisphosphate aldolase, chloroplast precursor, putative, express…	sp|Q40677|ALFC_ORYSJ	Fructose-bisphosphate aldolase, chloroplastic OS=Oryza sativa subsp. japonica GN=Os11g0171300 PE=1 SV=2	KOG1557	Fructose-biphosphate aldolase	ko00010;ko00030;ko00051;ko00680;ko00710;ko01200;ko01230	Glycolysis / Gluconeogenesis |Pentose phosphate pathway |Fructose and mannose metabolism |Methane metabolism |Carbon fixation in photosynthetic organisms |Carbon metabolism |Biosynthesis of amino acids	GO:0031977;GO:0005739;GO:0009941;GO:0010287;GO:0004332;GO:0046686;GO:0006096;GO:0022626;GO:0009737;GO:0016020;GO:0048046	thylakoid lumen|mitochondrion|chloroplast envelope|plastoglobule|fructose-bisphosphate aldolase activity|response to cadmium ion|glycolytic process|cytosolic ribosome|response to abscisic acid|membrane|apoplast
CL42100Contig1	3.05249	0.0401584	Up	gi|460382077|ref|XP_004236766.1|PREDICTED: monoglyceride lipase-like [Solanum lycopersicum]	sp|Q9C942|CSE_ARATH	Caffeoylshikimate esterase OS=Arabidopsis thaliana GN=CSE PE=1 SV=1	KOG1455	Lysophospholipase	--	--	GO:0016787;GO:0008152;GO:0005737	hydrolase activity|metabolic process|cytoplasm
CL42110Contig1	Inf	0.00530075	Up	gi|357488199|ref|XP_003614387.1|RRNA intron-encoded homing endonuclease [Medicago truncatula] >gi|355515722|gb|AES97345.1| RRNA intron-encoded homing endonuclease [Medicago truncatula]	sp|Q6CQE5|TAR1_KLULA	Protein TAR1 OS=Kluyveromyces lactis (strain ATCC 8585 / CBS 2359 / DSM 70799 / NBRC 1267 / NRRL Y-1140 / WM37) GN=TAR1-A PE=4 SV=2	--	--	--	--	GO:0004519;GO:0005739	endonuclease activity|mitochondrion
CL42134Contig1	Inf	0.000309566	Up	--	--	--	--	--	--	--	--	--
CL42148Contig1	3.37225	0.00904405	Up	--	--	--	--	--	--	--	--	--
CL42149Contig1	Inf	0.000398115	Up	gi|344301298|gb|EGW31610.1|hypothetical protein SPAPADRAFT_155020 [Spathaspora passalidarum NRRL Y-27907]	sp|P0CX83|RL19B_YEAST	60S ribosomal protein L19-B OS=Saccharomyces cerevisiae (strain ATCC 204508 / S288c) GN=RPL19B PE=1 SV=1	KOG1696	60s ribosomal protein L19	ko03010	Ribosome	GO:0005840;GO:0003735;GO:0006412	ribosome|structural constituent of ribosome|translation
CL42165Contig1	Inf	0.0245976	Up	gi|342884632|gb|EGU84837.1|hypothetical protein FOXB_04618 [Fusarium oxysporum Fo5176] >gi|475673535|gb|EMT70646.1| 40S ribosomal protein S14 [Fusarium oxysporum f. sp. cubense race 4] >gi|477522525|gb|ENH74592.1| 40S ribosomal protein S14 [Fusarium oxysporum f. sp. cubense race 1] >gi|517317920|emb|CCT68997.1| probable 40S ribosomal protein S14 [Fusarium fujikuroi IMI 58289]	sp|P19115|RS14_NEUCR	40S ribosomal protein S14 OS=Neurospora crassa (strain ATCC 24698 / 74-OR23-1A / CBS 708.71 / DSM 1257 / FGSC 987) GN=rps-14 PE=3 SV=2	KOG0407	40S ribosomal protein S14	ko03010	Ribosome	GO:0005840;GO:0003735;GO:0006412	ribosome|structural constituent of ribosome|translation
CL42181Contig1	Inf	0.00697509	Up	--	--	--	--	--	--	--	--	--
CL4290Contig1	2.95339	0.00991021	Up	gi|508784301|gb|EOY31557.1|NAD(P)-binding Rossmann-fold superfamily protein [Theobroma cacao]	sp|Q9S9N9|CCR1_ARATH	Cinnamoyl-CoA reductase 1 OS=Arabidopsis thaliana GN=CCR1 PE=1 SV=1	KOG1502	Flavonol reductase/cinnamoyl-CoA reductase	--	--	GO:0055114;GO:0010224;GO:0009813;GO:0016621;GO:0045552;GO:0003854;GO:0009744;GO:0000166;GO:0009809;GO:0050662;GO:0006694;GO:0080167;GO:0005634	oxidation-reduction process|response to UV-B|flavonoid biosynthetic process|cinnamoyl-CoA reductase activity|dihydrokaempferol 4-reductase activity|3-beta-hydroxy-delta5-steroid dehydrogenase activity|response to sucrose|nucleotide binding|lignin biosynthetic process|coenzyme binding|steroid biosynthetic process|response to karrikin|nucleus
CL4296Contig1	Inf	2.96145e-05	Up	gi|354543445|emb|CCE40164.1|hypothetical protein CPAR2_102020 [Candida parapsilosis]	--	--	--	--	--	--	--	--
CL4379Contig1	3.20545	0.00683181	Up	--	--	--	--	--	--	--	--	--
CL43Contig2	Inf	0.000105563	Up	--	--	--	--	--	--	--	--	--
CL4495Contig1	2.44359	0.0301588	Up	gi|398363555|gb|AFO84072.1|alpha-amylase [Actinidia chinensis]	sp|Q94A41|AMY3_ARATH	Alpha-amylase 3, chloroplastic OS=Arabidopsis thaliana GN=AMY3 PE=2 SV=1	KOG0471	Alpha-amylase	--	--	GO:0007623;GO:0004556;GO:0033910;GO:0005509;GO:0005983;GO:0009570	circadian rhythm|alpha-amylase activity|glucan 1,4-alpha-maltotetraohydrolase activity|calcium ion binding|starch catabolic process|chloroplast stroma
CL4504Contig1	2.33629	0.041644	Up	gi|508705172|gb|EOX97068.1|Uncharacterized protein TCM_006175 [Theobroma cacao]	--	--	--	--	--	--	GO:0005739;GO:0005783	mitochondrion|endoplasmic reticulum
CL4589Contig1	Inf	0.00174923	Up	--	--	--	--	--	--	--	--	--
CL4659Contig1	3.44148	0.00326906	Up	--	--	--	--	--	--	--	--	--
CL466Contig1	4.1265	0.0116536	Up	--	--	--	--	--	--	--	--	--
CL4768Contig1	Inf	0.00125862	Up	gi|526118077|ref|NP_001268188.1|uncharacterized protein LOC100243167 [Vitis vinifera] >gi|313755426|gb|ADR74204.1| (E)-beta-ocimene synthase [Vitis vinifera]	sp|B9T825|TPS12_RICCO	Probable terpene synthase 12 OS=Ricinus communis GN=TPS12 PE=3 SV=1	--	--	--	--	GO:0008152;GO:0034009;GO:0009507;GO:0000287	metabolic process|isoprene synthase activity|chloroplast|magnesium ion binding
CL480Contig3	Inf	0.0293474	Up	--	--	--	--	--	--	--	--	--
CL4822Contig1	3.35916	0.00815954	Up	gi|323482763|gb|ADX86813.1|MADS domain transcription factor [Camellia japonica]	sp|Q07474|MADS2_PETHY	Floral homeotic protein PMADS 2 OS=Petunia hybrida GN=PMADS2 PE=2 SV=1	KOG0014	MADS box transcription factor	--	--	GO:0006355;GO:0003677;GO:0048481;GO:0046983;GO:0003700;GO:0005737;GO:0005634;GO:0006351	regulation of transcription, DNA-templated|DNA binding|ovule development|protein dimerization activity|sequence-specific DNA binding transcription factor activity|cytoplasm|nucleus|transcription, DNA-templated
CL482Contig2	Inf	0.00316139	Up	--	--	--	--	--	--	--	--	--
CL491Contig1	Inf	0.0108233	Up	--	--	--	--	--	--	--	--	--
CL4959Contig1	3.32813	0.011963	Up	--	--	--	--	--	--	--	--	--
CL4980Contig1	Inf	0.0293474	Up	--	--	--	--	--	--	--	--	--
CL5035Contig1	Inf	0.0351403	Up	--	--	--	--	--	--	--	--	--
CL511Contig2	4.51881	0.00101415	Up	gi|508726803|gb|EOY18700.1|Serine protease inhibitor [Theobroma cacao]	sp|P24076|BGIA_MOMCH	Glu S.griseus protease inhibitor OS=Momordica charantia PE=1 SV=1	--	--	--	--	GO:0009611;GO:0050832;GO:0005576;GO:0004867;GO:0006508;GO:0002213;GO:0008233	response to wounding|defense response to fungus|extracellular region|serine-type endopeptidase inhibitor activity|proteolysis|defense response to insect|peptidase activity
CL5130Contig1	Inf	0.00125862	Up	gi|260944410|ref|XP_002616503.1|hypothetical protein CLUG_03744 [Clavispora lusitaniae ATCC 42720] >gi|238850152|gb|EEQ39616.1| hypothetical protein CLUG_03744 [Clavispora lusitaniae ATCC 42720]	sp|P87219|SOU1_CANAL	Sorbose reductase SOU1 OS=Candida albicans (strain SC5314 / ATCC MYA-2876) GN=SOU1 PE=1 SV=1	KOG0725	Reductases with broad range of substrate specificities	ko00061;ko00780;ko01040;ko01212	Fatty acid biosynthesis |Biotin metabolism |Biosynthesis of unsaturated fatty acids |Fatty acid metabolism	GO:0009405;GO:0004090;GO:0006097;GO:0042850;GO:0032115;GO:0050085;GO:0006635;GO:0047002;GO:0019528;GO:0019571	pathogenesis|carbonyl reductase (NADPH) activity|glyoxylate cycle|L-sorbose catabolic process|sorbose reductase activity|mannitol 2-dehydrogenase (NADP+) activity|fatty acid beta-oxidation|L-arabinitol 2-dehydrogenase activity|D-arabitol catabolic process to xylulose 5-phosphate|D-arabinose catabolic process
CL5142Contig1	Inf	2.5899e-05	Up	--	--	--	--	--	--	--	--	--
CL515Contig1	3.22093	0.00522549	Up	gi|565350663|ref|XP_006342285.1|PREDICTED: laccase-7-like [Solanum tuberosum]	sp|Q9LFD1|LAC9_ARATH	Laccase-9 OS=Arabidopsis thaliana GN=LAC9 PE=2 SV=1	KOG1263	Multicopper oxidases	--	--	GO:0046688;GO:0005507;GO:0052716;GO:0008447;GO:0048046;GO:0010228;GO:0046274;GO:0055114	response to copper ion|copper ion binding|hydroquinone:oxygen oxidoreductase activity|L-ascorbate oxidase activity|apoplast|vegetative to reproductive phase transition of meristem|lignin catabolic process|oxidation-reduction process
CL515Contig2	3.02066	0.00812353	Up	gi|225440560|ref|XP_002276415.1|PREDICTED: laccase-7 [Vitis vinifera]	sp|Q9SR40|LAC7_ARATH	Laccase-7 OS=Arabidopsis thaliana GN=LAC7 PE=2 SV=1	KOG1263	Multicopper oxidases	--	--	GO:0005507;GO:0052716;GO:0055114;GO:0015706;GO:0008447;GO:0010106;GO:0010228;GO:0006826;GO:0046688;GO:0010167;GO:0046274;GO:0048046	copper ion binding|hydroquinone:oxygen oxidoreductase activity|oxidation-reduction process|nitrate transport|L-ascorbate oxidase activity|cellular response to iron ion starvation|vegetative to reproductive phase transition of meristem|iron ion transport|response to copper ion|response to nitrate|lignin catabolic process|apoplast
CL5206Contig1	Inf	0.0245976	Up	--	--	--	--	--	--	--	--	--
CL5264Contig1	Inf	0.0148357	Up	gi|298204861|emb|CBI34168.3|unnamed protein product [Vitis vinifera]	sp|Q9LIK7|ACA13_ARATH	Putative calcium-transporting ATPase 13, plasma membrane-type OS=Arabidopsis thaliana GN=ACA13 PE=3 SV=1	KOG0204	Calcium transporting ATPase	--	--	GO:0005388;GO:0016021;GO:0070588;GO:0046872;GO:0005524	calcium-transporting ATPase activity|integral component of membrane|calcium ion transmembrane transport|metal ion binding|ATP binding
CL5340Contig1	4.00096	0.00669095	Up	gi|460376814|ref|XP_004234191.1|PREDICTED: ABC transporter C family member 10-like [Solanum lycopersicum]	sp|Q9LYS2|AB10C_ARATH	ABC transporter C family member 10 OS=Arabidopsis thaliana GN=ABCC10 PE=2 SV=2	KOG0054	Multidrug resistance-associated protein/mitoxantrone resistance protein, ABC superfamily	ko02010;ko04976	ABC transporters |Bile secretion	GO:0055085;GO:0016021;GO:0055114;GO:0042626;GO:0006200;GO:0005524;GO:0032440	transmembrane transport|integral component of membrane|oxidation-reduction process|ATPase activity, coupled to transmembrane movement of substances|ATP catabolic process|ATP binding|2-alkenal reductase [NAD(P)] activity
CL538Contig3	Inf	0.0422125	Up	--	--	--	--	--	--	--	--	--
CL5399Contig1	Inf	0.0206965	Up	--	--	--	--	--	--	--	--	--
CL53Contig4	3.34889	0.0113832	Up	--	--	--	--	--	--	--	--	--
CL5514Contig1	Inf	0.0206965	Up	gi|452988555|gb|EME88310.1|hypothetical protein MYCFIDRAFT_71376 [Pseudocercospora fijiensis CIRAD86]	sp|Q9URM2|TKT_SCHPO	Probable transketolase OS=Schizosaccharomyces pombe (strain 972 / ATCC 24843) GN=SPBC2G5.05 PE=2 SV=1	KOG0523	Transketolase	ko00030;ko00710;ko01051;ko01200;ko01230	Pentose phosphate pathway |Carbon fixation in photosynthetic organisms |Biosynthesis of ansamycins |Carbon metabolism |Biosynthesis of amino acids	GO:0005622;GO:0004802;GO:0006098;GO:0005997;GO:0047896;GO:0005576	intracellular|transketolase activity|pentose-phosphate shunt|xylulose metabolic process|formaldehyde transketolase activity|extracellular region
CL560Contig3	Inf	0.00930718	Up	--	--	--	--	--	--	--	--	--
CL5668Contig1	Inf	0.0422125	Up	--	--	--	--	--	--	--	--	--
CL5710Contig1	2.59598	0.0319169	Up	--	--	--	--	--	--	--	--	--
CL5731Contig1	Inf	6.1359e-06	Up	gi|50410087|ref|XP_456933.1|DEHA2A13882p [Debaryomyces hansenii CBS767] >gi|49652597|emb|CAG84911.1| DEHA2A13882p [Debaryomyces hansenii CBS767]	sp|Q02751|MALT_CANAX	Alpha-glucosidase OS=Candida albicans GN=MAL2 PE=1 SV=4	KOG0471	Alpha-amylase	--	--	GO:0036170;GO:0043169;GO:0036180;GO:0004575;GO:0032450;GO:0005987;GO:0005576;GO:0009267	filamentous growth of a population of unicellular organisms in response to starvation|cation binding|filamentous growth of a population of unicellular organisms in response to biotic stimulus|sucrose alpha-glucosidase activity|maltose alpha-glucosidase activity|sucrose catabolic process|extracellular region|cellular response to starvation
CL5864Contig1	Inf	0.0174855	Up	--	--	--	--	--	--	--	--	--
CL5871Contig1	2.69858	0.016264	Up	gi|42573245|ref|NP_974719.1|auxin transporter-like protein 1 [Arabidopsis thaliana] >gi|332002933|gb|AED90316.1| auxin transporter-like protein 1 [Arabidopsis thaliana]	sp|Q9LFB2|LAX1_ARATH	Auxin transporter-like protein 1 OS=Arabidopsis thaliana GN=LAX1 PE=1 SV=1	KOG1303	Amino acid transporters	ko04075	Plant hormone signal transduction	GO:0010328;GO:0005886;GO:0006865;GO:0060919;GO:0016021;GO:0048829	auxin influx transmembrane transporter activity|plasma membrane|amino acid transport|auxin influx|integral component of membrane|root cap development
CL587Contig2	2.68371	0.0252525	Up	--	--	--	--	--	--	--	--	--
CL588Contig1	3.56538	0.00437021	Up	gi|224117774|ref|XP_002331628.1|predicted protein [Populus trichocarpa]	sp|Q39172|P1_ARATH	NADP-dependent alkenal double bond reductase P1 OS=Arabidopsis thaliana GN=P1 PE=1 SV=1	KOG1196	Predicted NAD-dependent oxidoreductase	--	--	GO:0006979;GO:0046686;GO:0005886;GO:0032440;GO:0005634;GO:0008270;GO:0005829;GO:0055114	response to oxidative stress|response to cadmium ion|plasma membrane|2-alkenal reductase [NAD(P)] activity|nucleus|zinc ion binding|cytosol|oxidation-reduction process
CL5963Contig1	Inf	0.0293474	Up	gi|452988913|gb|EME88668.1|hypothetical protein MYCFIDRAFT_80049 [Pseudocercospora fijiensis CIRAD86]	sp|O13899|YF38_SCHPO	Uncharacterized CDP-alcohol phosphatidyltransferase class-I family protein C22A12.08c OS=Schizosaccharomyces pombe (strain 972 / ATCC 24843) GN=SPAC22A12.08c PE=3 SV=1	KOG1618	Predicted phosphatase	--	--	--	--
CL6000Contig1	3.75876	0.028338	Up	gi|508776638|gb|EOY23894.1|Cytochrome P450 78A3 [Theobroma cacao]	sp|Q9SLP1|C78A9_ARATH	Cytochrome P450 78A9 OS=Arabidopsis thaliana GN=CYP78A9 PE=2 SV=1	KOG0156	Cytochrome P450 CYP2 subfamily	--	--	GO:0016711;GO:0009055;GO:0005506;GO:0020037;GO:0019825;GO:0048316;GO:0055114	flavonoid 3'-monooxygenase activity|electron carrier activity|iron ion binding|heme binding|oxygen binding|seed development|oxidation-reduction process
CL6160Contig1	4.00564	0.000818216	Up	--	--	--	--	--	--	--	--	--
CL6162Contig1	4.81019	0.000179713	Up	gi|359477817|ref|XP_003632027.1|PREDICTED: cysteine-rich receptor-like protein kinase 25-like [Vitis vinifera]	sp|Q9LRJ9|CRR38_ARATH	Cysteine-rich repeat secretory protein 38 OS=Arabidopsis thaliana GN=CRRSP38 PE=2 SV=1	--	--	--	--	GO:0004715;GO:0000186;GO:0005773;GO:0009816;GO:0009751;GO:0009507;GO:0006468;GO:0000165;GO:0004709;GO:0009626;GO:0009737;GO:0002237;GO:0005886;GO:0005524;GO:0006979;GO:0005739	non-membrane spanning protein tyrosine kinase activity|activation of MAPKK activity|vacuole|defense response to bacterium, incompatible interaction|response to salicylic acid|chloroplast|protein phosphorylation|MAPK cascade|MAP kinase kinase kinase activity|plant-type hypersensitive response|response to abscisic acid|response to molecule of bacterial origin|plasma membrane|ATP binding|response to…
CL6217Contig1	3.74601	0.00227097	Up	gi|296081299|emb|CBI17743.3|unnamed protein product [Vitis vinifera]	sp|Q9SBA7|STP8_ARATH	Sugar transport protein 8 OS=Arabidopsis thaliana GN=STP8 PE=2 SV=2	KOG0254	Predicted transporter (major facilitator superfamily)	--	--	GO:0016021;GO:0022891;GO:0055085	integral component of membrane|substrate-specific transmembrane transporter activity|transmembrane transport
CL6219Contig1	3.71146	0.00832501	Up	gi|356572482|ref|XP_003554397.1|PREDICTED: uncharacterized protein LOC100818752 [Glycine max]	sp|Q6CGU8|MCH1_YARLI	Probable transporter MCH1 OS=Yarrowia lipolytica (strain CLIB 122 / E 150) GN=MCH1 PE=3 SV=1	--	--	--	--	GO:0055085;GO:0016021	transmembrane transport|integral component of membrane
CL6439Contig1	3.71146	0.031526	Up	gi|147773444|emb|CAN62509.1|hypothetical protein VITISV_039839 [Vitis vinifera]	sp|P10978|POLX_TOBAC	Retrovirus-related Pol polyprotein from transposon TNT 1-94 OS=Nicotiana tabacum PE=2 SV=1	KOG0017	FOG: Transposon-encoded proteins with TYA, reverse transcriptase, integrase domains in various combinations	--	--	GO:0008233;GO:0006952;GO:0006310;GO:0043531;GO:0008270;GO:0006915;GO:0006200;GO:0003677;GO:0006508;GO:0005524;GO:0016887;GO:0015074	peptidase activity|defense response|DNA recombination|ADP binding|zinc ion binding|apoptotic process|ATP catabolic process|DNA binding|proteolysis|ATP binding|ATPase activity|DNA integration
CL6440Contig1	2.83605	0.0158848	Up	gi|550345376|gb|EEE80800.2|hypothetical protein POPTR_0002s19350g [Populus trichocarpa]	sp|Q9SYJ2|GPAT3_ARATH	Probable glycerol-3-phosphate acyltransferase 3 OS=Arabidopsis thaliana GN=GPAT3 PE=2 SV=1	--	--	ko00561;ko00564	Glycerolipid metabolism |Glycerophospholipid metabolism	GO:0004366;GO:0006655;GO:0005739	glycerol-3-phosphate O-acyltransferase activity|phosphatidylglycerol biosynthetic process|mitochondrion
CL6465Contig1	Inf	0.0108233	Up	gi|260947446|ref|XP_002618020.1|hypothetical protein CLUG_01479 [Clavispora lusitaniae ATCC 42720] >gi|238847892|gb|EEQ37356.1| hypothetical protein CLUG_01479 [Clavispora lusitaniae ATCC 42720]	sp|P06168|ILV5_YEAST	Ketol-acid reductoisomerase, mitochondrial OS=Saccharomyces cerevisiae (strain ATCC 204508 / S288c) GN=ILV5 PE=1 SV=1	--	--	ko00290;ko00770;ko01210;ko01230	Valine, leucine and isoleucine biosynthesis |Pantothenate and CoA biosynthesis |2-Oxocarboxylic acid metabolism |Biosynthesis of amino acids	GO:0004455;GO:0009082;GO:0016853;GO:0050662;GO:0055114	ketol-acid reductoisomerase activity|branched-chain amino acid biosynthetic process|isomerase activity|coenzyme binding|oxidation-reduction process
CL6486Contig1	4.05249	0.0140483	Up	--	--	--	--	--	--	--	--	--
CL6559Contig1	Inf	0.00407261	Up	--	--	--	--	--	--	--	--	--
CL6711Contig1	3.39171	0.00350462	Up	gi|359486495|ref|XP_002272594.2|PREDICTED: probable protein phosphatase 2C 25-like [Vitis vinifera]	sp|O80871|P2C25_ARATH	Probable protein phosphatase 2C 25 OS=Arabidopsis thaliana GN=At2g30020 PE=1 SV=1	KOG0698	Serine/threonine protein phosphatase	--	--	GO:0010440;GO:0006470;GO:0035556;GO:0046872;GO:0009409;GO:0009738;GO:0048481;GO:0006970;GO:0004722	stomatal lineage progression|protein dephosphorylation|intracellular signal transduction|metal ion binding|response to cold|abscisic acid-activated signaling pathway|ovule development|response to osmotic stress|protein serine/threonine phosphatase activity
CL6718Contig1	Inf	0.0108233	Up	gi|542315830|gb|AGV40487.1|hypothetical protein [Phaseolus vulgaris]	sp|P0C2F6|RNHX1_ARATH	Putative ribonuclease H protein At1g65750 OS=Arabidopsis thaliana GN=At1g65750 PE=3 SV=1	KOG1075	FOG: Reverse transcriptase	--	--	GO:0016021;GO:0006468;GO:0003723;GO:0006281;GO:0004674;GO:0006278;GO:0005622;GO:0003964;GO:0004523;GO:0003677;GO:0006508;GO:0005524;GO:0004190	integral component of membrane|protein phosphorylation|RNA binding|DNA repair|protein serine/threonine kinase activity|RNA-dependent DNA replication|intracellular|RNA-directed DNA polymerase activity|RNA-DNA hybrid ribonuclease activity|DNA binding|proteolysis|ATP binding|aspartic-type endopeptidase activity
CL6737Contig1	4.38953	0.0319486	Up	gi|194473320|emb|CAQ52653.1|actin [Debaryomyces hansenii var. hansenii] >gi|194473326|emb|CAQ52656.1| actin [Candida famata var. famata] >gi|194473328|emb|CAQ52657.1| actin [Candida famata var. famata] >gi|194473330|emb|CAQ52658.1| actin [Candida famata var. famata] >gi|194473332|emb|CAQ52659.1| actin [Candida famata var. famata] >gi|194473334|emb|CAQ52660.1| actin [Candida famata var. famata]	sp|O74258|ACT_OGAPD	--	KOG0676	Actin and related proteins	--	--	GO:0030479;GO:0006357;GO:0032432;GO:0030476;GO:0000812;GO:0005829;GO:0000916;GO:0000142;GO:0006897;GO:0031011;GO:0035267;GO:0005524;GO:0034599;GO:0001300;GO:0000011;GO:0016573;GO:0006281	actin cortical patch|regulation of transcription from RNA polymerase II promoter|actin filament bundle|ascospore wall assembly|Swr1 complex|cytosol|actomyosin contractile ring contraction|cellular bud neck contractile ring|endocytosis|Ino80 complex|NuA4 histone acetyltransferase complex|ATP binding|cellular response to oxidative stress|chronological cell aging|vacuole inheritance|histone acetylat…
CL673Contig2	Inf	0.0108233	Up	--	--	--	--	--	--	--	--	--
CL6759Contig1	Inf	0.000105563	Up	--	--	--	--	--	--	--	--	--
CL6791Contig1	3.67904	0.0152537	Up	--	--	--	--	--	--	--	--	--
CL6872Contig1	Inf	0.0422125	Up	gi|260951129|ref|XP_002619861.1|hypothetical protein CLUG_01020 [Clavispora lusitaniae ATCC 42720] >gi|238847433|gb|EEQ36897.1| hypothetical protein CLUG_01020 [Clavispora lusitaniae ATCC 42720]	sp|P39932|STL1_YEAST	Sugar transporter STL1 OS=Saccharomyces cerevisiae (strain ATCC 204508 / S288c) GN=STL1 PE=1 SV=2	KOG0254	Predicted transporter (major facilitator superfamily)	--	--	GO:0005355;GO:0005887;GO:0015295;GO:0055085;GO:0015992;GO:0015758;GO:0015793	glucose transmembrane transporter activity|integral component of plasma membrane|solute:proton symporter activity|transmembrane transport|proton transport|glucose transport|glycerol transport
CL6926Contig1	2.61192	0.0398916	Up	gi|462408273|gb|EMJ13607.1|hypothetical protein PRUPE_ppa016427mg [Prunus persica]	sp|Q9LUH2|ALF5_ARATH	MATE efflux family protein ALF5 OS=Arabidopsis thaliana GN=ALF5 PE=2 SV=1	KOG1347	Uncharacterized membrane protein, predicted efflux pump	--	--	GO:0006855;GO:0016020;GO:0015297;GO:0015238	drug transmembrane transport|membrane|antiporter activity|drug transmembrane transporter activity
CL6961Contig1	3.50501	0.0491129	Up	--	--	--	--	--	--	--	--	--
CL6969Contig1	Inf	0.0126431	Up	--	--	--	--	--	--	--	--	--
CL7047Contig1	5.41928	0.00222655	Up	gi|557540872|gb|ESR51916.1|hypothetical protein CICLE_v10031315mg [Citrus clementina]	sp|Q9SWI1|PKS1_ARATH	Protein PHYTOCHROME KINASE SUBSTRATE 1 OS=Arabidopsis thaliana GN=PKS1 PE=1 SV=2	--	--	--	--	GO:0016301;GO:0009506;GO:0016310	kinase activity|plasmodesma|phosphorylation
CL711Contig1	4.37948	0.000800987	Up	gi|359486907|ref|XP_002267345.2|PREDICTED: pleiotropic drug resistance protein 2-like isoform 1 [Vitis vinifera]	sp|Q2PCF1|PDR2_NICPL	Pleiotropic drug resistance protein 2 OS=Nicotiana plumbaginifolia GN=PDR2 PE=1 SV=1	KOG0065	Pleiotropic drug resistance proteins (PDR1-15), ABC superfamily	--	--	GO:0006200;GO:0005524;GO:0016887;GO:0016020	ATP catabolic process|ATP binding|ATPase activity|membrane
CL711Contig2	Inf	0.000309566	Up	gi|508716266|gb|EOY08163.1|Pleiotropic drug resistance 11 isoform 3 [Theobroma cacao]	sp|Q2PCF1|PDR2_NICPL	Pleiotropic drug resistance protein 2 OS=Nicotiana plumbaginifolia GN=PDR2 PE=1 SV=1	KOG0065	Pleiotropic drug resistance proteins (PDR1-15), ABC superfamily	--	--	GO:0006200;GO:0005524;GO:0016887;GO:0016020	ATP catabolic process|ATP binding|ATPase activity|membrane
CL711Contig3	5.03552	9.10645e-05	Up	gi|296090423|emb|CBI40242.3|unnamed protein product [Vitis vinifera]	sp|Q2PCF1|PDR2_NICPL	Pleiotropic drug resistance protein 2 OS=Nicotiana plumbaginifolia GN=PDR2 PE=1 SV=1	KOG0065	Pleiotropic drug resistance proteins (PDR1-15), ABC superfamily	--	--	GO:0006200;GO:0005524;GO:0016887;GO:0016020	ATP catabolic process|ATP binding|ATPase activity|membrane
CL7192Contig1	Inf	0.0108233	Up	--	--	--	--	--	--	--	--	--
CL7222Contig1	3.38953	0.0303166	Up	gi|530550194|gb|AGT37413.1|anthocyanin 5-aromatic acyltransferase [Vaccinium dunalianum]	sp|Q9LRQ8|PMAT2_ARATH	Phenolic glucoside malonyltransferase 2 OS=Arabidopsis thaliana GN=PMAT2 PE=1 SV=1	--	--	--	--	GO:0016747	transferase activity, transferring acyl groups other than amino-acyl groups
CL7410Contig1	2.64041	0.038419	Up	gi|359474399|ref|XP_003631454.1|PREDICTED: aspartic proteinase nepenthesin-2-like [Vitis vinifera]	sp|Q9LS40|ASPG1_ARATH	Protein ASPARTIC PROTEASE IN GUARD CELL 1 OS=Arabidopsis thaliana GN=ASPG1 PE=1 SV=1	KOG1339	Aspartyl protease	--	--	GO:0009505;GO:0006508;GO:0004190	plant-type cell wall|proteolysis|aspartic-type endopeptidase activity
CL7463Contig1	Inf	0.0148357	Up	gi|260940451|ref|XP_002614525.1|hypothetical protein CLUG_05303 [Clavispora lusitaniae ATCC 42720] >gi|238851711|gb|EEQ41175.1| hypothetical protein CLUG_05303 [Clavispora lusitaniae ATCC 42720]	sp|P03069|GCN4_YEAST	General control protein GCN4 OS=Saccharomyces cerevisiae (strain ATCC 204508 / S288c) GN=GCN4 PE=1 SV=1	KOG0837	Transcriptional activator of the JUN family	--	--	GO:0036244;GO:1900233;GO:0045944;GO:0036178;GO:0036171;GO:0034198;GO:0043565;GO:0044011;GO:1900442;GO:0003700;GO:0097316	cellular response to neutral pH|positive regulation of single-species biofilm formation on inanimate substrate|positive regulation of transcription from RNA polymerase II promoter|filamentous growth of a population of unicellular organisms in response to neutral pH|filamentous growth of a population of unicellular organisms in response to chemical stimulus|cellular response to amino acid starvati…
CL7480Contig1	5.35916	0.000391082	Up	--	--	--	--	--	--	--	--	--
CL7498Contig1	Inf	0.0351403	Up	--	--	--	--	--	--	--	--	--
CL7720Contig1	Inf	0.0422125	Up	--	--	--	--	--	--	--	--	--
CL7723Contig1	5.02696	0.000419106	Up	gi|557522539|gb|ESR33906.1|hypothetical protein CICLE_v10005543mg [Citrus clementina]	sp|Q5Z8T3|MIOX_ORYSJ	Probable inositol oxygenase OS=Oryza sativa subsp. japonica GN=Os06g0561000 PE=2 SV=1	KOG1573	Aldehyde reductase	ko00053;ko00562	Ascorbate and aldarate metabolism |Inositol phosphate metabolism	GO:0005737;GO:0005506;GO:0019310;GO:0006949;GO:0050113;GO:0055114	cytoplasm|iron ion binding|inositol catabolic process|syncytium formation|inositol oxygenase activity|oxidation-reduction process
CL7744Contig1	3.50501	0.0491129	Up	gi|508720889|gb|EOY12786.1|Myosin 2 isoform 1 [Theobroma cacao]	sp|F4K0A6|MYO2_ARATH	Myosin-2 OS=Arabidopsis thaliana GN=VIII-2 PE=2 SV=1	KOG0160	Myosin class V heavy chain	--	--	GO:0005886;GO:0016459;GO:0005524;GO:0003774	plasma membrane|myosin complex|ATP binding|motor activity
CL7748Contig1	4.23083	0.00889886	Up	gi|462401255|gb|EMJ06812.1|hypothetical protein PRUPE_ppa009096mg [Prunus persica]	sp|Q7M443|CHIT2_TULBA	Chitinase 2 OS=Tulipa bakeri PE=1 SV=1	--	--	--	--	GO:0005975;GO:0004568	carbohydrate metabolic process|chitinase activity
CL7819Contig1	4.34889	0.000872001	Up	gi|373938259|dbj|BAL46501.1|carbohydrate [Diospyros kaki]	sp|A6P6V9|CBDAS_CANSA	Cannabidiolic acid synthase OS=Cannabis sativa GN=CBDAS PE=1 SV=1	--	--	--	--	GO:0050660;GO:0008762;GO:0055114	flavin adenine dinucleotide binding|UDP-N-acetylmuramate dehydrogenase activity|oxidation-reduction process
CL7823Contig1	6.31436	1.39083e-05	Up	gi|357966935|gb|AET97563.1|galactose oxidase [Ziziphus jujuba]	sp|I1S2N3|GAOA_GIBZE	Galactose oxidase OS=Gibberella zeae (strain PH-1 / ATCC MYA-4620 / FGSC 9075 / NRRL 31084) GN=GAOA PE=3 SV=1	--	--	--	--	GO:0055114;GO:0045480	oxidation-reduction process|galactose oxidase activity
CL785Contig1	2.51449	0.0253542	Up	--	--	--	--	--	--	--	--	--
CL7880Contig1	5.16212	0.000678232	Up	--	--	--	--	--	--	--	--	--
CL7909Contig1	Inf	0.00247799	Up	gi|550324274|gb|EEE99460.2|hypothetical protein POPTR_0014s15550g [Populus trichocarpa]	--	--	--	--	--	--	--	--
CL794Contig2	Inf	0.000263638	Up	--	--	--	--	--	--	--	--	--
CL794Contig3	3.48639	0.00816617	Up	--	--	--	--	--	--	--	--	--
CL7957Contig1	2.68837	0.0200672	Up	gi|225446529|ref|XP_002279120.1|PREDICTED: uncharacterized protein LOC100253888 [Vitis vinifera] >gi|302143383|emb|CBI21944.3| unnamed protein product [Vitis vinifera]	--	--	--	--	--	--	GO:0055085;GO:0071472;GO:0042744;GO:0005432;GO:0016021;GO:0005509;GO:0000325;GO:0009506;GO:0005774;GO:0055074;GO:0007030;GO:0007033;GO:0009507	transmembrane transport|cellular response to salt stress|hydrogen peroxide catabolic process|calcium:sodium antiporter activity|integral component of membrane|calcium ion binding|plant-type vacuole|plasmodesma|vacuolar membrane|calcium ion homeostasis|Golgi organization|vacuole organization|chloroplast
CL7976Contig1	5.90611	3.28596e-05	Up	gi|557550160|gb|ESR60789.1|hypothetical protein CICLE_v10014926mg [Citrus clementina]	sp|Q9LYT3|TT12_ARATH	Protein TRANSPARENT TESTA 12 OS=Arabidopsis thaliana GN=TT12 PE=2 SV=1	KOG1347	Uncharacterized membrane protein, predicted efflux pump	--	--	GO:0006855;GO:0016020;GO:0015297;GO:0015238	drug transmembrane transport|membrane|antiporter activity|drug transmembrane transporter activity
CL7993Contig1	Inf	0.0422125	Up	--	--	--	--	--	--	--	--	--
CL799Contig1	2.55589	0.0320526	Up	gi|508787407|gb|EOY34663.1|Peroxidase 68 [Theobroma cacao]	sp|A7NY33|PER4_VITVI	Peroxidase 4 OS=Vitis vinifera GN=GSVIVT00023967001 PE=1 SV=1	--	--	ko00360;ko00940	Phenylalanine metabolism |Phenylpropanoid biosynthesis	GO:0046872;GO:0042744;GO:0020037;GO:0005618;GO:0004601;GO:0048046;GO:0055114	metal ion binding|hydrogen peroxide catabolic process|heme binding|cell wall|peroxidase activity|apoplast|oxidation-reduction process
CL8015Contig1	2.78432	0.0162402	Up	--	--	--	--	--	--	--	--	--
CL8096Contig1	Inf	0.00174923	Up	gi|50425241|ref|XP_461212.1|DEHA2F19932p [Debaryomyces hansenii CBS767] >gi|49656881|emb|CAG89600.1| DEHA2F19932p [Debaryomyces hansenii CBS767]	sp|P34214|TAL1_KLULA	Transaldolase OS=Kluyveromyces lactis (strain ATCC 8585 / CBS 2359 / DSM 70799 / NBRC 1267 / NRRL Y-1140 / WM37) GN=TAL1 PE=3 SV=3	KOG2772	Transaldolase	ko00030;ko01200;ko01230	Pentose phosphate pathway |Carbon metabolism |Biosynthesis of amino acids	GO:0005737;GO:0009986;GO:0004801;GO:0006098	cytoplasm|cell surface|sedoheptulose-7-phosphate:D-glyceraldehyde-3-phosphate glyceronetransferase activity|pentose-phosphate shunt
CL8123Contig1	Inf	0.00247799	Up	gi|462409731|gb|EMJ15065.1|hypothetical protein PRUPE_ppa018212mg [Prunus persica]	sp|Q9SV07|ASAT1_ARATH	Acyl-CoA--sterol O-acyltransferase 1 OS=Arabidopsis thaliana GN=ASAT1 PE=1 SV=1	--	--	--	--	GO:0016746	transferase activity, transferring acyl groups
CL8136Contig1	Inf	0.000686349	Up	--	--	--	--	--	--	--	--	--
CL8174Contig1	Inf	0.0206965	Up	gi|225460745|ref|XP_002268373.1|PREDICTED: ABC transporter G family member 25-like [Vitis vinifera]	sp|Q84TH5|AB25G_ARATH	ABC transporter G family member 25 OS=Arabidopsis thaliana GN=ABCG25 PE=2 SV=1	KOG0061	Transporter, ABC superfamily (Breast cancer resistance protein)	--	--	GO:0015412;GO:0009737;GO:0006200;GO:0005886;GO:0005524;GO:0080168	molybdate transmembrane-transporting ATPase activity|response to abscisic acid|ATP catabolic process|plasma membrane|ATP binding|abscisic acid transport
CL8239Contig1	2.83431	0.0373484	Up	gi|255563438|ref|XP_002522721.1|cytochrome P450, putative [Ricinus communis] >gi|223537959|gb|EEF39572.1| cytochrome P450, putative [Ricinus communis]	sp|A6YIH8|C7D55_HYOMU	Premnaspirodiene oxygenase OS=Hyoscyamus muticus GN=CYP71D55 PE=1 SV=1	KOG0156	Cytochrome P450 CYP2 subfamily	--	--	GO:0020037;GO:0016021;GO:0005506;GO:0009055;GO:0047085;GO:0055114;GO:0050592	heme binding|integral component of membrane|iron ion binding|electron carrier activity|hydroxyphenylacetonitrile 2-monooxygenase activity|oxidation-reduction process|4-hydroxyphenylacetaldehyde oxime monooxygenase activity
CL8373Contig1	Inf	0.0206965	Up	gi|241954700|ref|XP_002420071.1|translation elongation factor 1-beta (EF-1-beta), putative [Candida dubliniensis CD36] >gi|223643412|emb|CAX42290.1| translation elongation factor 1-beta (EF-1-beta), putative [Candida dubliniensis CD36]	sp|P78590|EF1B_CANAW	Elongation factor 1-beta OS=Candida albicans (strain WO-1) GN=EFB1 PE=1 SV=1	KOG1668	Elongation factor 1 beta/delta chain	--	--	GO:0005085;GO:0003746;GO:0005853;GO:0006414	guanyl-nucleotide exchange factor activity|translation elongation factor activity|eukaryotic translation elongation factor 1 complex|translational elongation
CL838Contig1	6.89203	4.62148e-06	Up	gi|310896479|gb|ADP37985.1|carotenoid cleavage dioxygenase 7 [Actinidia chinensis]	sp|Q7XJM2|CCD7_ARATH	Carotenoid cleavage dioxygenase 7, chloroplastic OS=Arabidopsis thaliana GN=CCD7 PE=1 SV=1	KOG1285	Beta, beta-carotene 15,15'-dioxygenase and related enzymes	ko00906	Carotenoid biosynthesis	GO:0010223;GO:0055114;GO:0016121;GO:0043289;GO:0009926;GO:0009570;GO:0016124;GO:0045549	secondary shoot formation|oxidation-reduction process|carotene catabolic process|apocarotenoid biosynthetic process|auxin polar transport|chloroplast stroma|xanthophyll catabolic process|9-cis-epoxycarotenoid dioxygenase activity
CL845Contig1	5.47699	0.000280801	Up	--	--	--	--	--	--	--	--	--
CL8591Contig1	3.1265	0.0245233	Up	gi|332322210|emb|CCA66235.1|hypothetical protein [Beta vulgaris subsp. vulgaris]	sp|P14381|YTX2_XENLA	Transposon TX1 uncharacterized 149 kDa protein OS=Xenopus laevis PE=4 SV=1	KOG1075	FOG: Reverse transcriptase	--	--	GO:0006468;GO:0003723;GO:0006281;GO:0004674;GO:0006278;GO:0005622;GO:0003964;GO:0004523;GO:0003677;GO:0005524	protein phosphorylation|RNA binding|DNA repair|protein serine/threonine kinase activity|RNA-dependent DNA replication|intracellular|RNA-directed DNA polymerase activity|RNA-DNA hybrid ribonuclease activity|DNA binding|ATP binding
CL8648Contig1	Inf	0.0206965	Up	gi|344300993|gb|EGW31305.1|hypothetical protein SPAPADRAFT_56181 [Spathaspora passalidarum NRRL Y-27907]	sp|P28877|PMA1_CANAX	Plasma membrane ATPase 1 OS=Candida albicans GN=PMA1 PE=1 SV=1	KOG0205	Plasma membrane H+-transporting ATPase	ko00190	Oxidative phosphorylation	GO:0045121;GO:0008553;GO:0009986;GO:0046872;GO:0006754;GO:0006812;GO:0016021;GO:0006200;GO:0005886;GO:0005524	membrane raft|hydrogen-exporting ATPase activity, phosphorylative mechanism|cell surface|metal ion binding|ATP biosynthetic process|cation transport|integral component of membrane|ATP catabolic process|plasma membrane|ATP binding
CL8657Contig1	3.34889	0.0332216	Up	--	--	--	--	--	--	--	--	--
CL8689Contig1	Inf	0.0351403	Up	gi|147785841|emb|CAN73077.1|hypothetical protein VITISV_032389 [Vitis vinifera]	sp|Q5S1W2|BON2_ARATH	Protein BONZAI 2 OS=Arabidopsis thaliana GN=BON2 PE=1 SV=2	KOG1327	Copine	--	--	GO:0009270;GO:0009266;GO:0060548;GO:0005886;GO:0045793	response to humidity|response to temperature stimulus|negative regulation of cell death|plasma membrane|positive regulation of cell size
CL8778Contig1	3.59116	0.00799676	Up	--	--	--	--	--	--	--	--	--
CL8849Contig1	4.70069	0.000487563	Up	gi|406365498|gb|AFS35576.1|salicylic acid-binding protein 2 [Nicotiana benthamiana]	sp|Q6RYA0|SABP2_TOBAC	Salicylic acid-binding protein 2 OS=Nicotiana tabacum GN=SABP2 PE=1 SV=1	--	--	--	--	GO:0009862;GO:0080030;GO:0009611;GO:0016298;GO:0009694;GO:0009696;GO:0080031;GO:0080032	systemic acquired resistance, salicylic acid mediated signaling pathway|methyl indole-3-acetate esterase activity|response to wounding|lipase activity|jasmonic acid metabolic process|salicylic acid metabolic process|methyl salicylate esterase activity|methyl jasmonate esterase activity
CL8856Contig1	2.77857	0.0353817	Up	gi|225446924|ref|XP_002267032.1|PREDICTED: ankyrin repeat-containing protein At5g02620-like [Vitis vinifera]	sp|Q6AWW5|Y5262_ARATH	Ankyrin repeat-containing protein At5g02620 OS=Arabidopsis thaliana GN=At5g02620 PE=1 SV=1	KOG0504	FOG: Ankyrin repeat	--	--	--	--
CL8871Contig1	Inf	0.00930718	Up	gi|260948446|ref|XP_002618520.1|eukaryotic initiation factor 4A [Clavispora lusitaniae ATCC 42720] >gi|238848392|gb|EEQ37856.1| eukaryotic initiation factor 4A [Clavispora lusitaniae ATCC 42720]	sp|Q6BRN4|IF4A_DEBHA	ATP-dependent RNA helicase eIF4A OS=Debaryomyces hansenii (strain ATCC 36239 / CBS 767 / JCM 1990 / NBRC 0083 / IGC 2968) GN=TIF1 PE=3 SV=1	KOG0327	Translation initiation factor 4F, helicase subunit (eIF-4A) and related helicases	ko03013;ko03015;ko03040	RNA transport |mRNA surveillance pathway |Spliceosome	GO:0005737;GO:0006413;GO:0008026;GO:0005524;GO:0003743	cytoplasm|translational initiation|ATP-dependent helicase activity|ATP binding|translation initiation factor activity
CL8887Contig1	Inf	0.00113235	Up	gi|260949501|ref|XP_002619047.1|40S ribosomal protein S4 [Clavispora lusitaniae ATCC 42720] >gi|238846619|gb|EEQ36083.1| 40S ribosomal protein S4 [Clavispora lusitaniae ATCC 42720]	sp|P0CX36|RS4B_YEAST	40S ribosomal protein S4-B OS=Saccharomyces cerevisiae (strain ATCC 204508 / S288c) GN=RPS4B PE=1 SV=1	KOG0378	40S ribosomal protein S4	ko03010	Ribosome	GO:0009166;GO:0005840;GO:0003735;GO:0003723;GO:0016787;GO:0006412	nucleotide catabolic process|ribosome|structural constituent of ribosome|RNA binding|hydrolase activity|translation
CL8956Contig1	Inf	0.0174855	Up	gi|260948142|ref|XP_002618368.1|hypothetical protein CLUG_01827 [Clavispora lusitaniae ATCC 42720] >gi|238848240|gb|EEQ37704.1| hypothetical protein CLUG_01827 [Clavispora lusitaniae ATCC 42720]	sp|O00097|ADH1_PICST	Alcohol dehydrogenase 1 OS=Scheffersomyces stipitis (strain ATCC 58785 / CBS 6054 / NBRC 10063 / NRRL Y-11545) GN=ADH1 PE=3 SV=1	KOG0023	Alcohol dehydrogenase, class V	ko00940	Phenylpropanoid biosynthesis	GO:0044407;GO:0055114;GO:0008270;GO:0005739;GO:0030445;GO:0009986;GO:0006546;GO:0004022;GO:0030446;GO:0044416;GO:0044011;GO:0005515;GO:0005576;GO:0006096;GO:0005886	single-species biofilm formation in or on host organism|oxidation-reduction process|zinc ion binding|mitochondrion|yeast-form cell wall|cell surface|glycine catabolic process|alcohol dehydrogenase (NAD) activity|hyphal cell wall|induction by symbiont of host defense response|single-species biofilm formation on inanimate substrate|protein binding|extracellular region|glycolytic process|plasma memb…
CL8987Contig1	2.74943	0.0156282	Up	gi|508718651|gb|EOY10548.1|Uclacyanin 1, putative [Theobroma cacao]	sp|Q41001|BCP_PEA	Blue copper protein OS=Pisum sativum PE=2 SV=1	--	--	--	--	GO:0009055;GO:0005507	electron carrier activity|copper ion binding
CL9119Contig1	Inf	0.0206965	Up	--	--	--	--	--	--	--	--	--
CL9206Contig1	Inf	0.000309566	Up	--	--	--	--	--	--	--	--	--
[truncated: 1,918 more rows]

[truncated: 3 more sheets: CP48 vs. CP72, SP24 vs.SP48, SP48 vs.SP72]
